# Supplementary material for: Compressing atmospheric data into its real information content
Source: Nat Comput Sci. 2021 Nov 25;1(11):713–24. doi: 10.1038/s43588-021-00156-2 (PMC10766530; doi:10.1038/s43588-021-00156-2)
Supplement: Supplementary file 2 — Source data as zipped .csv. [file 43588_2021_156_MOESM2_ESM.zip › Fig2_bitinformation_data.csv]

Variable	bit1	bit2	bit3	bit4	bit5	bit6	bit7	bit8	bit9	bit10	bit11	bit12	bit13	bit14	bit15	bit16	bit17	bit18	bit19	bit20	bit21	bit22	bit23	bit24	bit25	bit26	bit27	bit28	bit29	bit30	bit31	bit32
aaot532	0.0	0.0	0.0	0.526422	0.8336789	0.7784467	0.69810283	0.53959334	0.34413865	0.19233191	0.11623855	0.06432493	0.031962804	0.01340863	0.0046110745	0.0013419568	0.00033041526	6.886697e-5	1.3625464e-5	2.6750859e-6	2.907772e-7	0.0	0.0	0.0	0.0	0.0	0.0	0.0	0.0	0.0	0.0	0.0
aot532	0.0	0.0	0.0	0.0	0.90312177	0.8549995	0.76129216	0.60681844	0.41024894	0.23641846	0.15519765	0.11156456	0.07869966	0.05555812	0.039034165	0.026404858	0.016389241	0.008773837	0.003900934	0.0013443195	0.00033145392	5.8672616e-5	7.3393226e-6	8.586326e-7	0.0	0.0	0.0	0.0	0.0	0.0	0.0	0.0
naot532	0.0	0.0	0.0	0.0002446047	0.7357366	0.78809416	0.73602223	0.59186405	0.40261868	0.24167785	0.16362797	0.1271554	0.09596667	0.0695378	0.047720704	0.03076426	0.018249957	0.00953885	0.0042010127	0.0014242065	0.00034553706	6.222842e-5	8.520252e-6	8.93035e-7	9.707668e-8	0.0	0.0	0.0	0.0	0.0	0.0	0.0
aergnd1064	0.0	0.0	0.0	0.6048355	0.6047621	0.7861487	0.78921926	0.713915	0.56831163	0.38045585	0.25588596	0.16534236	0.097215824	0.049907606	0.02298458	0.0101619605	0.0042841	0.0016267069	0.00050064566	0.000107502594	1.6142132e-5	1.2348385e-6	0.0	0.0	0.0	0.0	0.0	0.0	0.0	0.0	0.0	0.0
aergnd355	0.0	0.0	0.0	0.25261942	0.2527695	0.78718024	0.8835943	0.79581934	0.6830652	0.5043394	0.36160535	0.23404154	0.13081704	0.056491308	0.021818802	0.008072112	0.0029856234	0.0009225965	0.00023248271	4.039071e-5	2.9451262e-6	0.0	0.0	0.0	0.0	0.0	0.0	0.0	0.0	0.0	0.0	0.0
aergnd532	0.0	0.0	0.0	0.32684553	0.32685745	0.8628133	0.81817555	0.7848578	0.6701903	0.49266887	0.34657466	0.220896	0.13050589	0.062466264	0.027182119	0.011288119	0.004600096	0.0016280559	0.0004239843	6.45409e-5	4.090515e-6	1.9882168e-7	0.0	0.0	0.0	0.0	0.0	0.0	0.0	0.0	0.0	0.0
aertoa1064	0.0	0.0	0.0	0.59645593	0.5964099	0.7857792	0.78974015	0.72613794	0.5924397	0.41759565	0.31400663	0.24065253	0.19044994	0.14397618	0.09965363	0.057283565	0.023906464	0.006667145	0.0013433329	0.00021242429	2.9894789e-5	3.3151402e-6	2.8824132e-7	0.0	0.0	0.0	0.0	0.0	0.0	0.0	0.0	0.0
aertoa355	0.0	0.0	0.0	0.1244146	0.1244146	0.67970896	0.9082863	0.83059263	0.7415291	0.605867	0.5876008	0.49875885	0.41100758	0.33177522	0.23591162	0.13948318	0.05832702	0.016512625	0.003305028	0.00052642246	6.368623e-5	6.6333787e-6	6.5367203e-7	0.0	0.0	0.0	0.0	0.0	0.0	0.0	0.0	0.0
aertoa532	0.0	0.0	0.0	0.28973314	0.28973243	0.8471222	0.7877386	0.80684686	0.7293603	0.56859905	0.47652	0.38377973	0.31558248	0.24647623	0.1726646	0.099480964	0.041465163	0.011487725	0.0022561494	0.0003577492	4.372782e-5	4.907467e-6	2.70068e-7	0.0	0.0	0.0	0.0	0.0	0.0	0.0	0.0	0.0
aerext1064	0.0	0.0	0.0	0.5680355	0.65165424	0.8135493	0.72948205	0.586814	0.40335575	0.23255481	0.16178063	0.118635125	0.0855644	0.05840612	0.03651137	0.019619262	0.008087478	0.0022358792	0.0003978373	4.9824695e-5	5.0355634e-6	3.0389924e-7	0.0	0.0	0.0	0.0	0.0	0.0	0.0	0.0	0.0	0.0
aerext355	0.0	0.0	0.0	0.5991206	0.70124835	0.80415416	0.6964874	0.5904355	0.39775276	0.22761114	0.15435472	0.10494232	0.07231962	0.048442006	0.030658754	0.0167789	0.007004004	0.0019545313	0.00034253433	4.4604836e-5	5.0025396e-6	3.2232114e-7	0.0	0.0	0.0	0.0	0.0	0.0	0.0	0.0	0.0	0.0
aerext532	0.0	0.0	0.0	0.59505373	0.6876714	0.81189585	0.7068233	0.58655614	0.3957145	0.2299352	0.15678163	0.10954883	0.07602226	0.051462278	0.032692786	0.017925546	0.007499215	0.0020757401	0.00035659128	4.8919264e-5	4.9232203e-6	3.2484223e-7	0.0	0.0	0.0	0.0	0.0	0.0	0.0	0.0	0.0	0.0
aergn02	0.0	0.041408915	0.0	0.0	0.0	0.002207791	0.02887847	0.024130335	0.020036947	0.0	0.0	0.0	0.0	0.0	0.0	0.0	0.0	0.0	0.0	0.0	0.0	0.0	0.0	0.0	0.0	0.0	0.0	0.0	0.0	0.0	0.0	0.0
aergn07	0.0	0.12804617	0.00029250098	0.0074555534	0.09272726	0.28098372	0.23520494	0.23462711	0.19084433	0.12954657	0.0	0.0	0.0	0.0	0.0	0.0	0.0	0.0	0.0	0.0	0.0	0.0	0.0	0.0	0.0	0.0	0.0	0.0	0.0	0.0	0.0	0.0
aergn09	0.0	0.34329513	0.0	0.32577947	0.243607	0.29546484	0.4369303	0.30710518	0.19587107	0.15805659	0.0	0.0	0.0	0.0	0.0	0.0	0.0	0.0	0.0	0.0	0.0	0.0	0.0	0.0	0.0	0.0	0.0	0.0	0.0	0.0	0.0	0.0
aergn10	0.0	0.0	0.0	0.8691402	0.8671801	0.82930934	0.7124672	0.582838	0.40074047	0.2295077	0.15506417	0.10729171	0.0752157	0.05177234	0.033525124	0.018605277	0.00780099	0.0021794373	0.0003980931	4.9220893e-5	5.0603053e-6	2.9197489e-7	0.0	0.0	0.0	0.0	0.0	0.0	0.0	0.0	0.0	0.0
aergn11	0.0	0.0	0.0	0.0	0.17732646	0.4301404	0.73844457	0.86716914	0.8240643	0.7316457	0.6435447	0.5639445	0.5014803	0.42636308	0.32711178	0.23454845	0.14516225	0.07548234	0.03494837	0.0131547535	0.003604533	0.00043490352	1.1867521e-5	2.2193571e-7	0.0	0.0	0.0	0.0	0.0	0.0	0.0	0.0
aerlg	5.63561e-5	0.0	0.0	0.8846763	0.8846725	0.8465568	0.741557	0.5771164	0.49087042	0.30491835	0.20387824	0.13554336	0.093941554	0.059841536	0.03932934	0.026333366	0.016554859	0.009055239	0.0041026464	0.001418838	0.0003646498	6.9458896e-5	1.0514036e-5	1.0893674e-6	0.0	1.05452244e-7	0.0	0.0	0.0	0.0	0.0	0.0
aermr01	0.0	0.0	0.00038141196	0.22911374	0.74914694	0.6983146	0.6696119	0.5208061	0.3433094	0.20288314	0.114529684	0.062048823	0.03196534	0.015562436	0.0075270957	0.0036707215	0.0015706188	0.0005641781	0.0001701009	5.1541123e-5	1.2330226e-5	2.3618343e-6	4.070132e-7	9.631719e-8	0.0	0.0	0.0	0.0	0.0	0.0	0.0	0.0
aermr02	0.0	0.0	1.2885354e-5	0.71307147	0.7122397	0.80264753	0.7167078	0.5596582	0.38832968	0.21562432	0.12968573	0.071329005	0.03627645	0.017395597	0.008075217	0.0036288751	0.0014080196	0.00045035582	0.000118606236	2.494766e-5	4.5837915e-6	5.980768e-7	9.254393e-8	0.0	0.0	0.0	0.0	0.0	0.0	0.0	0.0	0.0
aermr03	0.0	0.0	0.9384393	0.6732401	0.6731058	0.5878854	0.4931484	0.35421142	0.23649906	0.0	0.12600376	0.0	0.0	0.0	0.0	0.0	0.0	0.0	0.0	0.0	0.0	0.0	0.0	0.0	0.0	0.0	0.0	0.0	0.0	0.0	0.0	0.0
aermr04	0.0	0.0	0.0066714548	0.044390205	0.27965584	0.7227921	0.5507989	0.5021714	0.42042822	0.30865255	0.22297831	0.15332496	0.123268045	0.0890185	0.062400263	0.041086804	0.024128575	0.012361696	0.005334656	0.0018208104	0.00044400827	7.526352e-5	9.914662e-6	1.4310928e-6	1.8195958e-7	0.0	0.0	0.0	0.0	0.0	0.0	0.0
aermr05	0.0	0.0	0.0037990513	0.1137399	0.20399836	0.5757581	0.5692096	0.4655549	0.38348055	0.30666867	0.20359121	0.1521755	0.1091678	0.07514375	0.050374072	0.03129872	0.017416278	0.008248408	0.0032105413	0.00093123346	0.00019365546	3.3101092e-5	4.0939194e-6	3.9878614e-7	0.0	0.0	0.0	0.0	0.0	0.0	0.0	0.0
aermr06	0.0	0.0	0.89793605	0.8881693	0.43933824	0.53790003	0.5510134	0.4289352	0.31131083	0.18450686	0.122548394	0.08038646	0.057549596	0.04487297	0.032718264	0.020952597	0.011285683	0.005277557	0.0023470349	0.0011860778	0.0	0.0	0.0	0.0	0.0	0.0	0.0	0.0	0.0	0.0	0.0	0.0
aermr07	0.0	0.0	0.0018262101	0.23797208	0.8024969	0.7084838	0.68602175	0.5249835	0.3339951	0.17952509	0.10182496	0.050687607	0.022840112	0.008895831	0.003055231	0.0008984839	0.00022349098	5.264621e-5	1.3335207e-5	2.9512405e-6	6.5877873e-7	0.0	0.0	0.0	0.0	0.0	0.0	0.0	0.0	0.0	0.0	0.0
aermr08	0.0	0.0	0.92826605	0.9116492	0.3795462	0.6078057	0.5417863	0.3798305	0.25807762	0.120162584	0.13079455	0.0	0.0	0.0	0.0	0.0	0.0	0.0	0.0	0.0	0.0	0.0	0.0	0.0	0.0	0.0	0.0	0.0	0.0	0.0	0.0	0.0
aermr09	0.0	0.0	0.0027819069	0.025575558	0.82095337	0.75944364	0.6761846	0.52186364	0.34486258	0.19994088	0.11350334	0.0630228	0.033168923	0.016216096	0.007454882	0.0032799526	0.0012453553	0.00040094228	0.00012492025	3.8093967e-5	9.435727e-6	2.5820887e-6	7.257613e-7	1.7246148e-7	0.0	0.0	0.0	0.0	0.0	0.0	0.0	0.0
aermr10	0.0	0.0	0.91579956	0.91245705	0.5923285	0.59334654	0.4698815	0.3404622	0.22017775	0.0	0.12455167	0.0	0.0	0.0	0.0	0.0	0.0	0.0	0.0	0.0	0.0	0.0	0.0	0.0	0.0	0.0	0.0	0.0	0.0	0.0	0.0	0.0
aermr11	0.0	0.0	0.0	0.13643111	0.3588034	0.75018895	0.7214307	0.61330426	0.43439645	0.25527227	0.1500563	0.08287856	0.041157763	0.017429225	0.0060047638	0.0017000685	0.0003928669	7.529202e-5	1.3106131e-5	2.5573283e-6	2.1002877e-7	0.0	0.0	0.0	0.0	0.0	0.0	0.0	0.0	0.0	0.0	0.0
aermr16	0.0	0.0	0.8030414	0.78868264	0.552187	0.46624285	0.37963656	0.28407577	0.19840747	0.108101025	0.12748294	0.0	0.0	0.0	0.0	0.0	0.0	0.0	0.0	0.0	0.0	0.0	0.0	0.0	0.0	0.0	0.0	0.0	0.0	0.0	0.0	0.0
aermr17	0.0	0.0	0.8930692	0.8891609	0.36268753	0.5654724	0.61337066	0.44893387	0.29133466	0.13590863	0.120043516	0.07650873	0.0	0.0	0.0	0.0	0.0	0.0	0.0	0.0	0.0	0.0	0.0	0.0	0.0	0.0	0.0	0.0	0.0	0.0	0.0	0.0
aermr18	0.0	0.0	0.80392843	0.8003346	0.5402406	0.5181513	0.37869692	0.25378945	0.16882291	0.085985765	0.10276501	0.0	0.0	0.0	0.0	0.0	0.0	0.0	0.0	0.0	0.0	0.0	0.0	0.0	0.0	0.0	0.0	0.0	0.0	0.0	0.0	0.0
co2	0.0	0.0	0.0	0.0	0.0	0.0	0.0	0.0	1.0567733e-6	0.00029938406	0.71727526	0.71682197	0.7152159	0.7859068	0.68945205	0.69149905	0.5435627	0.37304136	0.23355654	0.12674765	0.059630126	0.02368968	0.007948374	0.0023099384	0.0005857491	0.0001261857	1.877099e-5	2.2552467e-6	0.0	0.0	0.0	0.0
co	0.0	0.0	0.0	0.0	0.0	0.17235745	0.4096658	0.8688776	0.79040515	0.6828524	0.5425936	0.3847593	0.24919465	0.14629568	0.076854125	0.035648633	0.014630502	0.0052317423	0.0016730971	0.00048651945	0.00011286422	1.4605935e-5	1.0008135e-6	2.7544857e-7	0.0	0.0	0.0	0.0	0.0	0.0	0.0	0.0
cc	0.0	0.005151839	0.0	0.00025855278	0.035117056	0.09818846	0.15406148	0.11441629	0.16547151	0.0	0.0	0.0	0.0	0.0	0.0	0.0	0.0	0.0	0.0	0.0	0.0	0.0	0.0	0.0	0.0	0.0	0.0	0.0	0.0	0.0	0.0	0.0
ciwc	0.0	0.0	0.0	0.0024470922	0.46199575	0.1097643	0.15155916	0.1307359	0.10523905	0.0	0.0	0.0	0.0	0.0	0.0	0.0	0.0	0.0	0.0	0.0	0.0	0.0	0.0	0.0	0.0	0.0	0.0	0.0	0.0	0.0	0.0	0.0
clwc	0.0	0.0	0.0	0.0022414287	0.33692878	0.11827359	0.14154081	0.10233162	0.081067845	0.0	0.0	0.0	0.0	0.0	0.0	0.0	0.0	0.0	0.0	0.0	0.0	0.0	0.0	0.0	0.0	0.0	0.0	0.0	0.0	0.0	0.0	0.0
crwc	0.0	0.0	0.0	0.0011493616	0.3463072	0.07809135	0.11790688	0.12531458	0.10195772	0.0	0.0	0.0	0.0	0.0	0.0	0.0	0.0	0.0	0.0	0.0	0.0	0.0	0.0	0.0	0.0	0.0	0.0	0.0	0.0	0.0	0.0	0.0
cswc	0.0	0.0	0.0	0.0028755667	0.44530752	0.15636913	0.19211191	0.1580493	0.12154656	0.0	0.0	0.0	0.0	0.0	0.0	0.0	0.0	0.0	0.0	0.0	0.0	0.0	0.0	0.0	0.0	0.0	0.0	0.0	0.0	0.0	0.0	0.0
q	0.0	0.0	0.0	0.0	0.921134	0.8593879	0.6496121	0.6103499	0.6135728	0.4691523	0.29172513	0.21912485	0.13539083	0.08419273	0.053789802	0.031894255	0.016156368	0.006630813	0.0022419067	0.00062506157	0.00015481537	3.2598113e-5	4.841752e-6	6.296529e-7	0.0	0.0	0.0	0.0	0.0	0.0	0.0	0.0
ch4	0.0	0.0	0.0	0.0	0.0	0.16453828	0.16453528	0.5721019	0.7944056	0.65936655	0.5290856	0.4628905	0.5222332	0.40375593	0.28501534	0.18005332	0.09601436	0.04238362	0.015586532	0.0053126276	0.0019600561	0.0008570596	0.00042641175	0.00020783875	8.7259345e-5	2.87841e-5	5.010539e-6	1.2737017e-7	0.0	0.0	0.0	0.0
ch4_c	0.0	0.0	0.0	0.0	0.0	0.0	0.0	0.0	0.94911003	0.6567934	0.7934018	0.51609933	0.65732294	0.5198357	0.4434177	0.328802	0.21227272	0.11478289	0.049615756	0.017078547	0.004807202	0.0010935954	0.00018432076	2.6059362e-5	3.56607e-6	5.0832926e-7	0.0	0.0	0.0	0.0	0.0	0.0
kch4	0.0	0.0	0.0	0.8839021	0.8839021	0.84640163	0.9017269	0.85098845	0.7663341	0.61984897	0.48147455	0.38320518	0.2950529	0.2150188	0.14651345	0.09270374	0.0	0.0	0.0	0.0	0.0	0.0	0.0	0.0	0.0	0.0	0.0	0.0	0.0	0.0	0.0	0.0
c2h4	0.0	0.0	0.93365425	0.9230384	0.8459208	0.562072	0.47818708	0.3760597	0.2652416	0.21683139	0.13649696	0.0946126	0.0	0.0	0.0	0.0	0.0	0.0	0.0	0.0	0.0	0.0	0.0	0.0	0.0	0.0	0.0	0.0	0.0	0.0	0.0	0.0
c2h5oh	0.0	0.0	0.8810409	0.8798453	0.84666747	0.7050836	0.62224805	0.5159788	0.33694872	0.2502913	0.14775795	0.08837763	0.053862575	0.045526378	0.0	0.0	0.0	0.0	0.0	0.0	0.0	0.0	0.0	0.0	0.0	0.0	0.0	0.0	0.0	0.0	0.0	0.0
c2h6	0.0	0.0	0.0	0.49712607	0.77276003	0.68815964	0.7135021	0.69457823	0.6202716	0.44469094	0.34139228	0.2198948	0.11505152	0.047623895	0.016361723	0.005049677	0.0014813684	0.00040656346	8.891303e-5	1.3422684e-5	1.3976681e-6	2.49845e-7	0.0	0.0	0.0	0.0	0.0	0.0	0.0	0.0	0.0	0.0
c3h8	0.0	0.0	0.7847612	0.78577125	0.7824661	0.5848645	0.6984062	0.56390303	0.422198	0.2956174	0.16832243	0.08540882	0.04074622	0.027332867	0.020565595	0.0	0.0	0.0	0.0	0.0	0.0	0.0	0.0	0.0	0.0	0.0	0.0	0.0	0.0	0.0	0.0	0.0
c5h8	0.0	0.0	0.63615656	0.5983842	0.36786786	0.29922464	0.25242466	0.1817081	0.14183652	0.16305755	0.0	0.0	0.0	0.0	0.0	0.0	0.0	0.0	0.0	0.0	0.0	0.0	0.0	0.0	0.0	0.0	0.0	0.0	0.0	0.0	0.0	0.0
ch3coch3	0.0	0.0	0.8978743	0.89259815	0.85815966	0.78324187	0.6488654	0.48343596	0.33847725	0.21861324	0.11652579	0.060110662	0.03467209	0.02729959	0.02107375	0.0	0.0	0.0	0.0	0.0	0.0	0.0	0.0	0.0	0.0	0.0	0.0	0.0	0.0	0.0	0.0	0.0
ch3oh	0.0	0.0	0.0	0.7987261	0.8028812	0.7858125	0.80626035	0.7099495	0.5868039	0.42050782	0.29889277	0.17869869	0.0913686	0.041127793	0.016748654	0.006140064	0.0020327051	0.00059971976	0.00014854314	2.4393927e-5	2.9943933e-6	3.40916e-7	0.0	0.0	0.0	0.0	0.0	0.0	0.0	0.0	0.0	0.0
ch3ooh	0.0	0.0	0.0	0.5824512	0.5824512	0.67876184	0.7858721	0.674168	0.5524723	0.36403754	0.2366766	0.13359775	0.06443642	0.027423885	0.01049461	0.0036802646	0.0011274039	0.00024555923	3.5281988e-5	4.912379e-6	5.996004e-7	0.0	0.0	0.0	0.0	0.0	0.0	0.0	0.0	0.0	0.0	0.0
h2o2	0.0	0.0	3.2021574e-6	0.5108854	0.5104443	0.5625995	0.7666667	0.64905924	0.48921147	0.30981797	0.17987025	0.10470225	0.055598974	0.026313804	0.010142226	0.0030277374	0.0007020613	0.00013777339	2.4187962e-5	2.8327702e-6	2.8719782e-7	0.0	0.0	0.0	0.0	0.0	0.0	0.0	0.0	0.0	0.0	0.0
hcho	0.0	0.0	0.0	0.16188441	0.16188441	0.18734285	0.86319524	0.7504923	0.6232577	0.44639668	0.28685138	0.16722092	0.08708086	0.036210116	0.010804567	0.0021025091	0.00036690582	5.992345e-5	7.838098e-6	8.066393e-7	1.0006929e-7	0.0	0.0	0.0	0.0	0.0	0.0	0.0	0.0	0.0	0.0	0.0
hcooh	0.0	0.0	0.8071157	0.80562943	0.78782696	0.731183	0.65553653	0.51908475	0.36898443	0.23968776	0.12748614	0.062553845	0.030284956	0.02147162	0.0	0.0	0.0	0.0	0.0	0.0	0.0	0.0	0.0	0.0	0.0	0.0	0.0	0.0	0.0	0.0	0.0	0.0
hno3	0.0	0.0	7.809853e-5	0.72817594	0.7229695	0.7508234	0.6706725	0.50109553	0.3225987	0.19886391	0.13396035	0.08463749	0.04691289	0.020673014	0.006912156	0.0017385164	0.0003512041	6.6265224e-5	1.1384134e-5	1.8198807e-6	2.3524431e-7	1.6209053e-7	0.0	0.0	0.0	0.0	0.0	0.0	0.0	0.0	0.0	0.0
ho2	0.0	0.0	6.7393754e-5	0.10674766	0.42124236	0.82337767	0.73970824	0.6036944	0.4327984	0.26837686	0.15796103	0.081273705	0.035609514	0.013134833	0.003813668	0.0010823085	0.00031473237	0.00011686721	7.552746e-5	6.0497667e-5	5.3990672e-5	4.627035e-5	3.9517814e-5	3.6953857e-5	3.4537854e-5	0.0	0.0	0.0	0.0	0.0	0.0	0.0
oh	0.0	0.0	0.06671723	0.19529101	0.91515005	0.81616527	0.7234965	0.5828637	0.4045042	0.23696257	0.1356468	0.06723389	0.028540242	0.010080004	0.0028504257	0.00076921546	0.00022471925	0.00011093973	8.1648126e-5	7.196729e-5	6.716335e-5	5.7516907e-5	0.0	0.0	0.0	0.0	0.0	0.0	0.0	0.0	0.0	0.0
ald2	0.0	0.0	0.32565472	0.33743918	0.75722396	0.82796156	0.7326836	0.5996684	0.43948916	0.27042642	0.15526676	0.07269237	0.026295604	0.0071080313	0.0015205945	0.00029820672	6.0100916e-5	7.756884e-6	2.3158323e-7	0.0	0.0	0.0	0.0	0.0	0.0	0.0	0.0	0.0	0.0	0.0	0.0	0.0
no2	0.0	0.0	0.0	0.82609236	0.82609236	0.8401368	0.7781777	0.65409344	0.47173682	0.2915112	0.16627097	0.08410827	0.03733299	0.015123328	0.0058184885	0.0020212175	0.00053772517	9.423521e-5	8.782874e-6	5.8530753e-7	0.0	0.0	0.0	0.0	0.0	0.0	0.0	0.0	0.0	0.0	0.0	0.0
no	0.0	0.0	0.7673111	0.8742496	0.77476925	0.69373226	0.5594165	0.42089278	0.2909698	0.20481822	0.12581463	0.07913592	0.04765461	0.033762924	0.023937952	0.017812256	0.01350143	0.0	0.0	0.0	0.0	0.0	0.0	0.0	0.0	0.0	0.0	0.0	0.0	0.0	0.0	0.0
so2	0.0	0.0	0.8811778	0.87429404	0.8262962	0.48203278	0.62490225	0.44913092	0.30191985	0.18075831	0.10046093	0.05456046	0.031099403	0.021545116	0.014185313	0.009342732	0.006327713	0.0	0.0	0.0	0.0	0.0	0.0	0.0	0.0	0.0	0.0	0.0	0.0	0.0	0.0	0.0
go3	0.0	0.0	0.0	7.217178e-5	7.217178e-5	0.9188015	0.6578685	0.7533602	0.71142334	0.52865505	0.3919606	0.25506842	0.15068677	0.07681632	0.03456732	0.0135698505	0.0042153113	0.0009046367	0.00015041861	2.145217e-5	1.2788142e-6	0.0	0.0	0.0	0.0	0.0	0.0	0.0	0.0	0.0	0.0	0.0
o3	0.0	0.0	0.0	0.0	0.0	0.9248725	0.65710884	0.7464349	0.73926556	0.5761447	0.45400983	0.31691492	0.20069447	0.10656047	0.04714953	0.017357439	0.00503797	0.0010611017	0.00017783772	2.2557762e-5	2.0202822e-6	1.5903501e-7	0.0	0.0	0.0	0.0	0.0	0.0	0.0	0.0	0.0	0.0
o3s	0.0	0.0	0.0	0.0014084872	0.0014084872	0.9424121	0.7731791	0.761086	0.6098967	0.4489555	0.30329928	0.18990004	0.11327649	0.061047856	0.029278176	0.012054906	0.0037969756	0.00079884654	0.00013029584	1.769685e-5	1.1355065e-6	0.0	0.0	0.0	0.0	0.0	0.0	0.0	0.0	0.0	0.0	0.0
ole	0.0	0.0	0.6648872	0.66420573	0.41484863	0.3347912	0.26749355	0.19872963	0.14926936	0.16785097	0.0	0.0	0.0	0.0	0.0	0.0	0.0	0.0	0.0	0.0	0.0	0.0	0.0	0.0	0.0	0.0	0.0	0.0	0.0	0.0	0.0	0.0
onit	0.0	0.0	0.12858889	0.28583404	0.834445	0.78148127	0.76215833	0.6118772	0.44806135	0.281902	0.15986386	0.07726327	0.032084838	0.011722731	0.0038416437	0.0011776199	0.0003096753	6.607501e-5	1.0781994e-5	1.1329489e-6	0.0	0.0	0.0	0.0	0.0	0.0	0.0	0.0	0.0	0.0	0.0	0.0
pan	0.0	0.0	0.1019174	0.41808927	0.7377196	0.8071239	0.7302724	0.6085041	0.44973576	0.29279727	0.1725821	0.08520488	0.03591644	0.012967276	0.004186643	0.0012642964	0.00034609102	7.277733e-5	1.1162166e-5	1.375723e-6	0.0	0.0	0.0	0.0	0.0	0.0	0.0	0.0	0.0	0.0	0.0	0.0
par	0.0	0.0	0.8198105	0.6713371	0.7541396	0.6057259	0.54904014	0.41268694	0.2916423	0.22585973	0.14457998	0.1003867	0.06696011	0.05646625	0.0	0.0	0.0	0.0	0.0	0.0	0.0	0.0	0.0	0.0	0.0	0.0	0.0	0.0	0.0	0.0	0.0	0.0
