# Supplementary material for: Compressing atmospheric data into its real information content
Source: Nat Comput Sci. 2021 Nov 25;1(11):713–24. doi: 10.1038/s43588-021-00156-2 (PMC10766530; doi:10.1038/s43588-021-00156-2)
Supplement: Supplementary file 3 — Source data as zipped .csv. [file 43588_2021_156_MOESM3_ESM.zip]

Archive with 4 entries (4 files):
- Fig3_temp_data.csv
- __MACOSX/._Fig3_temp_data.csv
- Fig3_water_data.csv
- __MACOSX/._Fig3_water_data.csv
