# Supplementary material for: Compressing atmospheric data into its real information content
Source: Nat Comput Sci. 2021 Nov 25;1(11):713–24. doi: 10.1038/s43588-021-00156-2 (PMC10766530; doi:10.1038/s43588-021-00156-2)
Supplement: Supplementary file 3 — Source data as zipped .csv. [file 43588_2021_156_MOESM3_ESM.zip › Fig3_temp_data.csv]

lon/lat	-90.0	-89.6	-89.2	-88.8	-88.4	-88.0	-87.6	-87.2	-86.8	-86.4	-86.0	-85.6	-85.2	-84.8	-84.4	-84.0	-83.6	-83.2	-82.8	-82.4	-82.0	-81.6	-81.2	-80.8	-80.4	-80.0	-79.6	-79.2	-78.8	-78.4	-78.0	-77.6	-77.2	-76.8	-76.4	-76.0	-75.6	-75.2	-74.8	-74.4	-74.0	-73.6	-73.2	-72.8	-72.4	-72.0	-71.6	-71.2	-70.8
0.0	265.7269	266.0561	266.1811	265.99808	265.89047	265.67392	265.61676	265.58447	265.7434	265.4803	265.36414	265.0944	264.8504	264.62988	264.33408	264.1457	264.1836	264.07584	263.932	263.83832	263.8584	264.25955	265.3353	266.1362	266.66254	267.22876	267.63303	267.9651	269.00946	270.0116	270.64536	271.13135	271.4228	271.7754	272.26605	272.88284	273.27576	273.5036	273.9925	274.71484	275.01218	275.52423	275.43774	276.40747	277.2868	277.846	277.5842	276.54742	278.29004
0.4	265.72592	266.06293	266.19257	266.0154	265.91782	265.70712	265.66266	265.6167	265.7882	265.58002	265.4392	265.1863	264.9474	264.72992	264.44635	264.21683	264.2037	264.12683	264.07468	263.95877	263.93115	264.56842	265.43518	266.31143	266.84543	267.38577	267.71753	268.12686	269.22015	270.12134	270.9117	271.3412	271.57956	271.84866	272.31958	273.02255	273.3933	273.74847	274.31763	274.92316	275.05838	275.5188	275.54822	276.66302	277.37476	277.9612	277.37103	276.96686	278.28577
0.8	265.72488	266.06793	266.20282	266.0233	265.94775	265.73636	265.7086	265.6455	265.8322	265.684	265.51825	265.27682	265.04712	264.83655	264.57462	264.30893	264.22717	264.17407	264.20132	264.0885	264.01215	264.87476	265.559	266.50278	267.0108	267.59186	267.85104	268.34564	269.41104	270.1778	271.0965	271.47638	271.70804	271.91684	272.38354	273.15546	273.51898	274.04678	274.64044	275.13153	275.16397	275.48874	275.77347	276.84036	277.42267	277.92087	277.0542	277.4616	278.28644
1.2	265.7239	266.07477	266.2143	266.04062	265.9732	265.76987	265.7615	265.68158	265.87094	265.7802	265.5996	265.38113	265.1554	264.9408	264.6957	264.42685	264.27997	264.21777	264.30496	264.20508	264.11975	265.1247	265.71805	266.7037	267.18115	267.85852	268.0629	268.61008	269.61618	270.3048	271.26923	271.6385	271.89255	272.02847	272.45844	273.2395	273.64917	274.3264	274.92093	275.34973	275.34027	275.58167	276.09268	276.95093	277.49347	277.78693	276.8588	277.97482	278.25336
1.6	265.7277	266.0788	266.2244	266.0484	266.00394	265.799	265.81418	265.71533	265.9019	265.87875	265.67816	265.47946	265.2666	265.04446	264.82712	264.5643	264.35483	264.27188	264.37585	264.31085	264.25027	265.3312	265.9258	266.9137	267.34897	268.15244	268.32892	268.89963	269.8675	270.56116	271.48276	271.8846	272.14404	272.2077	272.528	273.24295	273.74237	274.46725	275.1041	275.52292	275.54593	275.7633	276.31677	277.05676	277.60785	277.64398	276.86526	278.3864	278.15457
2.0	265.7267	266.08563	266.2349	266.06476	266.03418	265.83304	265.87228	265.7588	265.9389	265.9718	265.76117	265.59592	265.38623	265.1503	264.95007	264.70862	264.47357	264.3423	264.41714	264.39072	264.4131	265.4701	266.16214	267.0942	267.5193	268.41995	268.60947	269.19043	270.1441	270.92938	271.74146	272.20682	272.40744	272.4268	272.60165	273.19098	273.76038	274.4445	275.202	275.63287	275.71698	275.88916	276.31754	277.21252	277.70728	277.49402	276.9447	278.62552	278.05365
2.4	265.72635	266.09137	266.24823	266.072	266.0623	265.8714	265.9253	265.80093	265.97253	266.06735	265.844	265.71014	265.5018	265.25583	265.06464	264.8531	264.60858	264.42767	264.4382	264.4554	264.59186	265.58017	266.39868	267.24478	267.68164	268.6406	268.88297	269.47144	270.43423	271.33307	272.01065	272.52563	272.62143	272.63467	272.7104	273.14075	273.7421	274.3511	275.2426	275.6811	275.82663	275.93997	276.14746	277.39215	277.69092	277.32196	276.99347	278.729	277.9835
2.8	265.72537	266.0982	266.25873	266.08835	266.09357	265.90768	265.98285	265.8585	266.0076	266.14746	265.92712	265.8332	265.6345	265.3696	265.17957	264.99133	264.75595	264.53757	264.46155	264.50488	264.7827	265.67725	266.6152	267.34042	267.84708	268.78247	269.131	269.78125	270.7232	271.69006	272.27902	272.78146	272.74008	272.81277	272.8578	273.17816	273.74387	274.33212	275.28302	275.72162	275.91302	275.99365	276.08405	277.53894	277.55988	277.12845	277.04742	278.84695	277.86868
3.2	265.72522	266.1055	266.2707	266.09845	266.12384	265.94553	266.04578	265.91394	266.0453	266.2303	266.0185	265.96167	265.7633	265.48508	265.2832	265.1141	264.9147	264.66266	264.49353	264.55103	264.97638	265.77835	266.79327	267.3863	268.00793	268.8763	269.3624	270.1328	271.02792	271.97775	272.54755	272.9734	272.82224	272.95312	273.04483	273.31683	273.8211	274.44174	275.31088	275.80646	275.99802	276.16965	276.29984	277.6038	277.44098	276.9686	277.1936	279.03772	277.6853
3.6	265.72424	266.11234	266.2812	266.1148	266.1585	265.98898	266.10468	265.9831	266.09125	266.30457	266.10995	266.09012	265.9035	265.6099	265.3908	265.2133	265.0618	264.8	264.55563	264.6058	265.16025	265.91302	266.92688	267.41724	268.16708	268.9527	269.60193	270.52896	271.36447	272.22775	272.8692	273.17395	272.97903	273.09576	273.2385	273.49545	273.92975	274.6118	275.2989	275.9257	276.04092	276.4185	276.68597	277.5948	277.4622	276.8615	277.40976	279.2153	277.55447
4.0	265.7262	266.1155	266.29404	266.12515	266.18057	266.03033	266.16888	266.04742	266.14142	266.37848	266.20636	266.22623	266.04858	265.73767	265.49603	265.30142	265.18594	264.93732	264.65436	264.67923	265.32962	266.07257	267.02924	267.44385	268.3291	269.03503	269.84296	270.9491	271.74496	272.48514	273.25098	273.4261	273.27008	273.27646	273.39172	273.64398	274.00888	274.72382	275.23245	276.0129	275.99496	276.59744	277.01312	277.5554	277.64746	276.7752	277.53674	279.2859	277.56528
4.4	265.72522	266.12234	266.3043	266.14127	266.21603	266.0807	266.23016	266.127	266.19678	266.45483	266.31146	266.35892	266.1944	265.87982	265.62183	265.38327	265.29404	265.06372	264.78284	264.77792	265.46057	266.25336	267.09683	267.51453	268.4851	269.1609	270.06253	271.3264	272.126	272.76996	273.65356	273.73615	273.67422	273.49445	273.525	273.74707	274.05753	274.70972	275.1584	276.03772	275.884	276.63397	277.10806	277.5684	277.8541	276.68716	277.47476	279.2315	277.69968
4.8	265.7282	266.12863	266.31323	266.1538	266.24542	266.12335	266.29285	266.20764	266.2661	266.5276	266.41855	266.5006	266.34784	266.031	265.75275	265.46518	265.37415	265.18256	264.93884	264.89487	265.56534	266.43204	267.16736	267.63278	268.62695	269.32758	270.25598	271.61426	272.45557	273.0564	273.98804	274.02444	274.0639	273.73877	273.6733	273.83124	274.1142	274.6278	275.17493	276.0099	275.82306	276.6073	277.05743	277.6372	277.9995	276.63272	277.26373	279.0968	277.84323
5.2	265.72723	266.13547	266.3235	266.16992	266.27917	266.17444	266.3556	266.297	266.34106	266.60815	266.53424	266.63815	266.50177	266.1952	265.91345	265.56973	265.44974	265.28574	265.09833	265.02664	265.6549	266.59213	267.23242	267.78925	268.73224	269.51657	270.39734	271.78674	272.68146	273.2948	274.17218	274.23242	274.32605	273.97064	273.87955	273.9613	274.23785	274.59308	275.3048	275.9629	275.8761	276.6323	277.02203	277.73102	278.09085	276.69452	277.07022	278.90497	277.99213
5.6	265.72534	266.13986	266.33063	266.1819	266.30743	266.22125	266.41852	266.38733	266.43256	266.69092	266.65814	266.7823	266.6631	266.366	266.0876	265.68524	265.51755	265.37637	265.24905	265.1672	265.7298	266.72092	267.30667	267.97845	268.80664	269.71307	270.5074	271.88742	272.79626	273.4464	274.21423	274.33804	274.41174	274.17102	274.134	274.1387	274.43375	274.66608	275.5227	275.92877	276.01212	276.7258	277.07324	277.7787	278.1809	276.91226	276.98657	278.59854	278.22723
6.0	265.72437	266.1467	266.34235	266.19946	266.33972	266.27576	266.48328	266.48065	266.52826	266.78784	266.79504	266.92737	266.82724	266.54956	266.2816	265.84396	265.59723	265.4662	265.38104	265.30115	265.82043	266.82312	267.37518	268.1491	268.8607	269.89673	270.61017	271.9824	272.8375	273.54297	274.19376	274.41782	274.41626	274.34686	274.37668	274.3124	274.62677	274.80478	275.71375	275.9178	276.1351	276.79446	277.1821	277.7428	278.29745	277.21085	277.0395	278.12036	278.5542
6.4	265.7266	266.15454	266.34836	266.21643	266.37012	266.32654	266.54364	266.5771	266.63464	266.88446	266.9433	267.07904	267.00012	266.7372	266.48657	266.02716	265.6942	265.5611	265.48505	265.43442	265.93237	266.8987	267.44186	268.30148	268.91348	270.05835	270.7382	272.12466	272.85843	273.6222	274.23047	274.54904	274.44327	274.50378	274.51758	274.44058	274.74628	274.9688	275.81534	275.91965	276.21365	276.78366	277.27963	277.67178	278.36948	277.57352	277.19266	277.54596	278.78452
6.8	265.72562	266.16138	266.36008	266.234	266.4029	266.38153	266.60724	266.67523	266.7547	267.00183	267.1073	267.239	267.1865	266.93567	266.7038	266.24707	265.8289	265.66904	265.5732	265.5536	266.0826	266.96997	267.5075	268.38983	268.97992	270.19156	270.90842	272.3475	272.91028	273.75256	274.40787	274.7645	274.59543	274.65167	274.54102	274.51822	274.78296	275.09082	275.83896	275.96658	276.28882	276.7602	277.3652	277.6547	278.36273	277.99905	277.3953	277.05957	278.7608
7.2	265.7245	266.16867	266.37033	266.2516	266.43475	266.4385	266.66895	266.7751	266.8843	267.12427	267.28244	267.41315	267.37912	267.14102	266.92126	266.48615	265.98627	265.79266	265.6491	265.66528	266.26724	267.04828	267.58194	268.45563	269.07693	270.29324	271.10297	272.60864	273.00906	273.9306	274.67035	275.00476	274.84802	274.77463	274.5006	274.5767	274.7696	275.18073	275.8637	276.05402	276.4212	276.77432	277.47638	277.72247	278.3136	278.4502	277.56354	276.81702	278.49078
7.6	265.7235	266.1755	266.38205	266.26917	266.46606	266.494	266.73315	266.8714	267.01962	267.26715	267.4671	267.59402	267.5883	267.3502	267.13983	266.73767	266.18103	265.93787	265.7377	265.78525	266.47626	267.15244	267.66806	268.49634	269.2142	270.3681	271.3002	272.81113	273.1131	274.11627	274.91534	275.15308	275.09247	274.87833	274.49628	274.65414	274.78223	275.28107	275.93518	276.17358	276.58875	276.84274	277.58636	277.84634	278.2918	278.80548	277.6552	276.8248	278.1112
8.0	265.72742	266.1815	266.39194	266.28992	266.49286	266.55435	266.79285	266.9737	267.16315	267.41342	267.66986	267.79004	267.81653	267.57446	267.3546	266.99704	266.39005	266.0975	265.84552	265.91406	266.6947	267.2871	267.77924	268.54343	269.37234	270.4144	271.44897	272.89346	273.18948	274.24734	275.02002	275.13104	275.23395	274.96463	274.60873	274.74167	274.8441	275.3885	276.04898	276.27975	276.7018	276.91043	277.70334	277.9488	278.348	278.93524	277.715	276.9733	277.69394
8.4	265.72644	266.18832	266.40366	266.3075	266.52557	266.61197	266.85693	267.07233	267.3072	267.57822	267.8844	268.00873	268.06323	267.80286	267.56808	267.24725	266.62268	266.273	265.98877	266.06134	266.89703	267.4395	267.91437	268.63217	269.54727	270.44482	271.52975	272.83228	273.2046	274.26944	274.92688	274.9593	275.23608	275.0345	274.83	274.78662	274.93964	275.5158	276.1473	276.36917	276.70474	276.95593	277.8096	277.9828	278.45575	278.83887	277.85672	277.20377	277.29828
8.8	265.72748	266.19327	266.40756	266.33136	266.5557	266.67188	266.92197	267.16467	267.46228	267.74805	268.11087	268.24368	268.32288	268.05002	267.77982	267.49722	266.85632	266.45276	266.17358	266.23087	267.06555	267.60297	268.0765	268.7546	269.70215	270.45538	271.53302	272.67828	273.1603	274.1761	274.67334	274.74155	275.1562	275.10126	275.08267	274.79367	275.07892	275.66132	276.19418	276.4422	276.6681	277.00696	277.909	277.97363	278.57916	278.68628	278.12405	277.56323	277.0332
9.2	265.7265	266.2001	266.42172	266.35138	266.58743	266.729	266.98074	267.25836	267.61145	267.93457	268.35117	268.4908	268.6054	268.31302	268.00378	267.72278	267.0915	266.62805	266.38974	266.43762	267.19025	267.76294	268.2552	268.92474	269.82446	270.4757	271.457	272.51657	273.1083	273.99973	274.37592	274.58768	275.05975	275.13406	275.26343	274.79654	275.26727	275.82294	276.21387	276.52512	276.66733	277.08545	277.97284	277.96033	278.67194	278.66125	278.4071	278.11276	277.02023
9.6	265.7247	266.20862	266.4335	266.37555	266.61682	266.78912	267.04688	267.34732	267.76202	268.12048	268.59747	268.75476	268.89822	268.5924	268.23486	267.9527	267.32684	266.79706	266.63193	266.66528	267.28088	267.8988	268.422	269.108	269.91293	270.50723	271.33258	272.42926	273.06302	273.79126	274.1084	274.53473	274.9818	275.11246	275.32114	274.87756	275.49124	275.99316	276.23596	276.58868	276.7586	277.1417	277.95453	277.96365	278.71017	278.78763	278.5411	278.7655	277.25586
10.0	265.72372	266.21545	266.44498	266.39777	266.6449	266.846	267.1101	267.43887	267.91235	268.3189	268.8474	269.03693	269.20676	268.8907	268.48895	268.17712	267.5605	266.96613	266.87668	266.9203	267.35278	268.02155	268.57898	269.29355	269.98184	270.5633	271.1396	272.4132	273.0233	273.56403	273.88992	274.49567	274.91104	275.0318	275.27472	275.0765	275.7124	276.12338	276.2824	276.6095	276.8765	277.14117	277.87933	277.98615	278.6944	278.92984	278.5104	279.30292	277.58124
10.4	265.72772	266.22202	266.45547	266.42517	266.67316	266.91003	267.17355	267.52557	268.05975	268.51483	269.10376	269.32715	269.5222	269.20337	268.76633	268.4044	267.79846	267.1329	267.12146	267.17902	267.4138	268.13116	268.7127	269.46274	270.05118	270.64288	270.85883	272.39655	272.93323	273.31644	273.70425	274.37366	274.80948	274.9445	275.20343	275.3619	275.88156	276.16928	276.3441	276.58295	276.9718	277.12836	277.81088	277.99048	278.6473	278.94757	278.4617	279.61118	277.89032
10.8	265.72675	266.22885	266.46597	266.44934	266.70465	266.9679	267.23654	267.6098	268.20215	268.71558	269.35907	269.62726	269.83823	269.52917	269.06833	268.66428	268.0515	267.31686	267.33795	267.43835	267.5094	268.23715	268.8357	269.59793	270.13364	270.7419	270.4825	272.21326	272.6929	273.03217	273.5131	274.10312	274.67258	274.90118	275.1892	275.6231	275.9411	276.1435	276.3861	276.58286	277.03497	277.21518	277.8371	277.98093	278.66638	278.8237	278.5838	279.68872	278.23798
11.2	265.72607	266.2377	266.4763	266.47675	266.7331	267.02997	267.30545	267.6928	268.3398	268.91223	269.6118	269.92688	270.15265	269.86444	269.396	268.93283	268.3214	267.51987	267.53784	267.68793	267.6436	268.35965	268.9505	269.71024	270.2725	270.85745	270.02774	271.73996	272.22916	272.71222	273.32715	273.74936	274.51788	274.91388	275.25275	275.79156	275.94986	276.09546	276.40735	276.65347	277.0814	277.40442	277.90887	277.98364	278.80673	278.65665	278.88144	279.64417	278.69037
11.6	265.7251	266.24454	266.48776	266.5019	266.76422	267.08502	267.3707	267.7776	268.47604	269.10706	269.85995	270.21875	270.45074	270.19135	269.7449	269.235	268.61526	267.75818	267.71448	267.91522	267.811	268.5045	269.07477	269.8206	270.44562	270.9905	269.57324	270.91238	271.51828	272.36633	273.17026	273.43317	274.39328	274.9597	275.3667	275.8496	275.97922	276.1308	276.4178	276.80762	277.1099	277.60434	277.90173	278.0462	278.98892	278.54895	279.19467	279.5469	279.147
12.0	265.72638	266.25595	266.49927	266.53342	266.796	267.14203	267.4411	267.8608	268.60568	269.30035	270.10242	270.50592	270.73865	270.51218	270.10004	269.54883	268.9201	268.03137	267.8813	268.12485	268.02417	268.6703	269.21854	269.93265	270.66882	271.15448	269.23157	269.8031	270.62927	272.02765	273.05023	273.23663	274.29507	274.92715	275.4756	275.8714	276.0711	276.2388	276.44614	276.97632	277.12485	277.71127	277.77185	278.20795	279.069	278.53494	279.41028	279.40555	279.41583
12.4	265.72638	266.26376	266.50964	266.55893	266.824	267.19812	267.50964	267.9445	268.73312	269.4859	270.32526	270.77686	270.9996	270.81793	270.44757	269.88428	269.23926	268.3427	268.0673	268.31293	268.2526	268.8511	269.39383	270.0624	270.91022	271.3579	269.12744	268.59656	269.69562	271.72125	272.92242	273.15573	274.15494	274.75134	275.5499	275.92584	276.2121	276.36542	276.49716	277.08823	277.13898	277.74753	277.6624	278.46713	278.91562	278.58994	279.4963	279.26465	279.46408
12.8	265.72205	266.2715	266.52484	266.593	266.8551	267.2558	267.5855	268.02853	268.85382	269.6683	270.5409	271.03656	271.23627	271.09845	270.78333	270.2159	269.56293	268.68292	268.26096	268.48248	268.47974	269.034	269.5883	270.2092	271.14075	271.6059	269.324	267.5544	268.8855	271.4661	272.71573	273.08334	273.9013	274.4778	275.5947	276.0627	276.3177	276.42456	276.5668	277.1247	277.2175	277.81564	277.71622	278.74622	278.62125	278.68698	279.50336	279.19092	279.44348
13.2	265.72205	266.27933	266.53522	266.6185	266.88364	267.30716	267.65393	268.1199	268.9801	269.8444	270.7464	271.26697	271.44647	271.34894	271.0815	270.53424	269.86972	269.03525	268.4854	268.6365	268.687	269.211	269.78555	270.363	271.3429	271.87164	269.80768	266.8917	268.35223	271.2639	272.35184	272.8724	273.4816	274.19547	275.66528	276.21545	276.3527	276.4195	276.64734	277.13113	277.38736	277.93497	277.93085	278.90933	278.40652	278.82516	279.41434	279.2162	279.53403
13.6	265.7232	266.28732	266.5478	266.6525	266.91553	267.36252	267.72958	268.21344	269.09625	270.0115	270.93704	271.47784	271.62756	271.57233	271.34808	270.83112	270.15335	269.3825	268.73608	268.78336	268.86188	269.36993	269.98502	270.51547	271.49854	272.11432	270.4364	266.72366	268.19064	271.14636	271.8508	272.43384	272.89145	274.06653	275.78143	276.337	276.35785	276.43274	276.7442	277.174	277.60254	277.9837	278.14386	278.89624	278.44995	278.9493	279.23608	279.28485	279.67078
14.0	265.7232	266.29514	266.55914	266.679	266.94406	267.41388	267.80466	268.31097	269.219	270.17917	271.11386	271.66492	271.78357	271.7564	271.56293	271.08417	270.4123	269.7014	269.00098	268.93106	268.9937	269.51678	270.1673	270.6626	271.59558	272.30176	271.00958	267.01233	268.38333	271.1171	271.29764	271.773	272.13452	274.1044	275.9478	276.38507	276.39215	276.5556	276.85855	277.28815	277.7561	277.84613	278.22388	278.76825	278.67953	278.95978	279.00983	279.34695	279.76816
14.4	265.724	266.30252	266.57062	266.71835	266.97958	267.46582	267.87827	268.41418	269.34174	270.34232	271.27338	271.827	271.9084	271.90637	271.73532	271.2972	270.63284	269.98938	269.27676	269.0758	269.10736	269.65317	270.33395	270.7977	271.65543	272.38547	271.3171	267.59998	268.82413	271.18713	270.81644	270.9616	271.22473	274.1867	276.0837	276.3666	276.49255	276.78595	276.9985	277.45978	277.80106	277.6003	278.22336	278.63995	278.84784	278.8097	278.87244	279.4534	279.82654
14.8	265.724	266.31033	266.58148	266.7463	267.00665	267.51572	267.95804	268.5196	269.46918	270.50247	271.4303	271.96487	272.01624	272.0291	271.862	271.4748	270.82718	270.22058	269.531	269.22885	269.2062	269.80084	270.48987	270.9275	271.69458	272.3847	271.24203	268.23645	269.31433	271.29254	270.47287	270.06433	270.15314	274.11084	276.0814	276.3372	276.5766	277.01245	277.15182	277.62848	277.8039	277.5059	278.27975	278.5638	278.7349	278.53867	278.92377	279.68402	279.967
15.2	265.72272	266.31955	266.60046	266.78394	267.0409	267.56384	268.0323	268.63467	269.59076	270.65454	271.56284	272.07904	272.10257	272.1228	271.95258	271.61237	270.98965	270.4109	269.76773	269.3783	269.31982	269.95435	270.6476	271.06097	271.7445	272.32272	270.77576	268.71506	269.65823	271.3136	270.21606	269.12015	269.00296	273.70554	275.89145	276.31784	276.56293	277.08475	277.30786	277.74805	277.8497	277.7221	278.4028	278.45508	278.39688	278.3104	279.1313	280.02264	280.19467
15.6	265.72272	266.32736	266.61316	266.81372	267.07028	267.61118	268.1145	268.75082	269.7282	270.8086	271.6957	272.17627	272.17636	272.2044	272.0234	271.72018	271.14035	270.5628	269.9597	269.52655	269.44562	270.13733	270.80402	271.2212	271.82465	272.26968	270.07553	268.89505	269.68576	271.12506	269.9094	268.1661	267.9574	272.99985	275.52475	276.32367	276.41766	276.96136	277.40585	277.75787	277.94272	278.07535	278.3721	278.1801	278.04034	278.2605	279.41254	280.3404	280.35977
16.0	265.72324	266.3379	266.62494	266.85205	267.10614	267.65665	268.19498	268.87433	269.8615	270.95477	271.8081	272.25598	272.2343	272.26828	272.0741	271.80328	271.28076	270.68805	270.11597	269.6654	269.59317	270.3275	270.98505	271.40005	271.95065	272.289	269.3924	268.79364	269.34308	270.65442	269.44916	267.30267	267.3121	272.23	275.07278	276.32812	276.21823	276.71762	277.38757	277.6452	277.96722	278.20523	278.00427	277.73465	277.83707	278.4198	279.69086	280.57043	280.44547
16.4	265.72324	266.3457	266.63983	266.88208	267.13623	267.6982	268.27127	268.998	270.00555	271.10516	271.9187	272.32117	272.29266	272.32883	272.1302	271.87878	271.4245	270.80896	270.2364	269.80426	269.76367	270.51117	271.17984	271.6036	272.10724	272.39966	268.99185	268.52704	268.73584	269.96222	268.85712	266.72308	267.35593	271.70538	274.6501	276.27298	276.0904	276.50632	277.23004	277.4104	277.8022	277.86588	277.35748	277.27643	277.82626	278.73468	280.0196	280.78156	280.616
16.8	265.72458	266.35632	266.6549	266.9206	267.16986	267.74448	268.352	269.12747	270.1438	271.24683	272.01215	272.37103	272.34555	272.37836	272.17975	271.94525	271.56845	270.92755	270.33786	269.93185	269.93472	270.68628	271.3816	271.8123	272.2909	272.597	269.0407	268.29413	268.05414	269.24573	268.3437	266.62653	268.18988	271.62372	274.33127	276.15186	276.09015	276.3779	276.95453	277.12646	277.4117	277.163	276.71216	276.96545	277.9449	279.15576	280.4266	281.10767	281.09583
17.2	265.72458	266.36414	266.6698	266.95062	267.20575	267.78232	268.42767	269.26126	270.29205	271.38776	272.10846	272.41705	272.39456	272.43152	272.258	272.013	271.70334	271.06805	270.42532	270.054	270.10583	270.81854	271.57922	272.01996	272.4521	272.7932	269.5754	268.27573	267.55255	268.78137	268.1809	267.15207	269.63354	271.98328	274.13562	275.95465	276.13995	276.28687	276.6297	276.82214	276.87445	276.4493	276.3235	276.90607	278.18985	279.63226	280.8024	281.5209	281.7899
17.6	265.7244	266.37372	266.6842	266.99152	267.242	267.82465	268.49905	269.3958	270.43738	271.51965	272.1931	272.45367	272.4393	272.47748	272.33405	272.07434	271.83722	271.22308	270.51862	270.1673	270.25983	270.92944	271.77155	272.2059	272.56696	272.89047	270.4852	268.58215	267.43567	268.77246	268.58945	268.27042	271.29678	272.57108	274.04633	275.7199	276.11646	276.16382	276.33954	276.50357	276.28568	275.98465	276.2234	277.05847	278.5692	280.0487	280.97662	281.83896	282.352
18.0	265.7244	266.38153	266.69824	267.02313	267.2779	267.86542	268.5768	269.5312	270.58417	271.6469	272.2672	272.48138	272.48245	272.5177	272.41107	272.13403	271.95346	271.38486	270.6314	270.2862	270.39856	271.01215	271.94897	272.3544	272.6155	272.79913	271.5399	269.21936	267.74786	269.2713	269.5852	269.76898	272.72305	273.1564	274.02905	275.49988	275.95532	275.9566	276.11902	276.15707	275.7372	275.80682	276.28467	277.37946	279.06036	280.21707	280.8762	281.9473	282.53387
18.4	265.7232	266.39322	266.71442	267.06232	267.3159	267.9055	268.64557	269.6691	270.72458	271.76636	272.33118	272.5058	272.52814	272.5542	272.4839	272.18298	272.03284	271.54507	270.75443	270.40656	270.52576	271.08807	272.10028	272.47684	272.5832	272.47223	272.4939	270.06732	268.40955	270.11707	270.9298	271.30612	273.62332	273.57483	274.05707	275.32776	275.69687	275.71643	275.969	275.7891	275.32318	275.7718	276.41534	277.86615	279.44775	280.09055	280.7022	281.953	282.45148
18.8	265.7232	266.40103	266.72894	267.09247	267.35135	267.94632	268.71887	269.79977	270.86282	271.87286	272.39038	272.52545	272.5622	272.57593	272.54547	272.21625	272.0814	271.67822	270.8914	270.5323	270.6468	271.17395	272.25757	272.5742	272.50607	271.96027	273.1472	270.97513	269.21875	271.01752	272.26767	272.6071	273.9918	273.836	274.12888	275.19424	275.45493	275.5347	275.842	275.47134	275.12357	275.77875	276.67685	278.4493	279.59933	279.82614	280.73737	282.06494	282.38782
19.2	265.72437	266.41208	266.74387	267.1292	267.39026	267.98395	268.78967	269.9342	270.998	271.9717	272.44025	272.54156	272.5941	272.58664	272.58527	272.2328	272.08994	271.78345	271.03552	270.66306	270.77432	271.2895	272.41086	272.6703	272.40854	271.36832	273.40488	271.7695	269.96155	271.68073	273.2179	273.46948	274.02573	274.0102	274.22342	275.07693	275.3031	275.44037	275.71747	275.27167	275.15274	275.8835	277.1625	279.00415	279.51913	279.7178	281.05185	282.344	282.41876
19.6	265.72437	266.4199	266.75986	267.16083	267.4272	268.0243	268.85846	270.055	271.122	272.06058	272.4818	272.5526	272.61697	272.59036	272.59204	272.2198	272.0608	271.84378	271.16592	270.7965	270.90756	271.43884	272.5655	272.77524	272.34207	270.86475	273.3214	272.3469	270.48434	271.94852	273.58466	273.86057	273.9704	274.1652	274.3153	274.94165	275.23154	275.3881	275.5888	275.22632	275.344	276.16226	277.82043	279.35214	279.38412	279.87723	281.39084	282.6405	282.42255
20.0	265.72412	266.43314	266.77457	267.1978	267.46564	268.06525	268.91937	270.17676	271.23892	272.1302	272.51697	272.5645	272.63696	272.57346	272.56458	272.1943	272.00485	271.8651	271.28433	270.9402	271.05548	271.61282	272.71774	272.89514	272.34875	270.57974	272.98505	272.68518	270.7861	271.81714	273.38406	273.84354	273.9594	274.27542	274.37976	274.8079	275.16367	275.35028	275.4867	275.26834	275.58237	276.6647	278.4543	279.4253	279.38763	280.114	281.4619	282.796	282.3352
20.4	265.72412	266.44095	266.79495	267.22797	267.50586	268.10645	268.98712	270.28113	271.34488	272.19073	272.542	272.57343	272.64954	272.55136	272.50806	272.1483	271.94254	271.84503	271.3755	271.07077	271.2045	271.7981	272.87393	273.04205	272.44727	270.60086	272.56036	272.83167	270.94888	271.47458	272.79587	273.51694	273.9694	274.30017	274.41397	274.7198	275.0587	275.29352	275.40424	275.30292	275.8298	277.31497	278.89975	279.33423	279.53964	280.17838	281.23846	282.8029	282.27246
20.8	265.727	266.4526	266.80597	267.2593	267.54626	268.14322	269.0453	270.3949	271.44183	272.24295	272.55927	272.5775	272.658	272.51794	272.43054	272.10614	271.88766	271.80496	271.44568	271.1971	271.35342	271.978	273.02142	273.2008	272.64038	270.90695	272.14044	272.86813	271.11963	271.13376	272.07248	272.9954	273.92023	274.21667	274.43658	274.70557	274.93484	275.24866	275.30676	275.29565	276.1589	277.98743	279.09872	279.2489	279.75574	280.05865	281.04694	282.76257	282.28503
21.2	265.727	266.46042	266.82782	267.29092	267.5888	268.186	269.10992	270.48688	271.5232	272.27304	272.57178	272.58417	272.66324	272.4878	272.327	272.06082	271.8562	271.76556	271.50668	271.32465	271.48553	272.12842	273.15448	273.35742	272.91428	271.381	271.77438	272.86142	271.3812	270.96414	271.40952	272.39368	273.7745	274.09552	274.48123	274.74493	274.84726	275.2227	275.1557	275.3244	276.70172	278.55243	279.10822	279.2854	279.93063	279.99673	281.17365	282.72583	282.23145
21.6	265.72522	266.47232	266.8434	267.32343	267.62753	268.22943	269.16687	270.5769	271.5909	272.29852	272.58157	272.58716	272.66092	272.45428	272.21964	272.0318	271.85938	271.73544	271.55408	271.43573	271.60254	272.24612	273.2703	273.51425	273.21716	271.85806	271.44684	272.86417	271.76044	271.00583	270.9271	271.84613	273.59827	274.02545	274.52216	274.7691	274.81784	275.17795	274.96158	275.4955	277.4566	278.90854	279.0492	279.4213	280.05032	280.17398	281.5993	282.71793	282.0537
22.0	265.72522	266.48013	266.86343	267.3532	267.67056	268.27075	269.22687	270.65594	271.647	272.30725	272.58292	272.5951	272.6685	272.42963	272.1228	272.01736	271.8936	271.73462	271.61353	271.54767	271.69217	272.32965	273.38196	273.64838	273.51352	272.15994	271.11166	272.8622	272.18484	271.20676	270.66443	271.48273	273.52228	274.07217	274.52982	274.71112	274.80496	275.0452	274.84677	275.92108	278.26898	279.05627	279.0013	279.58505	280.17166	280.50357	282.03912	282.8187	282.00613
22.4	265.724	266.49295	266.88184	267.38766	267.71176	268.3144	269.2899	270.72708	271.6984	272.31555	272.5846	272.6013	272.66928	272.4124	272.04193	272.0229	271.96164	271.7625	271.67856	271.64523	271.7652	272.38953	273.48145	273.77637	273.76355	272.16687	270.74423	272.85028	272.5562	271.47614	270.6172	271.39142	273.63184	274.19794	274.50104	274.57953	274.77054	274.82925	274.9515	276.58783	278.89926	279.08197	279.07037	279.76147	280.31857	280.77258	282.33136	283.1184	282.44406
22.8	265.724	266.50076	266.89795	267.41354	267.75687	268.35925	269.34598	270.79636	271.73276	272.30988	272.58875	272.61057	272.6763	272.40356	271.98578	272.0517	272.04962	271.81937	271.761	271.7395	271.8282	272.44818	273.58865	273.88065	273.93555	271.85706	270.36642	272.81473	272.8018	271.7265	270.78387	271.55212	273.88452	274.2978	274.43185	274.4515	274.69482	274.63083	275.3855	277.36508	279.24252	279.1198	279.28088	279.95297	280.49048	280.8583	282.5078	283.59872	283.3333
23.2	265.7271	266.51605	266.91852	267.44147	267.79633	268.4016	269.40173	270.85547	271.75577	272.31006	272.587	272.61758	272.67776	272.411	271.95996	272.0963	272.13535	271.8968	271.85297	271.8229	271.88904	272.50894	273.68518	273.98334	274.0279	271.30774	270.0443	272.77844	272.9017	271.92245	271.11697	271.8872	274.15732	274.30783	274.36618	274.39783	274.6041	274.61758	276.08783	278.10495	279.3501	279.26593	279.58792	280.1626	280.67233	280.8932	282.68213	284.0674	284.16382
23.6	265.7271	266.52386	266.93463	267.46735	267.84033	268.45123	269.4643	270.90826	271.77512	272.3006	272.5961	272.63278	272.69443	272.42255	271.96295	272.15057	272.2042	271.96735	271.94846	271.89142	271.95163	272.58508	273.7812	274.0714	274.04645	270.68018	269.8799	272.76883	272.88986	272.06674	271.57944	272.26276	274.3162	274.23615	274.35336	274.45023	274.54596	274.906	276.8695	278.66788	279.38574	279.47906	279.89005	280.35825	280.87085	281.02118	282.84302	284.3085	284.42014
24.0	265.72556	266.5369	266.9572	267.4953	267.8792	268.50226	269.5237	270.95468	271.787	272.2995	272.6065	272.6443	272.70123	272.43762	271.98853	272.2072	272.23703	272.02518	272.03967	271.94763	272.02643	272.6658	273.85947	274.15552	274.02237	270.1591	269.9588	272.809	272.8426	272.15387	272.09283	272.59583	274.34882	274.17996	274.39383	274.54736	274.55746	275.47763	277.55014	279.03018	279.43378	279.67175	280.081	280.51395	281.06705	281.23315	282.88254	284.30768	284.01666
24.4	265.72556	266.5447	266.97235	267.5202	267.9225	268.55115	269.58505	270.99747	271.7968	272.29797	272.61877	272.6607	272.71326	272.45282	272.03552	272.24713	272.22906	272.05054	272.10577	271.98663	272.10043	272.75543	273.89706	274.23706	273.98724	269.8947	270.3133	272.89722	272.81442	272.1895	272.5834	272.8679	274.31265	274.24426	274.46817	274.60522	274.6629	276.19183	278.01248	279.2401	279.49176	279.7848	280.1935	280.65823	281.23886	281.40042	282.79407	284.1566	283.23032
24.8	265.72794	266.55746	266.99182	267.54327	267.96124	268.59894	269.6441	271.03412	271.80322	272.2987	272.63245	272.67856	272.7281	272.46826	272.0902	272.2752	272.1776	272.0424	272.1442	272.01218	272.18256	272.82928	273.91196	274.3038	273.96518	269.97778	270.914	273.0066	272.8143	272.18008	272.9817	273.13824	274.3046	274.4233	274.52658	274.60867	274.87866	276.88037	278.28824	279.3976	279.53165	279.8795	280.29547	280.78867	281.33826	281.49243	282.71576	283.9104	282.4412
25.2	265.72794	266.56528	267.0121	267.56647	268.0061	268.65088	269.70728	271.07385	271.81018	272.3109	272.65442	272.69223	272.73993	272.47278	272.13995	272.28247	272.1034	272.0048	272.1548	272.02972	272.2519	272.88507	273.88788	274.35468	273.9689	270.39093	271.6501	273.07556	272.82404	272.1322	273.26804	273.4724	274.373	274.6237	274.56046	274.62097	275.2367	277.44385	278.4885	279.54892	279.55008	280.00885	280.4354	280.88596	281.3755	281.58972	282.77472	283.55737	281.95847
25.6	265.72415	266.5792	267.0296	267.5896	268.04163	268.70514	269.77518	271.1039	271.81494	272.3275	272.67886	272.7105	272.74677	272.46954	272.1801	272.2718	272.00507	271.94208	272.14233	272.0406	272.31888	272.91843	273.8467	274.38126	274.00433	271.0642	272.404	273.072	272.8241	272.09912	273.452	273.86682	274.47745	274.72925	274.58737	274.7337	275.75702	277.84296	278.67456	279.69107	279.5927	280.1914	280.5704	280.94247	281.39005	281.77347	282.89935	283.17673	282.00534
26.0	265.72415	266.587	267.04865	267.61157	268.0822	268.75427	269.83865	271.13907	271.82642	272.3468	272.70602	272.724	272.7605	272.45642	272.19943	272.24167	271.91937	271.89008	272.11383	272.06155	272.36942	272.93454	273.80142	274.3654	274.06998	271.8387	273.0605	272.96713	272.78583	272.1353	273.5689	274.24377	274.53467	274.6783	274.62167	274.95413	276.40295	278.12415	278.88367	279.77448	279.6942	280.33633	280.63846	280.96436	281.42868	282.01926	282.9434	282.94736	282.50818
26.4	265.72357	266.602	267.06818	267.63116	268.12357	268.80566	269.90442	271.17236	271.83368	272.3786	272.73444	272.7346	272.7663	272.4336	272.20758	272.19904	271.84662	271.84058	272.07883	272.08743	272.40427	272.9464	273.7622	274.32617	274.1324	272.59576	273.52557	272.8062	272.71875	272.25574	273.64218	274.52008	274.5031	274.5487	274.67084	275.23383	277.05673	278.3401	279.1078	279.7748	279.85748	280.38092	280.64917	280.99716	281.52032	282.22687	282.897	282.98212	283.00885
26.8	265.72357	266.6098	267.08807	267.65155	268.15945	268.8557	269.97498	271.20728	271.85028	272.4079	272.76233	272.74295	272.7718	272.40735	272.1916	272.1568	271.81476	271.8219	272.06662	272.13123	272.4439	272.97397	273.75238	274.24176	274.18732	273.21783	273.8001	272.6231	272.6297	272.45673	273.7034	274.63342	274.43158	274.47852	274.6875	275.4655	277.62766	278.50525	279.3383	279.74945	280.02502	280.36346	280.6588	281.03998	281.60443	282.3598	282.89697	283.21597	283.00867
27.2	265.72708	266.6252	267.10577	267.6693	268.1953	268.908	270.04388	271.23358	271.87027	272.4511	272.79068	272.7458	272.7737	272.37616	272.16193	272.109	271.82733	271.84125	272.05896	272.19058	272.482	273.0194	273.76105	274.1324	274.22125	273.65768	273.90042	272.497	272.55643	272.67755	273.72775	274.6123	274.4126	274.55408	274.623	275.659	278.06265	278.63614	279.5755	279.76935	280.17798	280.38794	280.68365	281.0396	281.60086	282.41684	282.98773	283.3925	282.48212
27.6	265.72708	266.63303	267.12445	267.68848	268.23022	268.95706	270.11768	271.2693	271.89023	272.48547	272.81137	272.7445	272.7759	272.35638	272.12424	272.06827	271.88715	271.90204	272.088	272.25943	272.52618	273.09225	273.79672	274.00595	274.22714	273.92603	273.90756	272.44714	272.51636	272.84976	273.73016	274.54135	274.52985	274.74567	274.48904	275.89444	278.39908	278.73648	279.80054	279.8589	280.25943	280.50284	280.71243	280.98083	281.49527	282.3894	283.05432	283.32568	281.88666
28.0	265.72632	266.6468	267.1453	267.70078	268.261	269.0043	270.18463	271.3015	271.91483	272.5302	272.82867	272.74133	272.77966	272.3399	272.08716	272.03247	271.97253	271.99146	272.13492	272.33725	272.5771	273.17865	273.83295	273.87115	274.21948	274.0448	273.86508	272.48282	272.50665	272.92886	273.72604	274.50702	274.78006	274.92282	274.3739	276.30695	278.66745	278.8192	279.96515	279.9885	280.27545	280.66232	280.715	280.92917	281.33435	282.25546	282.9093	283.06555	281.61313
28.4	265.72632	266.6546	267.163	267.71896	268.29517	269.05362	270.25623	271.33698	271.9377	272.5636	272.84528	272.73425	272.78256	272.34122	272.05835	272.00354	272.08118	272.0962	272.21182	272.41245	272.6352	273.27325	273.85358	273.7635	274.1986	274.099	273.8246	272.56854	272.52997	272.92593	273.72028	274.56412	275.0631	274.96136	274.4261	276.94342	278.86337	278.91248	280.03976	280.09546	280.25174	280.7575	280.742	281.00113	281.2279	282.0288	282.56146	282.79962	281.65668
28.8	265.72644	266.66925	267.18127	267.7301	268.3256	269.1019	270.32712	271.3643	271.96964	272.60416	272.8544	272.72354	272.78458	272.3559	272.04315	271.9848	272.18567	272.19836	272.29355	272.4767	272.6962	273.3627	273.8573	273.68805	274.183	274.113	273.80554	272.66586	272.57333	272.89047	273.7472	274.67776	275.2782	274.8532	274.7554	277.68567	278.94754	279.03278	280.04123	280.16315	280.23975	280.7708	280.81366	281.19876	281.246	281.8312	282.2078	282.67264	281.8152
29.2	265.72498	266.67755	267.2019	267.7473	268.3572	269.1462	270.3976	271.39914	271.9902	272.63132	272.86008	272.7131	272.79413	272.38437	272.04596	271.97028	272.2683	272.29077	272.37875	272.52713	272.74963	273.43604	273.83075	273.65723	274.15997	274.1328	273.81934	272.74606	272.62738	272.90118	273.8086	274.80008	275.37872	274.7236	275.38464	278.3303	278.9017	279.1936	280.04837	280.19507	280.27826	280.74548	280.92908	281.3866	281.36996	281.75287	282.0478	282.65607	282.0261
29.6	265.7282	266.6916	267.22556	267.759	268.38544	269.1905	270.45825	271.4245	272.02075	272.66107	272.86432	272.7035	272.7972	272.422	272.06662	271.9588	272.33008	272.36185	272.45914	272.557	272.8001	273.48227	273.7905	273.6729	274.1303	274.14984	273.83417	272.79413	272.6976	272.98126	273.88663	274.881	275.39243	274.7354	276.17694	278.7097	278.80386	279.36942	280.1195	280.2207	280.3543	280.7578	281.01953	281.4674	281.53836	281.78482	282.07144	282.58865	282.33157
30.0	265.72675	266.6999	267.24374	267.77377	268.41327	269.2354	270.5268	271.45447	272.04242	272.6737	272.8601	272.6949	272.8036	272.4717	272.10092	271.9516	272.34415	272.40143	272.53268	272.58295	272.84344	273.50607	273.73984	273.71857	274.08484	274.1482	273.8543	272.8248	272.75433	273.13727	273.95908	274.9238	275.39413	274.99246	276.96744	278.78302	278.76495	279.51898	280.21732	280.22794	280.4234	280.84085	281.03687	281.4619	281.68622	281.83307	282.12256	282.41104	282.6007
30.4	265.72537	266.71652	267.26245	267.78467	268.44366	269.27237	270.5879	271.48193	272.0677	272.68524	272.85803	272.68805	272.8085	272.52682	272.15558	271.95453	272.33337	272.42194	272.5879	272.59772	272.87408	273.5147	273.69745	273.77832	274.00977	274.11298	273.8675	272.86673	272.81195	273.30698	274.01416	274.9515	275.45642	275.4461	277.56747	278.67233	278.8761	279.60464	280.27902	280.18213	280.42947	280.9327	281.00702	281.49942	281.77722	281.8475	282.10294	282.21786	282.65543
30.8	265.72488	266.72385	267.27917	267.79993	268.4654	269.31314	270.64703	271.5025	272.0819	272.69092	272.8542	272.68884	272.81046	272.57687	272.20673	271.9572	272.3047	272.43024	272.64246	272.623	272.9101	273.52704	273.68292	273.8291	273.91443	274.04266	273.88736	272.9286	272.86905	273.4377	274.0487	275.0376	275.5667	275.92853	277.91113	278.52222	279.10132	279.59232	280.23138	280.08673	280.37866	280.98053	280.98856	281.6245	281.80362	281.87247	282.05832	282.14456	282.54095
31.2	265.7245	266.739	267.3034	267.80487	268.49255	269.34763	270.70178	271.5207	272.10098	272.69287	272.84558	272.6869	272.81195	272.6208	272.26822	271.97107	272.2719	272.44043	272.67957	272.65027	272.94305	273.54202	273.6856	273.85095	273.79465	273.94354	273.90866	273.01236	272.92865	273.5118	274.0871	275.1763	275.6776	276.28876	278.02142	278.4356	279.28293	279.51114	280.0833	279.9892	280.31558	280.97156	281.0061	281.71545	281.7473	281.96857	282.0718	282.2602	282.48508
31.6	265.724	266.74634	267.31866	267.82062	268.5149	269.38412	270.75452	271.53778	272.1105	272.68506	272.8468	272.69202	272.80334	272.65637	272.31558	271.99304	272.24164	272.463	272.72345	272.69562	272.97885	273.57916	273.7105	273.84814	273.6892	273.83652	273.93466	273.1005	272.99442	273.54987	274.14957	275.3192	275.74423	276.4623	278.00574	278.3938	279.29346	279.41058	279.91827	279.9523	280.2962	280.902	281.03683	281.6196	281.659	282.06888	282.1559	282.40372	282.56506
32.0	265.72284	266.76215	267.33713	267.8275	268.5351	269.4121	270.80157	271.54736	272.11832	272.6781	272.8473	272.69983	272.7943	272.68463	272.35748	272.02554	272.23874	272.50128	272.752	272.7528	273.02667	273.61688	273.7525	273.8142	273.59784	273.75308	273.97238	273.1689	273.0743	273.59406	274.25238	275.44055	275.76242	276.49332	277.95972	278.34937	279.10095	279.33777	279.78735	279.97528	280.28366	280.7947	281.046	281.3742	281.60986	282.0807	282.24805	282.46063	282.60806
32.4	265.72235	266.76947	267.3514	267.8423	268.55994	269.44452	270.84625	271.55298	272.12045	272.6695	272.85205	272.70947	272.78162	272.70184	272.38324	272.07278	272.26944	272.5669	272.78723	272.8178	273.0742	273.66174	273.80292	273.77408	273.56265	273.71155	274.03336	273.21426	273.17377	273.66763	274.37714	275.4836	275.77005	276.50192	277.92944	278.25696	278.8156	279.30173	279.70026	280.00842	280.2517	280.65408	281.05173	281.17014	281.63702	281.95203	282.2862	282.41708	282.46756
32.8	265.72568	266.78308	267.37527	267.84985	268.5793	269.47128	270.8877	271.55206	272.1251	272.6565	272.85764	272.72043	272.76346	272.70502	272.3953	272.12494	272.32684	272.6471	272.81488	272.8861	273.1256	273.7016	273.8501	273.74487	273.5803	273.7161	274.10077	273.24365	273.27734	273.78326	274.50784	275.4568	275.80322	276.55707	277.89584	278.13007	278.59225	279.26703	279.63748	280.0226	280.17993	280.47986	281.05988	281.14114	281.65366	281.77484	282.24435	282.3518	282.25494
33.2	265.7252	266.7904	267.39127	267.86243	268.60062	269.50015	270.92126	271.5534	272.1182	272.65204	272.87845	272.7327	272.74435	272.71155	272.39948	272.19565	272.4098	272.732	272.83978	272.95764	273.18433	273.72333	273.88388	273.7564	273.65012	273.76822	274.179	273.28745	273.37885	273.9005	274.6163	275.40402	275.89276	276.65955	277.83948	278.01788	278.49683	279.20468	279.5788	280.00284	280.10974	280.32108	281.04468	281.19745	281.5374	281.6785	282.1184	282.2649	282.1296
33.6	265.72748	266.80692	267.41238	267.87213	268.62152	269.5257	270.95624	271.5454	272.1148	272.64438	272.89682	272.74622	272.72784	272.7133	272.3841	272.26776	272.50827	272.81857	272.87234	273.0257	273.23508	273.72974	273.92236	273.8003	273.76257	273.84296	274.25656	273.34485	273.46484	273.99585	274.6858	275.3688	275.9932	276.7604	277.75336	277.93198	278.4726	279.10406	279.53867	279.98438	280.08078	280.20895	280.9376	281.1928	281.27545	281.66357	281.92587	282.1418	282.11792
34.0	265.727	266.81424	267.42838	267.8847	268.64087	269.55066	270.98383	271.54053	272.10748	272.64487	272.9191	272.75507	272.70837	272.73093	272.37714	272.33917	272.60812	272.88913	272.90778	273.08676	273.28592	273.70685	273.93814	273.87674	273.87296	273.92014	274.32504	273.4595	273.52847	274.04565	274.7166	275.38904	276.07617	276.8158	277.6629	277.87305	278.39197	278.99353	279.53043	279.9488	280.06683	280.169	280.7268	281.04492	280.99646	281.6455	281.74463	282.0015	282.09293
34.4	265.72488	266.83148	267.44693	267.8952	268.6623	269.5714	271.00876	271.52994	272.1017	272.6488	272.94876	272.76227	272.68982	272.75104	272.359	272.40723	272.6967	272.9421	272.9465	273.14328	273.32764	273.67834	273.9469	273.96667	273.97482	273.97925	274.38596	273.59448	273.5877	274.062	274.7507	275.4535	276.10394	276.82147	277.60016	277.8156	278.2156	278.9203	279.51526	279.8684	280.01358	280.15317	280.49243	280.84937	280.85678	281.52493	281.65836	281.90863	282.03027
34.8	265.72586	266.83832	267.46536	267.9073	268.68347	269.59576	271.03207	271.51883	272.09488	272.65857	272.97775	272.76367	272.67633	272.78723	272.34943	272.4687	272.77695	272.97586	273.00137	273.20462	273.37427	273.63287	273.94275	274.04114	274.0468	274.02963	274.41385	273.73346	273.63593	274.09766	274.78305	275.52298	276.11542	276.8264	277.56396	277.74353	278.00424	278.89154	279.43564	279.72375	279.88312	280.11133	280.30273	280.7118	280.85422	281.30298	281.671	281.8881	281.986
35.2	265.72446	266.85315	267.4835	267.91766	268.69693	269.61823	271.0531	271.50452	272.09155	272.6739	273.00943	272.76324	272.66522	272.84015	272.3504	272.52338	272.83337	272.99646	273.06296	273.26453	273.41296	273.59583	273.92163	274.08008	274.08005	274.06906	274.42294	273.85217	273.70923	274.16266	274.84573	275.5749	276.12488	276.84827	277.53156	277.66406	277.8673	278.88885	279.28546	279.53592	279.71292	280.04517	280.18335	280.61115	280.845	281.08966	281.72012	281.87103	281.99298
35.6	265.72543	266.86	267.50192	267.92975	268.72183	269.64093	271.06897	271.49524	272.09045	272.69623	273.0388	272.75867	272.6598	272.90295	272.35638	272.575	272.87805	273.01514	273.13956	273.32648	273.45227	273.57666	273.88794	274.07422	274.08105	274.09778	274.4305	273.92224	273.77277	274.26685	274.92358	275.5756	276.17862	276.87772	277.46045	277.59943	277.87363	278.87305	279.1261	279.38428	279.59744	279.95438	280.1009	280.47388	280.70886	280.9713	281.7021	281.864	282.0185
36.0	265.72644	266.8751	267.51764	267.9389	268.74402	269.66367	271.08673	271.47876	272.0833	272.72192	273.0703	272.7529	272.6517	272.97308	272.37604	272.6164	272.9134	273.03168	273.22845	273.3905	273.4876	273.5639	273.83362	274.0291	274.0582	274.12793	274.4325	273.96793	273.84167	274.36166	274.9841	275.55984	276.24847	276.89886	277.37003	277.5624	278.0046	278.82925	279.02716	279.30066	279.5648	279.90588	280.05402	280.30167	280.53152	280.94006	281.5936	281.92575	282.0592
36.4	265.72742	266.88193	267.53387	267.95367	268.76465	269.68503	271.10004	271.47327	272.0907	272.7503	273.09705	272.74203	272.65125	273.046	272.40057	272.65436	272.94897	273.06708	273.31982	273.4566	273.52197	273.5857	273.77643	273.9585	274.02478	274.15714	274.4595	274.00482	273.90756	274.42108	275.01584	275.53775	276.31918	276.87994	277.29355	277.55197	278.16	278.78604	279.0497	279.2673	279.59137	279.91916	280.06915	280.20926	280.47806	280.95068	281.45486	282.08203	282.12628
36.8	265.725	266.89636	267.54926	267.96655	268.78873	269.7071	271.11047	271.46802	272.09814	272.77832	273.11792	272.73065	272.64587	273.1154	272.43964	272.6936	272.99152	273.1179	273.4016	273.5107	273.54648	273.62228	273.7294	273.8871	273.98798	274.1781	274.50812	274.0486	273.9671	274.42786	275.0228	275.54175	276.35458	276.83856	277.30872	277.5714	278.27823	278.77658	279.14667	279.2384	279.6204	279.9956	280.18573	280.26385	280.60565	280.97015	281.37106	282.22748	282.1836
37.2	265.72598	266.9032	267.56696	267.98376	268.8093	269.73206	271.1255	271.46375	272.10455	272.81256	273.13977	272.72125	272.6457	273.17014	272.476	272.73633	273.04788	273.19562	273.4717	273.54846	273.57327	273.6758	273.6963	273.82724	273.95435	274.17755	274.57828	274.13306	274.03378	274.39664	275.0155	275.57535	276.3441	276.83246	277.4126	277.61853	278.35535	278.82065	279.22894	279.21002	279.62576	280.08044	280.3718	280.42917	280.77484	281.02057	281.40625	282.2025	282.1857
37.6	265.7262	266.91916	267.58423	267.9972	268.83444	269.75513	271.13995	271.46136	272.11273	272.84198	273.16302	272.7093	272.63947	273.2114	272.5142	272.7839	273.12427	273.28192	273.52286	273.57462	273.58813	273.74823	273.69678	273.8035	273.91022	274.1617	274.65652	274.23376	274.11102	274.37534	275.018	275.64166	276.32797	276.89093	277.54874	277.67453	278.445	278.90652	279.25372	279.22266	279.63815	280.1416	280.52774	280.57635	280.87164	281.10242	281.50565	282.04846	282.17752
38.0	265.72717	266.926	267.5995	268.01392	268.85733	269.7834	271.1554	271.4663	272.1245	272.87085	273.16772	272.7025	272.63196	273.21976	272.54532	272.8336	273.2093	273.36694	273.54526	273.58334	273.59558	273.8222	273.73767	273.8142	273.86285	274.14178	274.73245	274.33777	274.19937	274.40396	275.0531	275.71658	276.33908	277.02927	277.62024	277.73215	278.57428	278.97635	279.21838	279.28998	279.66336	280.14935	280.59384	280.68643	280.8928	281.20398	281.60565	281.94485	282.2175
38.4	265.72308	266.94046	267.6172	268.02972	268.88278	269.8141	271.172	271.4768	272.1397	272.89914	273.18036	272.69904	272.62253	273.21735	272.58047	272.88922	273.29684	273.45193	273.54468	273.58035	273.60052	273.89337	273.8166	273.85028	273.80908	274.12476	274.78983	274.41415	274.2954	274.49118	275.111	275.78912	276.39728	277.20758	277.58322	277.7558	278.7178	278.9889	279.19263	279.3897	279.65662	280.11572	280.59506	280.7984	280.97324	281.3019	281.65942	281.9762	282.2671
38.8	265.72406	266.9473	267.63245	268.04645	268.9094	269.84412	271.1881	271.48853	272.15137	272.9186	273.18396	272.70483	272.6122	273.18457	272.61148	272.94537	273.37247	273.5073	273.53128	273.56757	273.6045	273.9524	273.92084	273.898	273.76215	274.12286	274.8368	274.4461	274.36404	274.6134	275.1767	275.8701	276.49817	277.3551	277.473	277.76724	278.80896	278.92926	279.1871	279.43387	279.5852	280.0796	280.60492	280.9298	281.15533	281.3812	281.69952	282.05988	282.1911
39.2	265.7234	266.96176	267.64566	268.06607	268.93707	269.8767	271.20505	271.50824	272.16196	272.9327	273.18658	272.71478	272.59564	273.13626	272.63684	273.00363	273.43427	273.5453	273.51364	273.55966	273.6061	273.9904	274.03705	273.95596	273.72214	274.14667	274.8739	274.4376	274.40674	274.7263	275.23535	275.9607	276.63123	277.45773	277.3831	277.779	278.81927	278.83987	279.206	279.37653	279.49078	280.07208	280.64874	281.04733	281.33994	281.4578	281.75726	282.08423	282.0262
39.6	265.72437	266.9686	267.66092	268.0828	268.96576	269.91125	271.22397	271.52618	272.1723	272.93805	273.19183	272.7303	272.5807	273.0754	272.6681	273.0527	273.47498	273.54523	273.49518	273.5611	273.60852	274.00024	274.14514	274.00082	273.69852	274.18762	274.91672	274.42218	274.42007	274.79443	275.27448	276.07233	276.7541	277.49915	277.40033	277.80734	278.7799	278.7678	279.19934	279.2921	279.4548	280.09128	280.70227	281.0955	281.4128	281.5342	281.84216	282.06	281.9568
40.0	265.72186	266.9827	267.67685	268.09958	268.9988	269.94705	271.24005	271.54623	272.1819	272.94366	273.19427	272.74924	272.5673	273.0058	272.69754	273.0934	273.4815	273.52454	273.49182	273.57434	273.62155	273.98743	274.22925	274.04022	273.70206	274.22778	274.96753	274.4143	274.41492	274.82397	275.3038	276.2	276.85858	277.50992	277.50885	277.86005	278.72495	278.74915	279.16675	279.24258	279.5205	280.1352	280.74518	281.09155	281.40167	281.59274	281.90598	282.0595	282.08127
40.4	265.72284	266.98953	267.6904	268.11752	269.02762	269.98416	271.26385	271.57443	272.1881	272.94098	273.20233	272.7739	272.55154	272.9444	272.73788	273.12766	273.4665	273.48633	273.51147	273.59973	273.6388	273.94656	274.27313	274.07898	273.72678	274.2437	275.0226	274.43887	274.42642	274.84818	275.3534	276.31638	276.9429	277.50574	277.61853	277.9059	278.70233	278.78403	279.1217	279.27728	279.64307	280.18768	280.77167	281.10718	281.42065	281.64322	281.92645	282.1136	282.23007
40.8	265.7237	267.0032	267.70374	268.1407	269.0594	270.02173	271.28455	271.60342	272.19116	272.93552	273.21332	272.80087	272.53894	272.88434	272.7802	273.15106	273.4283	273.43375	273.54712	273.6324	273.66928	273.89145	274.27847	274.11765	273.77573	274.2264	275.06824	274.48883	274.4497	274.90402	275.4256	276.42255	277.01538	277.48825	277.6361	277.91443	278.70032	278.8343	279.09238	279.3709	279.7235	280.23074	280.7994	281.15796	281.53854	281.69974	281.95776	282.16412	282.20526
41.2	265.72467	267.01004	267.71802	268.16132	269.0905	270.06116	271.30945	271.6332	272.18863	272.9275	273.2246	272.83267	272.5299	272.84467	272.8318	273.16675	273.38065	273.394	273.5979	273.66058	273.70343	273.83942	274.2538	274.16196	273.83447	274.1842	275.11395	274.54126	274.4844	275.0149	275.5265	276.5019	277.08694	277.4518	277.53204	277.90805	278.69128	278.8708	279.1012	279.43796	279.71878	280.28632	280.8273	281.16852	281.65198	281.79245	282.04645	282.1776	282.0459
41.6	265.72488	267.02304	267.7315	268.17944	269.1246	270.10422	271.33484	271.66248	272.18436	272.91464	273.23932	272.8624	272.52594	272.8172	272.89224	273.17285	273.32843	273.3614	273.65268	273.68594	273.7469	273.7884	274.20435	274.1959	273.8974	274.13495	275.1552	274.57812	274.51178	275.1584	275.62418	276.57047	277.15396	277.40524	277.38354	277.924	278.66086	278.891	279.1354	279.46994	279.71494	280.32632	280.84857	281.1189	281.68137	281.89395	282.14062	282.14465	281.98633
42.0	265.72488	267.0289	267.74396	268.20068	269.15817	270.1461	271.35754	271.69153	272.17355	272.90433	273.25696	272.89273	272.524	272.81268	272.95074	273.17838	273.29352	273.3542	273.7035	273.701	273.79868	273.7552	274.13354	274.23297	273.95297	274.114	275.1947	274.57834	274.5191	275.30695	275.69162	276.65048	277.21298	277.35046	277.31985	278.00098	278.64215	278.9101	279.17007	279.50497	279.8046	280.3387	280.83276	281.05417	281.62158	281.93643	282.1165	282.05728	282.07867
42.4	265.72488	267.04147	267.75986	268.22433	269.19543	270.19128	271.38293	271.7243	272.16327	272.89136	273.27557	272.917	272.52454	272.81598	273.00775	273.17953	273.2707	273.3583	273.74258	273.70572	273.8517	273.74026	274.0651	274.2467	274.00916	274.13855	275.2453	274.5555	274.49408	275.41382	275.72418	276.74152	277.25198	277.32068	277.39008	278.14944	278.68878	278.96246	279.19827	279.56067	279.97003	280.29053	280.778	281.0484	281.5609	281.8832	281.95255	281.91916	282.1107
42.8	265.72488	267.04733	267.77133	268.24655	269.22803	270.23022	271.40283	271.75055	272.14734	272.8808	273.30176	272.94147	272.5276	272.83527	273.06775	273.18253	273.26697	273.379	273.75064	273.70413	273.9084	273.7393	274.003	274.2334	274.0375	274.2212	275.29492	274.53412	274.47195	275.46786	275.72803	276.84393	277.28583	277.32657	277.5655	278.33267	278.81732	279.04645	279.23978	279.63684	280.08868	280.22626	280.7165	281.07465	281.51004	281.73334	281.75964	281.78497	281.9175
43.2	265.72968	267.06036	267.77988	268.27216	269.26242	270.27698	271.42563	271.7732	272.133	272.87103	273.33142	272.95654	272.52975	272.86133	273.11618	273.18216	273.27817	273.40414	273.74323	273.69073	273.95074	273.75092	273.95233	274.20145	274.0551	274.34906	275.3515	274.52972	274.46698	275.51355	275.7473	276.94128	277.2984	277.36847	277.76672	278.5201	279.0136	279.15448	279.3322	279.69653	280.07574	280.2052	280.67578	281.0482	281.42523	281.5319	281.6232	281.70648	281.6516
43.6	265.7287	267.0672	267.79318	268.29425	269.2982	270.3181	271.44504	271.797	272.10834	272.87152	273.35406	272.97308	272.53268	272.88403	273.1473	273.18716	273.30594	273.42654	273.71616	273.691	273.98895	273.76422	273.91174	274.14597	274.05997	274.47916	275.3843	274.54913	274.51038	275.56146	275.81305	276.99457	277.3189	277.44843	277.91226	278.6963	279.21573	279.27893	279.4804	279.71655	279.9525	280.26172	280.64084	280.9477	281.2862	281.33987	281.52356	281.62918	281.53818
44.0	265.72626	267.07843	267.80118	268.31696	269.3315	270.3662	271.4673	271.82028	272.0881	272.86975	273.38248	272.97852	272.5332	272.9011	273.16486	273.19388	273.3346	273.43945	273.68472	273.69424	274.00784	273.77695	273.8869	274.08786	274.046	274.58987	275.38354	274.5783	274.6042	275.64667	275.95358	277.00647	277.3364	277.54233	277.98	278.86304	279.36673	279.3987	279.6484	279.70972	279.83432	280.37088	280.60718	280.83325	281.16977	281.20804	281.3851	281.46838	281.5769
44.4	265.72528	267.08527	267.8174	268.34003	269.36813	270.40576	271.48346	271.83426	272.06744	272.87485	273.40213	272.98645	272.53766	272.9036	273.16476	273.2044	273.3603	273.43732	273.6468	273.7177	274.0199	273.78107	273.87708	274.0353	274.0244	274.65326	275.3445	274.5953	274.73016	275.7586	276.15652	276.9842	277.36926	277.63904	278.02322	279.03915	279.4202	279.53192	279.75494	279.707	279.8209	280.43314	280.55396	280.7987	281.12143	281.13736	281.21402	281.25595	281.54526
44.8	265.72726	267.0944	267.82208	268.3679	269.39725	270.44788	271.4998	271.85107	272.04327	272.8872	273.42432	272.987	272.53497	272.89398	273.15063	273.21405	273.37418	273.4215	273.61172	273.75177	274.0088	273.7797	273.87268	273.99963	273.98727	274.67334	275.27124	274.5841	274.86163	275.84866	276.37555	276.94928	277.40024	277.73212	278.0658	279.1873	279.39658	279.644	279.7498	279.70267	279.87738	280.40097	280.52457	280.83832	281.08136	281.07523	281.07367	281.1269	281.3564
45.2	265.7263	267.10123	267.83588	268.38852	269.43375	270.48584	271.5134	271.85614	272.02136	272.8968	273.4386	272.98956	272.53235	272.86877	273.1212	273.2277	273.36856	273.39294	273.60922	273.79224	273.99124	273.78326	273.8697	273.96466	273.92767	274.6744	275.18347	274.5322	274.97873	275.87543	276.57275	276.93152	277.43375	277.7937	278.11282	279.2374	279.32635	279.7145	279.66296	279.69254	279.92493	280.34448	280.5601	280.8261	280.96634	280.97766	281.00256	281.1264	281.13684
45.6	265.7279	267.1114	267.84927	268.41827	269.46893	270.5264	271.5249	271.8671	272.00366	272.90878	273.45746	272.9895	272.52628	272.82877	273.08664	273.23575	273.35587	273.3636	273.61075	273.8363	273.9634	273.781	273.8672	273.92957	273.85345	274.66833	275.10925	274.46085	275.0804	275.83224	276.7146	276.94247	277.44275	277.83362	278.14786	279.17426	279.26352	279.71774	279.5552	279.70807	279.94968	280.344	280.64923	280.7248	280.79147	280.87003	280.9167	281.10278	281.05536
46.0	265.72693	267.11823	267.85806	268.43927	269.50153	270.55948	271.53558	271.8712	271.9804	272.92557	273.46198	272.99158	272.53043	272.78287	273.04877	273.25317	273.3304	273.3401	273.6252	273.86896	273.9351	273.79346	273.8629	273.88147	273.75482	274.6825	275.04758	274.41345	275.1854	275.75058	276.80316	276.97693	277.42657	277.85553	278.14648	279.01422	279.249	279.66074	279.52454	279.76434	279.99387	280.42065	280.69904	280.6148	280.67484	280.8049	280.79175	280.93524	281.06418
46.4	265.72644	267.1286	267.86667	268.46375	269.5334	270.59537	271.54376	271.87363	271.96973	272.94638	273.46866	272.9987	272.5268	272.72998	273.0099	273.26614	273.30154	273.3302	273.64636	273.89194	273.9101	273.80634	273.85303	273.81256	273.64047	274.7124	275.00342	274.40274	275.2982	275.6778	276.86298	277.00723	277.38275	277.87427	278.1338	278.84518	279.30304	279.5791	279.58145	279.855	280.07486	280.46262	280.62512	280.57544	280.66257	280.742	280.6977	280.7142	280.9904
46.8	265.72546	267.13544	267.87485	268.48413	269.5628	270.62527	271.55487	271.874	271.95654	272.95834	273.46722	273.0086	272.5365	272.68353	272.98138	273.2816	273.27963	273.3415	273.6678	273.88992	273.8886	273.82843	273.8424	273.72418	273.49765	274.74988	274.95316	274.44965	275.4354	275.6806	276.93167	277.02365	277.32574	277.9026	278.13934	278.72498	279.39374	279.55396	279.6656	279.91348	280.13342	280.35318	280.4115	280.59625	280.64282	280.59567	280.66248	280.6602	280.82104
47.2	265.72543	267.14334	267.88907	268.5088	269.59415	270.6532	271.55716	271.87274	271.94632	272.97467	273.4603	273.02435	272.54395	272.63373	272.9623	273.29446	273.26785	273.36267	273.68216	273.8742	273.8755	273.8443	273.83896	273.62494	273.36966	274.76193	274.87283	274.5495	275.5614	275.76294	276.9951	277.02878	277.25824	277.92523	278.1859	278.64148	279.4812	279.58957	279.71613	279.87192	280.0867	280.10486	280.19772	280.58734	280.49515	280.34674	280.5906	280.74976	280.68246
47.6	265.72446	267.15018	267.8926	268.52942	269.6226	270.68018	271.56332	271.87305	271.93704	272.98468	273.45178	273.04623	272.56036	272.60303	272.95206	273.3091	273.27298	273.40955	273.6806	273.84848	273.8713	273.84464	273.84042	273.54532	273.26706	274.73822	274.7661	274.6717	275.63806	275.9098	277.0487	277.01978	277.20477	277.92303	278.23798	278.53595	279.5047	279.6681	279.66434	279.75433	279.92926	279.8863	280.1151	280.47397	280.2767	280.13354	280.40695	280.72195	280.66516
48.0	265.72455	267.15845	267.90503	268.5561	269.6473	270.7036	271.57498	271.86844	271.93253	272.98956	273.44772	273.076	272.57635	272.57593	272.9478	273.32043	273.29462	273.4638	273.66702	273.81784	273.86993	273.8413	273.85522	273.49338	273.21188	274.66193	274.62762	274.79974	275.66315	276.07983	277.06085	277.0269	277.1592	277.87448	278.2693	278.34836	279.44785	279.73453	279.56644	279.6622	279.77228	279.82996	280.14987	280.28436	280.13382	280.0803	280.1921	280.4905	280.67316
48.4	265.72357	267.16528	267.9076	268.57574	269.67233	270.72522	271.5731	271.86948	271.9291	272.99054	273.43518	273.10263	272.5976	272.56702	272.95953	273.32727	273.33234	273.5213	273.63776	273.80664	273.87555	273.80945	273.8886	273.4777	273.2251	274.5468	274.49323	274.92206	275.64355	276.2329	277.0041	277.03433	277.14352	277.79373	278.22687	278.08694	279.3043	279.72552	279.48462	279.66605	279.7401	279.9096	280.1466	280.0622	280.06067	280.10748	280.14542	280.26877	280.5827
48.8	265.72546	267.17273	267.9209	268.60034	269.6952	270.74228	271.57794	271.86707	271.93124	272.98306	273.42255	273.13657	272.61853	272.57428	272.97125	273.32928	273.37875	273.58093	273.60437	273.79712	273.8857	273.77548	273.91916	273.5111	273.2987	274.42157	274.40097	275.0356	275.60114	276.36484	276.90332	277.04437	277.14136	277.6858	278.13223	277.83646	279.0981	279.6222	279.48062	279.7516	279.82617	279.97644	279.99426	279.86346	279.87488	279.9803	280.24893	280.27444	280.40063
49.2	265.7245	267.17957	267.92395	268.61853	269.71704	270.7607	271.5785	271.87054	271.93692	272.97433	273.4157	273.16977	272.6425	272.58884	272.98358	273.32733	273.4343	273.6233	273.5789	273.80923	273.88864	273.7385	273.94855	273.56332	273.42178	274.2988	274.36768	275.14795	275.5973	276.46426	276.78088	277.0484	277.13983	277.60522	278.01776	277.68805	278.82672	279.4688	279.55734	279.8077	279.92026	279.9181	279.77713	279.68542	279.48944	279.634	280.2691	280.40622	280.22113
49.6	265.72736	267.1861	267.93665	268.6394	269.7376	270.7761	271.58435	271.87085	271.94138	272.95413	273.40414	273.20905	272.66388	272.60992	272.99536	273.31384	273.48907	273.65897	273.5652	273.82864	273.89505	273.70987	273.96683	273.6321	273.56555	274.19653	274.3929	275.25348	275.63507	276.5569	276.68204	277.02084	277.1357	277.5321	277.92026	277.66595	278.4609	279.29517	279.6608	279.76767	279.93506	279.7965	279.6553	279.5514	279.10468	279.3479	280.06076	280.35825	280.08316
50.0	265.72638	267.19293	267.9381	268.65942	269.7566	270.7875	271.59198	271.877	271.94583	272.93246	273.40085	273.2387	272.6806	272.63617	273.00024	273.29883	273.52673	273.68344	273.56555	273.8505	273.89163	273.71072	273.9625	273.67722	273.68842	274.11932	274.45395	275.35272	275.7175	276.63907	276.6287	276.97983	277.1201	277.4762	277.83517	277.71234	278.00815	279.13235	279.747	279.67648	279.85928	279.71365	279.67804	279.47388	279.0343	279.4179	279.79495	280.105	279.97745
50.4	265.72516	267.20038	267.94327	268.67575	269.7753	270.79822	271.5966	271.8819	271.94684	272.90158	273.3965	273.27124	272.69736	272.65506	273.00034	273.2745	273.55322	273.70926	273.58322	273.86664	273.88797	273.7225	273.93964	273.7049	273.77295	274.05573	274.51962	275.42142	275.81543	276.68387	276.61725	276.92578	277.1022	277.39557	277.7429	277.76062	277.53278	278.94946	279.7501	279.63324	279.79456	279.7057	279.70224	279.41574	279.32623	279.6956	279.7341	279.9406	279.96005
50.8	265.72565	267.20673	267.9495	268.69614	269.79184	270.8072	271.60452	271.89227	271.95593	272.87283	273.39474	273.2968	272.7087	272.6769	272.98975	273.25842	273.57272	273.72363	273.62375	273.8725	273.87112	273.75424	273.90094	273.7055	273.7944	273.9976	274.55838	275.47153	275.88217	276.68344	276.61832	276.89877	277.07938	277.28143	277.64813	277.75412	277.1525	278.70447	279.63123	279.69934	279.76727	279.68372	279.57053	279.39645	279.6522	279.62128	279.8523	280.0804	280.06085
51.2	265.72687	267.21588	267.95807	268.71063	269.8059	270.8089	271.61618	271.8996	271.96643	272.836	273.3973	273.31732	272.7185	272.69055	272.9799	273.23853	273.57373	273.75064	273.6758	273.8686	273.8413	273.79028	273.84995	273.70715	273.768	273.9427	274.57266	275.49658	275.90695	276.64185	276.61243	276.89658	277.05463	277.16022	277.55518	277.72064	276.96338	278.38437	279.42526	279.79123	279.75894	279.6061	279.34177	279.40402	279.664	278.8707	279.8405	280.27017	280.20367
51.6	265.72638	267.22125	267.9665	268.7303	269.81873	270.8183	271.62936	271.91522	271.97107	272.80133	273.40225	273.3335	272.7268	272.6969	272.9663	273.22336	273.56046	273.77875	273.7309	273.83957	273.81714	273.8141	273.79984	273.72418	273.72592	273.90952	274.57025	275.52533	275.9141	276.5847	276.58542	276.91867	277.0362	277.06403	277.49567	277.69107	276.99484	278.0331	279.1845	279.79916	279.70096	279.52386	279.23935	279.39496	279.2588	277.76968	279.49243	280.1152	280.22217
52.0	265.72772	267.22577	267.97162	268.7447	269.83182	270.82175	271.64548	271.92908	271.97382	272.76227	273.40906	273.34784	272.73514	272.6919	272.95416	273.2132	273.5337	273.81778	273.79184	273.7997	273.78622	273.82578	273.76578	273.7674	273.69406	273.89563	274.5617	275.5565	275.9217	276.55405	276.55328	276.94983	277.01828	277.03226	277.4757	277.67563	277.1538	277.72382	278.95993	279.67865	279.61508	279.57452	279.31583	279.1526	278.5322	276.85104	278.8452	279.62613	280.08313
52.4	265.72723	267.23114	267.97906	268.76337	269.8406	270.83005	271.66354	271.94495	271.97876	272.72925	273.41675	273.35492	272.74738	272.6896	272.95154	273.21692	273.50208	273.8599	273.84653	273.76578	273.75647	273.80432	273.7483	273.84012	273.69537	273.9205	274.57104	275.5933	275.97568	276.5681	276.5388	276.96365	276.9837	277.05078	277.45105	277.65942	277.31357	277.52713	278.75122	279.5013	279.55188	279.7566	279.36307	278.43018	277.53568	276.2539	278.00867	279.16675	279.9331
52.8	265.72522	267.23596	267.97925	268.7763	269.85168	270.8299	271.68146	271.96088	271.9766	272.69287	273.42572	273.3557	272.76483	272.68378	272.951	273.2174	273.45996	273.90082	273.88815	273.74695	273.73953	273.7638	273.73907	273.9225	273.7373	273.97226	274.58633	275.63193	276.0672	276.63275	276.5471	276.97263	276.96237	277.10352	277.39523	277.59296	277.3945	277.45688	278.51797	279.35657	279.51117	279.89426	279.06897	277.24164	276.24637	275.61105	276.9569	278.90152	279.86923
53.2	265.72473	267.24133	267.98596	268.7923	269.8601	270.83636	271.70343	271.97968	271.98026	272.6648	273.43457	273.3609	272.792	272.6808	272.9665	273.23315	273.41235	273.93207	273.91833	273.74966	273.73715	273.71307	273.74246	273.9731	273.81094	274.05408	274.59628	275.63834	276.19345	276.68964	276.579	276.9754	276.97025	277.16473	277.28568	277.48145	277.41953	277.49545	278.22055	279.26996	279.39868	279.7503	278.37146	275.93964	274.83185	274.64462	275.68723	278.50366	279.71188
53.6	265.72784	267.24677	267.98944	268.8026	269.8698	270.83798	271.72476	271.99533	271.98083	272.63614	273.43982	273.36047	272.82828	272.68146	272.98816	273.24503	273.36166	273.9396	273.9344	273.7827	273.75568	273.67096	273.73148	273.96414	273.8955	274.12668	274.589	275.63315	276.3259	276.7075	276.60382	276.99176	277.01776	277.2041	277.15512	277.34937	277.44833	277.59357	277.93256	279.1689	279.08185	279.24902	277.5277	274.96667	273.7001	273.69138	274.48776	277.62213	279.1682
54.0	265.72736	267.25214	267.99738	268.81787	269.87457	270.8447	271.74826	272.01297	271.98083	272.61172	273.44098	273.36237	272.87	272.69327	273.0226	273.25812	273.30527	273.91763	273.94885	273.84393	273.7903	273.6509	273.71954	273.86322	273.94922	274.17624	274.56723	275.62436	276.4468	276.63776	276.60858	277.01068	277.10953	277.23605	277.06995	277.22952	277.5271	277.73105	277.7996	278.9721	278.55783	278.47833	276.7895	274.42328	273.22937	273.34933	273.82715	276.40033	278.13617
54.4	265.7248	267.2563	268.0008	268.82843	269.8846	270.84644	271.7754	272.0307	271.97418	272.596	273.4369	273.36655	272.92358	272.7077	273.0603	273.27332	273.24597	273.86923	273.94653	273.93747	273.84952	273.65997	273.67792	273.68127	273.96857	274.19275	274.54776	275.6465	276.5523	276.4978	276.56378	277.0341	277.20633	277.24942	277.05933	277.13574	277.62946	277.88965	277.9438	278.6233	277.93924	277.5792	276.19345	274.05383	273.4429	273.74847	273.83228	275.398	276.91962
54.8	265.7243	267.26166	268.0075	268.8415	269.88986	270.85364	271.8006	272.04663	271.97406	272.5827	273.43292	273.37076	272.98096	272.73822	273.1013	273.27853	273.19427	273.79507	273.95422	274.03915	273.91302	273.71494	273.6256	273.4375	273.93463	274.16846	274.56705	275.74527	276.6488	276.3319	276.47824	277.0485	277.26886	277.2509	277.09488	277.04678	277.71014	278.01923	278.2876	278.08392	277.30176	276.64145	275.647	273.63278	274.0871	274.4399	274.12964	274.97772	275.98138
55.2	265.72534	267.2649	268.01166	268.8518	269.894	270.8612	271.83075	272.0588	271.96783	272.5738	273.4253	273.373	273.03976	272.77194	273.1369	273.28738	273.15103	273.70386	273.96017	274.14468	273.97763	273.78455	273.56256	273.18872	273.87018	274.1147	274.65268	275.9088	276.73044	276.1626	276.3607	277.02493	277.2558	277.21024	277.13654	276.96478	277.7315	278.07126	278.5022	277.24402	276.63797	275.69147	275.19278	273.3953	274.96405	274.99945	274.3778	274.91052	275.5481
55.6	265.72485	267.27026	268.01556	268.86206	269.8983	270.8694	271.85767	272.07352	271.964	272.56335	273.40607	273.38086	273.10568	272.80954	273.16934	273.2876	273.11908	273.60562	273.97003	274.23352	274.03287	273.85883	273.48987	272.98206	273.78772	274.04822	274.80206	276.1318	276.787	276.0393	276.2329	276.95767	277.16095	277.12512	277.14435	276.94473	277.72525	277.93155	278.17493	276.08716	275.85367	274.84634	275.12357	273.82428	276.00037	275.48584	274.66058	274.8141	275.45193
56.0	265.7281	267.27216	268.0178	268.8735	269.90652	270.8763	271.88342	272.08536	271.95886	272.5586	273.38382	273.3883	273.16498	272.85852	273.19406	273.28928	273.10553	273.51852	273.98535	274.2993	274.0653	273.9107	273.4311	272.87314	273.72168	273.9788	275.0077	276.3392	276.7856	275.93167	276.0799	276.8569	277.00488	277.00464	277.1261	277.05	277.73404	277.50027	277.11325	274.72757	274.9961	274.35077	275.67172	275.05048	277.09814	276.20642	275.36743	274.68143	275.4371
56.4	265.7276	267.27753	268.02444	268.8809	269.9141	270.88583	271.90936	272.09543	271.9544	272.5556	273.3601	273.39963	273.2165	272.89392	273.2064	273.30222	273.12115	273.4554	273.99777	274.32745	274.0786	273.92224	273.38208	272.8881	273.67624	273.91687	275.22095	276.477	276.7053	275.83105	275.91406	276.7316	276.82135	276.88095	277.11694	277.27234	277.75504	276.73404	275.48312	273.51993	274.35495	274.44885	276.69223	276.59686	277.96283	277.15588	276.5362	274.93085	275.44516
56.8	265.726	267.28235	268.02902	268.88986	269.91937	270.89667	271.9303	272.10263	271.95	272.55685	273.33	273.40897	273.26178	272.9386	273.21124	273.30902	273.17065	273.42188	274.014	274.3242	274.06595	273.89163	273.3538	273.00156	273.65863	273.88507	275.40204	276.5135	276.5576	275.725	275.7445	276.61145	276.65576	276.7619	277.1577	277.54977	277.6652	275.659	273.7298	272.8465	274.28894	275.1938	277.71478	277.7696	278.35385	277.94742	277.66217	275.80728	275.69153
57.2	265.72552	267.28772	268.03494	268.89944	269.92584	270.91046	271.95538	272.1094	271.94464	272.55563	273.29578	273.41516	273.29102	272.97687	273.20032	273.33582	273.23206	273.43018	274.02908	274.29617	274.0314	273.81302	273.35583	273.18268	273.66458	273.88174	275.5334	276.46082	276.4011	275.64032	275.59137	276.49994	276.52917	276.64102	277.2154	277.71582	277.32126	274.40698	272.3579	272.91968	274.95563	276.35938	278.3312	278.2615	278.36987	278.2852	278.2049	277.00388	276.333
57.6	265.72482	267.29037	268.04083	268.90295	269.92746	270.92264	271.9773	272.1135	271.94537	272.55286	273.26505	273.42316	273.31503	273.0111	273.18558	273.3623	273.32	273.46826	274.0381	274.2402	273.98456	273.71683	273.37524	273.3806	273.67914	273.9286	275.60632	276.3789	276.29462	275.62772	275.48996	276.4233	276.44916	276.50507	277.25742	277.67078	276.60873	273.19724	271.65805	273.57043	276.10858	277.5197	278.49316	278.3089	278.33124	278.3211	278.20248	277.91852	277.2039
58.0	265.72433	267.29575	268.04553	268.91132	269.93845	270.9385	271.99823	272.1215	271.94366	272.5465	273.22836	273.42798	273.3217	273.03778	273.1717	273.40494	273.41522	273.5409	274.0408	274.18567	273.9361	273.62003	273.43958	273.5329	273.68298	274.0387	275.66125	276.31934	276.28485	275.71927	275.4709	276.37274	276.42352	276.35675	277.2314	277.39957	275.5584	272.25827	271.65903	274.4558	277.23672	278.2961	278.43335	278.29803	278.4507	278.4269	278.15234	278.27786	277.92532
58.4	265.72632	267.297	268.04688	268.92273	269.9464	270.9577	272.01965	272.12308	271.9442	272.5451	273.1894	273.4317	273.3116	273.07062	273.1608	273.44962	273.5218	273.62723	274.03946	274.1242	273.89014	273.55862	273.52817	273.62656	273.67593	274.2141	275.6985	276.3223	276.37476	275.91837	275.53345	276.35785	276.45	276.23138	277.14813	277.0157	274.3053	271.74796	272.21558	275.25406	277.9379	278.55334	278.37656	278.34726	278.62775	278.68195	278.41855	278.3507	278.31158
58.8	265.72583	267.30237	268.0517	268.93073	269.9569	270.9726	272.03058	272.13083	271.94836	272.5307	273.15875	273.42963	273.30447	273.09424	273.15192	273.4948	273.6089	273.7136	274.0415	274.08014	273.85284	273.5543	273.6548	273.6344	273.65652	274.43494	275.7512	276.3846	276.5281	276.17218	275.65457	276.3523	276.54865	276.20096	277.0549	276.66614	273.03262	271.70966	273.10806	275.8603	278.12213	278.45328	278.39056	278.3851	278.69147	278.8686	278.81653	278.5204	278.50906
59.2	265.72766	267.30444	268.05838	268.93668	269.96606	270.9926	272.04498	272.1345	271.95197	272.51532	273.12762	273.42285	273.28464	273.12125	273.15167	273.55	273.67896	273.7808	274.03842	274.0542	273.8362	273.60168	273.80756	273.58197	273.63724	274.68652	275.8058	276.4628	276.66507	276.42014	275.79593	276.35803	276.69263	276.29996	276.9848	276.40616	271.9139	272.04147	274.12897	276.3275	278.0089	278.2777	278.44376	278.39536	278.65195	278.8329	278.99182	278.82095	278.68445
59.6	265.7262	267.30884	268.06223	268.94565	269.9762	271.00714	272.0556	272.14316	271.9621	272.49713	273.1006	273.4168	273.27133	273.15482	273.16827	273.5959	273.72687	273.8253	274.043	274.0494	273.8277	273.70572	273.97577	273.5067	273.64337	274.90945	275.83603	276.5054	276.71176	276.60526	275.92953	276.33884	276.84763	276.52	276.9216	276.15634	271.06647	272.60196	275.09064	276.72876	277.86267	278.23865	278.51324	278.47934	278.6373	278.67026	278.88544	279.0362	278.82666
60.0	265.72797	267.30756	268.07068	268.95538	269.984	271.03058	272.06326	272.14606	271.97156	272.47797	273.07364	273.4109	273.25586	273.19635	273.19672	273.6427	273.75296	273.8302	274.05554	274.06592	273.84924	273.82736	274.1411	273.44376	273.6785	275.0843	275.82755	276.47012	276.67416	276.7055	276.03812	276.28934	276.98477	276.81418	276.81796	275.73795	270.56708	273.29132	275.87003	277.0563	277.8309	278.32138	278.5655	278.66183	278.67194	278.60852	278.79453	279.0678	278.91586
60.4	265.7265	267.31195	268.07318	268.96155	269.99536	271.04535	272.06998	272.1557	271.9817	272.45245	273.05405	273.4001	273.24994	273.24292	273.23874	273.6829	273.75272	273.8031	274.06628	274.10962	273.8831	273.9563	274.27875	273.4232	273.76465	275.1807	275.75705	276.3636	276.5646	276.76282	276.14468	276.22647	277.06372	277.07303	276.62775	275.0054	270.4239	274.08844	276.46094	277.29102	277.89362	278.41144	278.57712	278.79553	278.65973	278.71664	278.95572	279.08237	279.09412
60.8	265.72617	267.31296	268.0805	268.9693	270.0064	271.0667	272.07382	272.16748	271.9956	272.42517	273.03522	273.39178	273.2483	273.29413	273.29752	273.72433	273.7437	273.7467	274.07196	274.16418	273.94525	274.05554	274.38428	273.44858	273.901	275.1939	275.6575	276.20383	276.45667	276.81033	276.2518	276.1556	277.10327	277.2386	276.37433	273.99768	270.62814	274.98682	276.89648	277.4611	277.9696	278.40985	278.54156	278.77515	278.61597	278.90775	279.23236	279.22122	279.44623
61.2	265.7247	267.31735	268.08447	268.97693	270.01923	271.0866	272.0762	272.17865	272.0136	272.39996	273.02094	273.37714	273.26672	273.35358	273.3578	273.76178	273.73767	273.66986	274.07837	274.21918	274.03296	274.11713	274.43198	273.5156	274.08066	275.1432	275.53217	276.06177	276.39523	276.8805	276.37415	276.13162	277.1495	277.30487	276.16977	272.9303	271.13474	275.91772	277.2643	277.6252	278.05145	278.35535	278.50293	278.68658	278.6925	279.07343	279.34973	279.3719	279.77133
61.6	265.72498	267.3188	268.0888	268.9843	270.03052	271.10724	272.07874	272.1945	272.031	272.36493	273.01102	273.36804	273.2847	273.41223	273.43268	273.80475	273.74072	273.59494	274.0719	274.26245	274.13803	274.13983	274.4333	273.60522	274.28976	275.05573	275.43567	275.94675	276.39923	276.97003	276.50272	276.15668	277.22656	277.30438	276.11517	272.14758	271.8508	276.76315	277.56226	277.82068	278.14978	278.33322	278.5491	278.72867	278.9492	279.19067	279.27325	279.44006	279.75916
62.0	265.72498	267.3227	268.094	268.99316	270.0464	271.12384	272.0761	272.2136	272.05316	272.34045	273.0	273.35202	273.31998	273.47144	273.50537	273.8557	273.7679	273.53412	274.0402	274.28445	274.25827	274.1402	274.42285	273.67715	274.49982	274.98343	275.381	275.88025	276.43787	277.05035	276.5823	276.25113	277.34003	277.28644	276.2428	271.89252	272.73254	277.36276	277.75574	278.0078	278.2388	278.39783	278.6541	278.91412	279.1838	279.29907	279.2669	279.49078	279.54465
62.4	265.72614	267.32483	268.09973	269.0022	270.05878	271.1442	272.07156	272.23618	272.07596	272.31064	272.9948	273.33496	273.35776	273.52417	273.582	273.91583	273.83466	273.5025	273.98828	274.26685	274.3802	274.13177	274.39532	273.72397	274.6999	274.93246	275.3663	275.84006	276.4787	277.08902	276.60886	276.38733	277.45114	277.27664	276.43167	272.1852	273.72217	277.64792	277.8063	278.13724	278.28052	278.50177	278.7187	279.06354	279.1657	279.4052	279.4784	279.67224	279.5928
62.8	265.72614	267.32874	268.1059	269.01202	270.07465	271.1608	272.07065	272.25943	272.10135	272.28476	272.98306	273.3231	273.40448	273.57077	273.6565	273.98483	273.9265	273.5122	273.91617	274.19888	274.47284	274.1408	274.3922	273.74258	274.86255	274.91946	275.38086	275.79233	276.49585	277.07956	276.57666	276.53506	277.51816	277.26785	276.50473	272.78207	274.7243	277.66678	277.76035	278.21347	278.2636	278.55	278.68018	279.01797	278.99115	279.50226	279.76263	279.88498	280.0327
63.2	265.7243	267.32605	268.11093	269.02176	270.08633	271.17767	272.0684	272.28165	272.12286	272.26	272.97427	273.30298	273.45554	273.61047	273.72766	274.0581	274.04922	273.56693	273.83804	274.0813	274.52826	274.1786	274.41504	273.73785	274.98438	274.94067	275.39917	275.7445	276.49976	277.049	276.51025	276.65588	277.49915	277.27045	276.3347	273.36533	275.60504	277.5345	277.7289	278.27914	278.2326	278.537	278.5821	278.882	278.99786	279.59302	279.88538	279.95056	280.43185
63.6	265.7243	267.32996	268.11563	269.03207	270.10684	271.19208	272.06796	272.3093	272.1479	272.23938	272.9618	273.28793	273.4967	273.63516	273.7932	274.14038	274.19305	273.6712	273.75723	273.9265	274.5249	274.24176	274.47052	273.73468	275.06342	274.98102	275.4057	275.69962	276.5166	277.03107	276.44	276.7442	277.41724	277.2909	275.9775	273.69867	276.2165	277.38202	277.779	278.34146	278.23633	278.48993	278.5572	278.8382	279.28387	279.6327	279.87775	279.94122	280.4095
64.0	265.72498	267.33136	268.1293	269.03952	270.11942	271.20624	272.06583	272.33917	272.1735	272.22214	272.9516	273.2648	273.53848	273.64798	273.8536	274.21634	274.34406	273.81793	273.69632	273.75208	274.45374	274.31592	274.5403	273.75058	275.10056	275.0431	275.41287	275.6835	276.56412	277.03705	276.40323	276.791	277.3563	277.35315	275.6243	273.7904	276.50317	277.28802	277.88943	278.35217	278.27515	278.46545	278.6525	278.92648	279.57138	279.62964	279.95566	280.11386	280.15698
64.4	265.72498	267.33527	268.13297	269.0505	270.13712	271.21832	272.0648	272.37256	272.19766	272.20578	272.92975	273.2493	273.56882	273.6528	273.8999	274.29742	274.48914	273.98938	273.6753	273.58835	274.3122	274.38763	274.60776	273.7991	275.1111	275.11224	275.4219	275.72632	276.6462	277.0614	276.41318	276.81335	277.3606	277.43558	275.48373	273.8669	276.52844	277.28616	277.99988	278.26288	278.3413	278.46783	278.76596	279.0244	279.54358	279.68793	280.1783	280.44916	280.0823
64.8	265.72546	267.33417	268.13843	269.06073	270.15067	271.23285	272.0652	272.4042	272.22455	272.19818	272.9046	273.2264	273.5943	273.65033	273.9419	274.35867	274.6117	274.18997	273.71338	273.46545	274.13434	274.4322	274.63684	273.891	275.10165	275.19205	275.45123	275.8214	276.7391	277.0566	276.45493	276.8415	277.44128	277.44406	275.5813	274.14047	276.46872	277.37506	278.05716	278.12067	278.42014	278.5017	278.8095	279.0732	279.32614	279.93076	280.3034	280.6194	280.20493
65.2	265.72546	267.33807	268.14514	269.07477	270.17007	271.2376	272.06415	272.43564	272.24603	272.19427	272.8792	273.202	273.5987	273.6446	273.9799	274.40997	274.70325	274.3953	273.80734	273.41412	273.93848	274.42975	274.62366	274.0122	275.08633	275.27695	275.50854	275.96356	276.7845	276.997	276.52414	276.88034	277.5581	277.24863	275.71817	274.6494	276.48788	277.54633	278.07358	278.05872	278.5053	278.58807	278.8185	279.17133	279.3643	280.27545	280.1837	280.49805	280.27533
65.6	265.724	267.3327	268.1515	269.08215	270.18442	271.2481	272.06656	272.46912	272.2635	272.1918	272.8462	273.17978	273.5962	273.63712	274.00842	274.44577	274.75272	274.5885	273.96994	273.4566	273.77164	274.39496	274.56293	274.15317	275.06464	275.3636	275.5837	276.1091	276.79553	276.88763	276.60062	276.947	277.62692	276.7559	275.5766	275.21033	276.63916	277.73788	278.11002	278.15234	278.60132	278.76624	278.91833	279.3723	279.79852	280.3943	280.01617	280.45132	280.3374
66.0	265.724	267.3366	268.1582	269.0962	270.20334	271.25238	272.07047	272.4989	272.28888	272.19717	272.8114	273.15475	273.58252	273.6321	274.03204	274.46036	274.77756	274.7629	274.18307	273.60464	273.6689	274.32727	274.48215	274.3036	275.0418	275.44348	275.66064	276.22632	276.77283	276.77545	276.68295	277.0341	277.59323	276.01077	274.9591	275.5871	276.87823	277.87177	278.15924	278.36517	278.68643	279.0202	279.14426	279.56293	280.21985	280.0337	280.1019	280.6155	280.56528
66.4	265.72595	267.33405	268.1685	269.10742	270.21893	271.2568	272.07166	272.53223	272.30692	272.20825	272.77628	273.13007	273.55997	273.636	274.05212	274.46585	274.76282	274.90494	274.43085	273.84863	273.66074	274.2579	274.40637	274.44876	275.03162	275.5079	275.72598	276.30353	276.75635	276.70963	276.7649	277.13177	277.46545	275.1703	273.9726	275.68463	277.1135	277.9414	278.2251	278.5517	278.75845	279.27615	279.3817	279.54443	280.20023	279.44885	280.39993	280.27026	280.52237
66.8	265.72498	267.33698	268.1752	269.12146	270.2354	271.2601	272.07892	272.55853	272.32925	272.21814	272.7321	273.10175	273.5271	273.64694	274.0663	274.4572	274.7427	275.01508	274.68726	274.1624	273.75693	274.20798	274.37405	274.59406	275.0331	275.54346	275.77286	276.33255	276.77655	276.72357	276.83502	277.23938	277.30035	274.48615	273.0207	275.65167	277.33694	277.95547	278.2677	278.62616	278.85895	279.42157	279.47223	279.38324	279.84308	279.259	280.4487	278.49606	279.31085
67.2	265.72705	267.33514	268.18347	269.1342	270.2503	271.26	272.08832	272.58948	272.34915	272.23462	272.6889	273.07782	273.49054	273.66528	274.0802	274.43893	274.7106	275.08572	274.926	274.5113	273.9491	274.19614	274.4171	274.73306	275.06055	275.5619	275.80737	276.3431	276.84186	276.8117	276.89005	277.3298	277.17612	274.16013	272.56567	275.787	277.5419	277.9792	278.30066	278.6276	279.02173	279.41782	279.41898	279.3444	279.65448	279.74268	279.778	275.57587	276.90533
67.6	265.72607	267.33807	268.1902	269.14822	270.26678	271.26135	272.0952	272.612	272.3602	272.253	272.64624	273.05566	273.4485	273.69537	274.0856	274.42493	274.6898	275.12057	275.12064	274.84875	274.2176	274.2205	274.52737	274.87665	275.11942	275.56766	275.83737	276.34647	276.91595	276.90326	276.92822	277.3973	277.1421	274.23206	272.86798	276.2434	277.76126	278.05954	278.348	278.66187	279.1919	279.3017	279.36658	279.58707	279.81528	280.28662	278.3661	273.17712	274.6101
68.0	265.72742	267.33673	268.2001	269.16028	270.2799	271.25958	272.10187	272.63745	272.38052	272.27087	272.60245	273.03186	273.40512	273.73395	274.08768	274.41327	274.67932	275.1322	275.2547	275.14532	274.51627	274.28198	274.70007	275.01648	275.2141	275.57462	275.87894	276.35046	276.94727	276.95972	276.96048	277.4449	277.19125	274.60638	273.8447	276.9586	277.94235	278.17093	278.43738	278.78412	279.26337	279.2008	279.47266	279.8622	279.85104	279.89664	276.635	272.6798	273.7762
68.4	265.72644	267.33966	268.20682	269.17432	270.29688	271.25848	272.1136	272.6548	272.39218	272.29034	272.56674	273.0103	273.3604	273.77383	274.09323	274.4132	274.69196	275.123	275.33752	275.35925	274.80396	274.3597	274.89392	275.15027	275.32892	275.59848	275.9258	276.36365	276.91193	276.95428	277.0053	277.47043	277.28134	275.11884	275.12573	277.6335	278.02298	278.2805	278.53204	278.9452	279.17682	279.2528	279.71414	279.66953	279.13007	278.26013	275.09863	273.67908	274.24103
68.8	265.72583	267.33838	268.21597	269.18854	270.31287	271.25153	272.1224	272.6754	272.4061	272.31232	272.52905	272.98923	273.3139	273.81427	274.09137	274.42355	274.72876	275.10187	275.36078	275.48605	275.04144	274.4364	275.07397	275.25623	275.43677	275.63202	275.98422	276.36624	276.81622	276.9018	277.09006	277.50064	277.3739	275.64413	276.30353	278.01465	278.0065	278.37372	278.61023	279.0193	279.02283	279.5096	279.85297	278.77548	277.6692	276.1998	274.14395	274.56754	274.63464
69.2	265.72485	267.3413	268.2217	269.2016	270.32568	271.2492	272.13388	272.68762	272.4221	272.33685	272.49463	272.9653	273.27362	273.84552	274.09045	274.44095	274.77472	275.0832	275.3537	275.52048	275.2097	274.5021	275.19318	275.3271	275.5271	275.6756	276.02606	276.3806	276.71167	276.8745	277.21002	277.54443	277.42783	276.12006	277.1452	278.06198	278.00235	278.47406	278.6578	278.97556	279.00406	279.81094	279.6054	277.45615	276.163	274.92215	273.88483	274.42566	274.15677
69.6	265.72565	267.3382	268.234	269.21555	270.33896	271.24234	272.14655	272.699	272.43152	272.3616	272.46896	272.9465	273.22626	273.8744	274.08438	274.4592	274.83865	275.06763	275.33252	275.4972	275.30133	274.54572	275.2447	275.3599	275.574	275.70386	276.05176	276.3901	276.6483	276.9106	277.32938	277.58972	277.44543	276.58398	277.6548	277.95154	278.11722	278.57596	278.658	278.8804	279.19348	279.8687	278.81793	276.26245	275.3238	274.86447	274.10284	273.81604	273.4055
70.0	265.72467	267.34113	268.24243	269.22934	270.34958	271.2388	272.1584	272.70718	272.45264	272.38785	272.44748	272.9243	273.19385	273.88348	274.07697	274.49048	274.89725	275.0775	275.32248	275.4448	275.34113	274.5873	275.23117	275.36472	275.56177	275.72372	276.05096	276.40567	276.6495	277.02646	277.41458	277.6462	277.42944	277.02563	277.95978	277.92352	278.37506	278.638	278.62183	278.81494	279.47128	279.45203	277.69043	275.6009	275.24826	275.33313	274.32336	273.63525	273.2767
70.4	265.72638	267.33655	268.25278	269.24402	270.36646	271.22766	272.17212	272.70816	272.47003	272.40866	272.43066	272.8994	273.15277	273.87753	274.07166	274.5141	274.95102	275.09897	275.34045	275.38885	275.3452	274.64148	275.19125	275.3605	275.5197	275.727	276.036	276.43686	276.7131	277.1764	277.42398	277.68552	277.3991	277.42578	278.19424	278.09476	278.6453	278.57684	278.53162	278.84415	279.6168	278.6775	276.66318	275.47256	275.4572	275.36868	274.15836	273.8726	273.79205
70.8	265.7254	267.33948	268.25986	269.25696	270.3767	271.2262	272.18054	272.7139	272.48895	272.43515	272.42578	272.87354	273.11658	273.86282	274.06915	274.53088	274.98465	275.13687	275.38995	275.36438	275.35022	274.73425	275.1605	275.37866	275.47516	275.7409	276.0268	276.48248	276.79395	277.30228	277.391	277.7016	277.38275	277.72156	278.37762	278.3731	278.7603	278.3834	278.42136	278.96228	279.52908	277.98492	276.208	275.56912	275.40997	274.62576	273.6724	273.76578	274.26074
71.2	265.7257	267.33783	268.2704	269.2689	270.3914	271.2172	272.1854	272.71222	272.50858	272.4572	272.41907	272.84534	273.08136	273.83063	274.06088	274.53577	274.99918	275.18472	275.47302	275.38916	275.38324	274.88623	275.1891	275.4458	275.45532	275.7708	276.0448	276.54752	276.84586	277.34695	277.34387	277.6898	277.39703	277.89542	278.47983	278.58972	278.65198	278.15814	278.35782	279.1243	279.29797	277.81152	276.47565	275.57532	274.8957	273.62695	273.40448	273.1417	274.27924
71.6	265.72473	267.34076	268.2799	269.28232	270.40067	271.21475	272.1954	272.711	272.53284	272.4838	272.42603	272.8191	273.05463	273.78375	274.06387	274.53754	274.99646	275.24927	275.57648	275.46344	275.45874	275.09625	275.30164	275.56775	275.49683	275.8299	276.1128	276.60623	276.85214	277.3233	277.3435	277.66647	277.47357	277.99054	278.51978	278.62735	278.42584	278.07166	278.4085	279.296	279.13403	278.18958	277.11957	275.33188	274.11963	273.16037	273.98694	272.78754	274.1536
72.0	265.72723	267.3365	268.2871	269.29654	270.41742	271.20264	272.20148	272.70306	272.5584	272.50632	272.43604	272.78864	273.02835	273.73254	274.05856	274.52484	274.97885	275.30396	275.67297	275.58084	275.5904	275.36514	275.49387	275.7498	275.61084	275.93848	276.21497	276.67487	276.84714	277.25986	277.41153	277.6465	277.6078	278.08853	278.53436	278.54703	278.28116	278.1892	278.54138	279.42218	279.10358	278.70996	277.6035	275.00848	273.59402	273.79892	275.56668	273.65472	274.47855
72.4	265.72626	267.33942	268.2959	269.30923	270.42572	271.20117	272.2057	272.69873	272.58542	272.53198	272.45093	272.76007	273.00006	273.6736	274.06396	274.5001	274.9474	275.35196	275.74997	275.72253	275.76004	275.6598	275.7563	275.9574	275.78586	276.07272	276.35797	276.73712	276.88364	277.21716	277.53024	277.6296	277.78522	278.25534	278.5912	278.46152	278.32693	278.42908	278.6705	279.44812	279.1101	278.878	277.6707	275.05176	273.9592	275.54422	277.6279	275.75977	275.58517
72.8	265.72888	267.3357	268.30917	269.31952	270.4383	271.19507	272.2083	272.69006	272.61365	272.55298	272.47302	272.72345	272.97736	273.6133	274.06317	274.47058	274.9124	275.3809	275.7841	275.86075	275.94708	275.95	276.02594	276.163	276.00253	276.21753	276.51288	276.80008	276.98807	277.23444	277.63654	277.63583	277.9587	278.46613	278.70496	278.45312	278.50046	278.60522	278.72943	279.34814	279.03534	278.61383	277.57828	275.90155	275.51212	277.77103	279.1763	278.03326	277.26428
73.2	265.7279	267.33862	268.31796	269.3322	270.44562	271.19263	272.20703	272.68365	272.64117	272.57867	272.50232	272.6966	272.9615	273.55716	274.06287	274.44208	274.88138	275.39185	275.77405	275.97058	276.1396	276.19495	276.2725	276.32446	276.19415	276.36203	276.67307	276.87152	277.16037	277.31384	277.67355	277.6526	278.0765	278.65155	278.7984	278.49005	278.62766	278.59973	278.69418	279.15982	278.88007	278.28693	277.79477	277.4988	277.80032	279.32764	279.268	279.09433	278.74368
73.6	265.72427	267.33548	268.32755	269.3421	270.45645	271.18427	272.2105	272.67377	272.674	272.5983	272.52917	272.6615	272.94415	273.5	274.05685	274.40982	274.8518	275.38446	275.71286	276.0387	276.2918	276.37296	276.4479	276.41516	276.35922	276.47964	276.82343	276.9477	277.3494	277.42145	277.61935	277.693	278.14346	278.73773	278.78262	278.49844	278.59335	278.45044	278.65085	278.94693	278.7807	278.33182	278.47876	279.1591	279.68433	279.2367	277.6834	278.27255	278.99304
74.0	265.72476	267.33792	268.3361	269.35162	270.46133	271.18427	272.20172	272.6679	272.70407	272.62286	272.56287	272.63904	272.93256	273.46033	274.0524	274.38254	274.8405	275.3584	275.61743	276.06375	276.40344	276.47116	276.52457	276.44397	276.45596	276.5798	276.95886	277.03534	277.49286	277.5151	277.50806	277.75638	278.16028	278.73026	278.62222	278.43802	278.4273	278.33456	278.653	278.7765	278.8465	278.81693	279.30875	280.00125	280.136	277.5485	275.28305	276.1611	277.69736
74.4	265.7268	267.33075	268.34668	269.36105	270.47452	271.1808	272.19965	272.65375	272.73526	272.6419	272.60403	272.60928	272.92303	273.42035	274.03885	274.35654	274.83655	275.31503	275.4951	276.03918	276.4557	276.48386	276.51553	276.41675	276.4982	276.65854	277.06955	277.1296	277.52908	277.56604	277.40695	277.83255	278.1986	278.67798	278.38675	278.3663	278.2707	278.37946	278.70322	278.70096	279.10648	279.42654	279.7825	279.6571	279.13452	275.6007	273.5983	274.16138	275.75858
74.8	265.7273	267.3332	268.3567	269.3701	270.47842	271.18176	272.19025	272.6458	272.7619	272.665	272.6393	272.59476	272.91357	273.39844	274.01382	274.3387	274.83868	275.26126	275.37903	275.98062	276.44424	276.432	276.4382	276.3625	276.4896	276.73004	277.1486	277.24197	277.47263	277.56464	277.37747	277.89743	278.28265	278.67072	278.20505	278.371	278.25473	278.57077	278.7387	278.73755	279.4565	279.8014	279.74057	278.69046	277.7035	274.98572	273.75046	273.3642	274.52463
75.2	265.72543	267.33032	268.36572	269.37943	270.4882	271.18	272.18204	272.63724	272.78455	272.6845	272.67523	272.5708	272.90527	273.37952	273.98117	274.3237	274.8452	275.21228	275.27393	275.8979	276.392	276.3233	276.32565	276.30014	276.4552	276.7888	277.17624	277.34872	277.36493	277.54932	277.43796	277.93958	278.42032	278.73068	278.16492	278.4924	278.39417	278.81152	278.74127	278.90762	279.8139	279.8888	279.44476	278.0623	277.00098	276.04828	275.50262	273.79703	274.47095
75.6	265.72495	267.3318	268.37476	269.38748	270.4938	271.18268	272.17056	272.62674	272.81122	272.7068	272.71368	272.56824	272.88885	273.3653	273.93756	274.30902	274.84204	275.15784	275.19904	275.81042	276.3043	276.20166	276.2113	276.26358	276.4143	276.83923	277.1488	277.43887	277.29422	277.52643	277.55487	277.95297	278.57782	278.80334	278.28516	278.68164	278.62204	279.01166	278.78098	279.21942	280.1101	279.8778	279.28394	278.2741	277.35574	277.58224	277.4882	274.64688	274.89795
76.0	265.72617	267.32983	268.3858	269.3926	270.50488	271.18762	272.15207	272.61844	272.83377	272.72504	272.75354	272.56805	272.87292	273.35623	273.88577	274.29968	274.8372	275.1066	275.15918	275.71957	276.2002	276.07712	276.11517	276.24133	276.36658	276.86343	277.05566	277.48978	277.29282	277.51968	277.6711	277.9428	278.72165	278.82288	278.49896	278.86603	278.8465	279.18375	278.94482	279.60858	280.2932	279.94617	279.34906	279.02032	278.1442	278.09982	278.32745	275.2747	275.09085
76.4	265.72568	267.3313	268.39386	269.3997	270.5105	271.1903	272.13962	272.60794	272.84964	272.74115	272.78784	272.57355	272.84894	273.343	273.82367	274.28214	274.82623	275.07245	275.1474	275.64444	276.09805	275.96228	276.0503	276.22687	276.31763	276.84744	276.92862	277.47687	277.36252	277.51553	277.74323	277.94485	278.812	278.7432	278.72174	278.9743	279.06332	279.39584	279.2475	279.9615	280.32468	280.06625	279.49472	279.57504	278.59637	277.2943	277.75333	275.6589	275.11902
76.8	265.72726	267.32648	268.40564	269.40173	270.51855	271.1988	272.12195	272.60492	272.8649	272.75656	272.8261	272.5851	272.81946	273.33188	273.75928	274.2652	274.80392	275.03815	275.15692	275.59125	276.02444	275.8751	276.0091	276.21155	276.26645	276.80487	276.80072	277.40805	277.4663	277.51016	277.7686	277.98145	278.8633	278.61014	278.9322	279.0554	279.3162	279.67242	279.59998	280.19778	280.24896	280.10406	279.5887	279.5087	278.37903	276.18973	276.50528	276.0392	275.38388
77.2	265.72678	267.32794	268.41077	269.40784	270.52393	271.20514	272.10425	272.59406	272.87076	272.76926	272.85602	272.60526	272.7912	273.3124	273.68237	274.24152	274.7646	275.0236	275.17932	275.55005	275.96887	275.81107	275.98126	276.1693	276.2121	276.72977	276.71155	277.2996	277.52823	277.50616	277.80157	278.05704	278.87305	278.50647	279.1212	279.16476	279.63956	279.9538	279.86414	280.30252	280.14923	280.02032	279.6556	278.98514	277.67758	275.8174	275.4962	276.3416	275.80206
77.6	265.7253	267.3214	268.42694	269.40997	270.53052	271.2181	272.08868	272.58844	272.8765	272.78348	272.87915	272.63388	272.74847	273.28687	273.6102	274.21063	274.71808	275.00677	275.20496	275.53717	275.95404	275.77133	275.95477	276.0967	276.16803	276.6585	276.70245	277.1801	277.50937	277.51263	277.8685	278.17093	278.88995	278.51306	279.2954	279.34296	279.99133	280.1581	279.9749	280.30643	280.10394	279.8971	279.72235	278.4124	276.80246	276.13837	275.12524	276.38135	275.92963
78.0	265.72482	267.32288	268.43256	269.4146	270.5349	271.22348	272.06842	272.57892	272.87466	272.78897	272.9027	272.6672	272.7151	273.25104	273.54288	274.17285	274.6771	274.99472	275.22125	275.5404	275.97354	275.76834	275.9262	276.01102	276.13788	276.61108	276.78638	277.1012	277.41937	277.5458	277.98926	278.289	278.9013	278.6239	279.4237	279.57776	280.29303	280.24384	279.9882	280.23767	280.09174	279.81357	279.67126	278.01706	275.993	276.30692	275.23456	276.21527	275.76828
78.4	265.725	267.3216	268.4452	269.41193	270.5391	271.23785	272.05045	272.57703	272.86353	272.8006	272.91492	272.7036	272.67325	273.2096	273.4749	274.12943	274.63458	274.9886	275.22604	275.56335	276.02408	275.7828	275.89893	275.9272	276.14355	276.59216	276.91748	277.07672	277.30518	277.61182	278.14453	278.39682	278.91547	278.79492	279.48602	279.78937	280.48242	280.26044	279.97964	280.10196	280.0164	279.77924	279.34543	277.76614	275.50937	275.82025	275.51852	276.10992	275.74094
78.8	265.72452	267.32306	268.44983	269.4156	270.54324	271.242	272.03348	272.5664	272.85498	272.80182	272.93085	272.74274	272.6425	273.16296	273.42212	274.08127	274.59265	274.97778	275.22214	275.60437	276.0894	275.82968	275.87476	275.87628	276.19196	276.6148	277.0694	277.11572	277.2309	277.70932	278.25482	278.48587	278.93256	278.94394	279.47717	279.9423	280.5514	280.29376	279.9913	279.90964	279.8571	279.7431	278.8503	277.635	275.54474	275.0651	275.77057	276.11136	275.93146
79.2	265.72488	267.31805	268.46222	269.41394	270.54434	271.25897	272.01526	272.56552	272.83823	272.80902	272.93848	272.7907	272.61084	273.11273	273.36646	274.02786	274.54922	274.96606	275.2168	275.6548	276.16113	275.89215	275.8654	275.8621	276.26654	276.65115	277.1625	277.17676	277.24515	277.8142	278.28854	278.57825	278.96213	279.0347	279.43192	280.0234	280.55646	280.3452	280.01126	279.72708	279.70718	279.6912	278.52432	277.70963	276.0465	274.75443	275.89243	275.9716	275.962
79.6	265.7244	267.31952	268.46686	269.4176	270.5485	271.26605	271.99585	272.5554	272.81894	272.81146	272.9406	272.82727	272.59418	273.0592	273.3239	273.9763	274.51416	274.95505	275.22314	275.71143	276.20935	275.972	275.8895	275.9044	276.35193	276.69016	277.1751	277.23596	277.34583	277.90256	278.2432	278.67682	278.98502	279.0682	279.40973	280.09634	280.54565	280.3708	279.99854	279.66394	279.67538	279.59103	278.59537	278.03528	276.66077	275.04312	275.883	275.6178	275.6325
80.0	265.7249	267.3171	268.4795	269.4101	270.55157	271.28436	271.97784	272.55673	272.79974	272.81253	272.93484	272.86804	272.5822	273.00598	273.28677	273.92316	274.48447	274.93945	275.23413	275.7635	276.22986	276.05792	275.93738	275.99268	276.42746	276.71347	277.11926	277.25803	277.4907	277.96924	278.151	278.7829	279.00836	279.08508	279.44675	280.1718	280.5331	280.3306	279.97205	279.74146	279.74008	279.34595	278.8427	278.38208	277.03696	275.5021	275.80185	275.3324	275.3364
80.4	265.72443	267.31857	268.4839	269.41058	270.55377	271.29144	271.96246	272.5472	272.77576	272.8132	272.9277	272.9002	272.58685	272.9569	273.25986	273.86426	274.4438	274.91306	275.2591	275.7992	276.21692	276.1402	276.01898	276.09967	276.4674	276.7086	277.03055	277.2446	277.60458	278.00623	278.08353	278.85117	279.00928	279.13165	279.5244	280.26486	280.48956	280.2232	279.9875	279.85944	279.73666	278.88623	278.7264	278.35574	277.18124	275.8105	275.76883	275.3487	275.41415
80.8	265.72818	267.31525	268.49872	269.40454	270.5537	271.30768	271.94873	272.54553	272.7527	272.81018	272.91647	272.93335	272.6059	272.91238	273.23352	273.81238	274.40552	274.88022	275.2869	275.81805	276.16263	276.2109	276.11823	276.20908	276.47952	276.68845	276.9657	277.22467	277.66382	278.00964	278.08798	278.85645	278.9851	279.19348	279.6042	280.34375	280.3829	280.11096	280.07098	279.88788	279.55157	278.30203	277.98672	277.73248	277.3664	276.13345	275.8501	275.53867	275.54965
81.2	265.7277	267.3167	268.5031	269.40503	270.55566	271.315	271.93054	272.5398	272.72845	272.8106	272.90097	272.95715	272.63486	272.87555	273.21368	273.75848	274.35712	274.84573	275.31943	275.8103	276.0823	276.25314	276.22205	276.30545	276.45435	276.66483	276.95068	277.2249	277.63904	277.99878	278.1529	278.802	278.9258	279.24527	279.6319	280.37854	280.2169	280.07144	280.1867	279.7751	279.25616	277.83377	276.89316	276.70337	277.70636	276.75784	275.9744	275.56088	275.20493
81.6	265.727	267.30948	268.5142	269.3925	270.55334	271.3318	271.91898	272.53867	272.70517	272.80765	272.88226	272.97418	272.66818	272.84457	273.18826	273.71292	274.30142	274.79727	275.345	275.77643	275.9881	276.26852	276.31433	276.3638	276.42007	276.63815	276.98108	277.26236	277.5801	277.96173	278.23984	278.71158	278.86414	279.2761	279.63095	280.3521	280.05374	280.11417	280.2718	279.60944	279.03876	277.642	275.987	275.73404	277.88266	277.51782	275.95438	275.3337	274.55087
82.0	265.7265	267.31094	268.51907	269.3915	270.55164	271.3374	271.90787	272.53513	272.68375	272.8055	272.86377	272.98254	272.72034	272.81665	273.17203	273.6675	274.24277	274.74265	275.34787	275.72583	275.90253	276.26096	276.3962	276.391	276.38684	276.60284	277.00418	277.31488	277.51505	277.9145	278.30145	278.6608	278.83023	279.2699	279.63837	280.256	279.9558	280.21533	280.27695	279.54575	279.0209	277.63022	275.56396	275.227	277.5234	277.88873	275.71677	275.05978	274.3305
82.4	265.726	267.30557	268.53018	269.3822	270.54883	271.352	271.8974	272.53088	272.6657	272.8075	272.83804	272.9807	272.77344	272.79828	273.14917	273.6286	274.17584	274.68726	275.32803	275.67105	275.84357	276.22812	276.45825	276.38916	276.36362	276.5653	276.96384	277.33395	277.4829	277.8724	278.31732	278.68494	278.81696	279.25262	279.68506	280.12466	279.99518	280.35312	280.2507	279.6029	279.08563	277.53445	275.41263	275.1919	276.665	277.5388	275.46582	274.94687	274.86182
82.8	265.72552	267.30704	268.53513	269.37762	270.54712	271.3576	271.88776	272.5288	272.6499	272.8051	272.81976	272.96817	272.83276	272.78406	273.1279	273.59756	274.11102	274.63232	275.28915	275.61325	275.82465	276.19638	276.4992	276.37213	276.34033	276.49954	276.82678	277.27844	277.48984	277.86252	278.2987	278.778	278.81882	279.25107	279.7934	279.9933	280.19177	280.49298	280.24966	279.70135	279.06375	277.23087	275.1681	275.36658	275.80057	276.72693	275.5192	275.00912	275.55923
83.2	265.72653	267.30267	268.5448	269.36783	270.54318	271.3654	271.87756	272.5266	272.63528	272.80283	272.7995	272.94696	272.8869	272.7757	273.10004	273.56918	274.04803	274.5684	275.2207	275.57748	275.85214	276.16302	276.5223	276.3384	276.3101	276.42056	276.60406	277.11862	277.5046	277.90417	278.2988	278.9186	278.81927	279.28033	279.9172	279.9076	280.48453	280.6285	280.29193	279.74118	278.95267	276.85654	274.77457	275.43765	275.3582	275.89508	275.86786	275.1313	275.75482
83.6	265.72604	267.30414	268.5495	269.363	270.53903	271.36856	271.86975	272.52612	272.6276	272.80515	272.78598	272.91818	272.92764	272.7698	273.0826	273.5437	273.9873	274.5197	275.13754	275.56256	275.91495	276.15137	276.52255	276.29642	276.27005	276.32913	276.37082	276.90186	277.50314	277.99252	278.37503	279.0288	278.81567	279.34222	280.01486	279.92545	280.7594	280.69785	280.3093	279.718	278.88068	276.656	274.48206	275.30774	275.29654	275.22617	276.05582	275.11487	275.52484
84.0	265.726	267.30048	268.56284	269.35052	270.5362	271.37848	271.86398	272.51813	272.628	272.80737	272.76825	272.8837	272.9631	272.76633	273.0593	273.51846	273.9325	274.4764	275.0526	275.57394	276.00195	276.15793	276.50693	276.25366	276.19974	276.26425	276.24615	276.71658	277.484	278.09866	278.52048	279.07883	278.83737	279.4415	280.07513	280.0505	280.90662	280.66364	280.21338	279.71432	278.9545	276.60675	274.5135	275.10587	275.29422	274.674	275.6247	274.78308	275.41904
84.4	265.72455	267.30096	268.56534	269.3435	270.52936	271.378	271.8586	272.51422	272.62726	272.81006	272.75967	272.8435	272.98523	272.7616	273.03717	273.5028	273.88596	274.44376	274.9672	275.59656	276.08185	276.18875	276.4723	276.21057	276.13202	276.24918	276.2971	276.66193	277.46448	278.19803	278.6955	279.05106	278.91525	279.56323	280.1189	280.2655	280.86414	280.50916	279.98584	279.7835	279.05545	276.43845	274.77063	275.00433	275.19916	274.33023	274.77942	274.2085	275.5622
84.8	265.72614	267.29718	268.57388	269.33295	270.5205	271.38123	271.85712	272.509	272.6303	272.81885	272.74817	272.7976	272.98813	272.75735	273.0208	273.4726	273.84464	274.41302	274.89572	275.62906	276.14935	276.23233	276.41763	276.1737	276.07162	276.29153	276.5377	276.78268	277.49982	278.25555	278.84277	278.98972	279.07037	279.68777	280.15878	280.4925	280.67517	280.29272	279.72748	279.87915	278.98544	275.99323	274.98315	275.04712	275.12164	274.43594	274.25473	273.8422	275.49564
85.2	265.72467	267.29767	268.5764	269.32593	270.51318	271.3783	271.852	272.50388	272.64117	272.81946	272.74698	272.75674	272.9831	272.75806	273.0072	273.4519	273.80045	274.3864	274.842	275.6514	276.1748	276.27536	276.34442	276.14114	276.04666	276.37033	276.87753	277.06653	277.62976	278.2843	278.91745	278.95004	279.2753	279.80057	280.23453	280.64832	280.4522	280.10034	279.5538	279.85773	278.66483	275.51807	275.02747	275.14413	275.179	274.9834	274.48077	274.09372	274.9541
85.6	265.72858	267.29303	268.5844	269.31567	270.50275	271.37952	271.84863	272.49805	272.654	272.82446	272.75058	272.7086	272.95624	272.7561	272.9985	273.41644	273.7599	274.36707	274.80658	275.65393	276.16205	276.30807	276.25153	276.12836	276.06317	276.44064	277.17215	277.39566	277.83838	278.3161	278.9026	278.95486	279.47464	279.8867	280.33514	280.7172	280.30133	279.99426	279.50723	279.6538	278.2645	275.44772	275.04004	275.17682	275.2558	275.52173	275.0407	274.77417	274.38843
86.0	265.7271	267.29352	268.588	269.30634	270.49237	271.37305	271.84534	272.48938	272.67157	272.82837	272.75067	272.6751	272.9163	272.7507	272.9915	273.37805	273.7129	274.35022	274.7844	275.62735	276.114	276.304	276.15356	276.12158	276.0983	276.45526	277.27188	277.632	278.0948	278.41223	278.84045	279.01968	279.61008	279.9571	280.43613	280.71768	280.26642	279.94385	279.5214	279.2511	277.96512	275.8864	275.1521	275.12958	275.1654	275.59836	275.26953	275.2287	274.47488
86.4	265.7284	267.28955	268.5989	269.2952	270.4806	271.37128	271.8421	272.48105	272.6925	272.82825	272.76007	272.6385	272.86102	272.7421	272.9906	273.32892	273.66547	274.32916	274.7707	275.56686	276.03122	276.257	276.04288	276.129	276.12027	276.36484	277.09225	277.6675	278.2997	278.57642	278.78607	279.11212	279.66513	280.0127	280.53644	280.7297	280.3046	279.8668	279.41306	278.70944	277.7723	276.4263	275.2869	275.0793	274.9693	275.30106	275.09244	275.16122	275.27222
86.8	265.72693	267.29004	268.6025	269.28586	270.4702	271.35992	271.83957	272.46838	272.71545	272.83752	272.76532	272.6181	272.80914	272.7371	272.9851	273.27716	273.60748	274.30328	274.76968	275.47614	275.9473	276.16757	275.92587	276.13272	276.08792	276.15512	276.6531	277.47772	278.3852	278.79095	278.79443	279.19577	279.6813	280.07834	280.61047	280.78848	280.33893	279.69266	279.0267	278.06906	277.48514	276.53317	275.26074	275.10687	274.9439	275.04974	275.04993	275.03555	276.1388
87.2	265.72797	267.28754	268.60934	269.2728	270.45764	271.35187	271.83374	272.4544	272.74164	272.84305	272.7766	272.59772	272.73773	272.72522	272.98526	273.22208	273.5473	274.27383	274.76825	275.369	275.86035	276.026	275.82843	276.1174	275.95886	275.85007	276.1096	277.14682	278.30112	278.97696	278.8725	279.2588	279.68332	280.14023	280.65152	280.89157	280.2717	279.4253	278.33963	277.37274	276.9923	276.1255	275.09033	275.21292	275.21875	275.11572	275.36118	275.3862	276.44318
87.6	265.7265	267.28802	268.61142	269.2656	270.4452	271.33795	271.833	272.43915	272.76398	272.8527	272.79022	272.58862	272.6819	272.7082	272.97873	273.1743	273.49063	274.24585	274.77054	275.2553	275.7966	275.85825	275.7395	276.0707	275.7327	275.5254	275.65945	276.83997	278.08978	279.0267	278.99475	279.28986	279.70627	280.16492	280.66568	280.94757	280.08792	279.0881	277.48978	276.71747	276.41537	275.64377	274.9971	275.30768	275.66605	275.3332	275.60318	276.05838	276.1827
88.0	265.726	267.28326	268.6195	269.25092	270.43167	271.32657	271.82745	272.4222	272.79156	272.86392	272.8042	272.5883	272.61557	272.69086	272.97278	273.12665	273.4369	274.2158	274.7734	275.15067	275.7571	275.68073	275.66986	275.9826	275.4154	275.2503	275.46796	276.70248	277.8337	278.915	279.11505	279.32446	279.73126	280.15088	280.66623	280.8799	279.81073	278.70828	276.67834	276.2179	276.0195	275.51874	275.16434	275.32614	275.9706	275.50513	275.41467	276.44528	275.86523
88.4	265.726	267.28326	268.62402	269.24615	270.4175	271.309	271.82297	272.40466	272.81647	272.87247	272.81726	272.58963	272.55515	272.66632	272.95505	273.1005	273.39493	274.18762	274.77777	275.07568	275.74475	275.53116	275.608	275.8492	275.07776	275.08316	275.6066	276.79083	277.637	278.64807	279.20447	279.36176	279.72934	280.09	280.67908	280.638	279.5158	278.29602	276.1097	275.95142	275.9163	275.68506	275.48874	275.22986	275.92636	275.6478	275.18253	276.42383	276.07327
88.8	265.72614	267.27814	268.62915	269.2354	270.40308	271.2954	271.8194	272.38702	272.84045	272.88223	272.82928	272.60223	272.4947	272.6352	272.9328	273.07983	273.35956	274.16144	274.78207	275.02432	275.7528	275.4182	275.5519	275.6811	274.79584	275.06125	276.00906	277.0611	277.58026	278.3157	279.2568	279.41135	279.67703	280.021	280.7077	280.2832	279.23557	277.83994	275.8528	275.86627	275.91577	275.70007	275.6917	275.03076	275.57385	275.8408	275.48596	276.50482	276.9018
89.2	265.72614	267.27814	268.63037	269.2298	270.38745	271.2744	271.8142	272.36627	272.86877	272.8986	272.8452	272.6167	272.45346	272.5993	272.9012	273.07584	273.3523	274.13452	274.78915	275.02005	275.75366	275.3838	275.50095	275.49243	274.64108	275.16647	276.49863	277.33298	277.65222	278.03232	279.27756	279.4598	279.586	279.9855	280.74783	279.91595	278.96786	277.34933	275.83942	275.80365	275.78	275.28192	275.6249	274.82626	275.15717	275.95935	276.1478	276.92017	277.90936
89.6	265.65625	267.28125	268.9375	269.4375	270.96875	271.34375	272.0625	272.3125	273.125	273.125	273.03125	272.65625	272.25	272.5	272.9375	273.1875	273.75	274.25	275.0625	275.3125	275.48438	275.42188	275.625	275.125	274.91406	275.8828	277.02344	277.39844	277.98438	278.04688	279.59375	279.46875	279.46875	280.09375	281.0625	279.9375	278.9375	277.0625	276.15625	275.65625	275.125	274.625	275.21875	275.21875	275.2578	275.7578	276.6953	276.9453	278.3828
90.0	265.65625	267.28125	268.9375	269.4375	270.96875	271.34375	272.0625	272.3125	273.125	273.125	273.03125	272.65625	272.25	272.5	272.9375	273.1875	273.75	274.25	275.0625	275.3125	275.48438	275.42188	275.375	274.875	274.91406	275.8828	276.77344	277.14844	277.98438	278.04688	279.59375	279.46875	279.46875	280.09375	280.8125	279.6875	278.6875	276.8125	276.15625	275.65625	275.125	274.625	275.21875	275.21875	275.2578	275.7578	276.0703	276.8203	278.5078
90.4	265.65625	267.28125	268.9375	269.4375	270.96875	271.34375	272.0625	272.3125	273.09375	273.09375	272.90625	272.53125	272.125	272.375	272.9375	273.1875	273.75	274.25	274.9375	275.1875	275.85938	275.54688	275.34375	274.96875	275.21875	275.46875	276.4297	276.9297	277.3203	278.2578	279.59375	279.46875	279.53125	280.15625	280.5	279.625	278.21875	276.46875	275.90625	275.65625	274.8125	274.8125	275.41406	275.66406	276.0547	276.6172	276.0703	276.8203	278.8828
90.8	265.65625	267.28125	268.9375	269.4375	270.96875	271.34375	272.0625	272.3125	273.09375	273.09375	272.90625	272.53125	272.125	272.375	272.9375	273.1875	273.75	274.25	274.9375	275.1875	275.85938	275.54688	274.96875	275.09375	275.21875	275.46875	276.1797	276.6797	277.3203	278.2578	279.59375	279.46875	279.53125	280.15625	280.25	279.375	277.96875	276.21875	275.65625	275.40625	274.8125	274.8125	275.66406	275.91406	276.3047	276.8672	276.3203	277.0703	278.2578
91.2	265.65625	267.28125	268.9375	269.4375	270.96875	271.34375	271.75	272.25	272.96875	272.96875	272.90625	272.53125	272.25	272.5	272.9375	273.1875	273.4375	273.9375	274.625	275.5	275.45312	275.76562	275.0625	275.3125	275.5	275.5	275.625	275.875	276.26562	278.07812	279.1875	279.4375	279.40625	280.03125	279.78125	279.28125	277.71875	275.71875	275.6875	275.3125	274.78125	275.03125	275.16406	276.03906	276.46094	277.21094	277.77344	277.46094	278.28906
91.6	265.65625	267.28125	268.9375	269.4375	270.96875	271.34375	271.75	272.25	272.96875	272.96875	272.90625	272.53125	272.25	272.5	272.9375	273.1875	273.4375	273.9375	274.625	275.5	275.45312	275.76562	275.0625	275.3125	275.5	275.5	275.375	275.625	276.26562	278.07812	279.1875	279.4375	279.40625	280.03125	279.78125	279.28125	277.46875	275.46875	275.4375	275.0625	274.78125	275.03125	275.16406	276.03906	276.46094	277.21094	278.02344	277.71094	278.03906
92.0	265.65625	267.28125	268.9375	269.4375	270.84375	271.21875	271.8125	272.0625	273.15625	273.15625	272.90625	272.53125	272.0625	272.3125	272.4375	272.9375	273.4375	273.9375	274.5	275.375	275.51562	275.57812	275.25	275.75	275.28125	275.53125	275.34375	276.34375	275.85938	277.67188	279.1875	279.4375	280.0	279.75	279.65625	279.15625	277.65625	275.40625	275.6875	274.6875	274.75	275.0	276.41406	276.16406	276.02344	276.89844	277.0078	277.7578	278.76953
92.4	265.65625	267.28125	268.9375	269.4375	270.84375	271.21875	271.8125	272.0625	273.15625	273.15625	272.90625	272.53125	272.0625	272.3125	272.4375	272.9375	273.4375	273.9375	274.5	275.375	275.51562	275.57812	275.25	275.75	275.03125	275.28125	274.96875	276.46875	275.85938	277.67188	279.1875	279.4375	280.0	279.75	279.65625	279.15625	277.40625	275.15625	275.4375	274.4375	274.75	275.0	275.78906	275.53906	276.27344	277.14844	277.2578	278.0078	278.76953
92.8	265.65625	267.28125	268.9375	269.4375	270.65625	271.03125	271.8125	272.0625	273.28125	273.28125	272.90625	272.53125	272.3125	272.0625	272.4375	272.9375	273.46875	273.71875	274.1875	275.0625	275.39062	275.45312	274.96875	276.21875	275.53125	275.40625	275.4297	277.3047	276.26562	277.57812	278.9375	279.4375	280.0	279.75	279.96875	278.96875	277.1875	275.0625	275.3125	274.4375	275.15625	275.15625	275.77344	276.02344	276.1172	277.6797	277.70312	278.60938	279.58594
93.2	265.65625	267.28125	268.9375	269.4375	270.65625	271.03125	271.8125	272.0625	273.28125	273.28125	272.90625	272.53125	272.3125	272.0625	272.4375	272.9375	273.46875	273.71875	274.1875	275.0625	275.39062	275.45312	275.34375	276.09375	274.90625	275.28125	275.4297	277.3047	276.26562	277.57812	278.9375	279.4375	280.0	279.75	279.71875	278.71875	276.5625	274.9375	275.3125	274.4375	274.90625	274.90625	276.02344	276.27344	276.6172	278.1797	277.70312	278.60938	279.58594
93.6	265.65625	267.28125	268.9375	269.4375	270.65625	271.03125	271.8125	272.0625	273.28125	273.28125	272.9375	272.5625	272.3125	272.0625	272.125	272.625	273.15625	273.40625	274.0625	274.9375	275.54688	274.98438	275.125	275.75	274.28125	275.15625	275.82812	277.45312	277.46094	277.96094	278.5625	279.3125	280.0	279.75	279.6875	278.1875	276.375	275.0	275.625	274.75	274.875	275.125	276.04688	277.14062	277.46875	278.46875	277.48438	278.39062	279.58594
94.0	265.65625	267.28125	268.9375	269.4375	270.65625	271.03125	271.8125	272.0625	273.28125	273.28125	272.9375	272.5625	272.3125	272.0625	272.125	272.625	273.15625	273.40625	274.0625	274.9375	275.54688	274.98438	275.5	275.625	273.90625	275.28125	275.82812	276.95312	277.21094	277.71094	278.3125	279.0625	280.0	279.75	279.4375	277.9375	276.0	275.125	275.625	274.75	274.5	275.25	276.29688	277.39062	277.46875	278.46875	277.73438	278.64062	279.46094
94.4	265.65625	267.28125	268.9375	269.4375	270.65625	271.03125	271.53125	272.15625	273.28125	273.28125	272.96875	272.59375	272.26562	272.07812	272.125	272.625	273.15625	273.40625	274.0	274.5	275.09375	274.71875	276.28125	275.40625	273.21875	275.34375	275.82812	276.64062	277.10938	277.60938	278.1875	278.9375	279.5625	279.5625	279.53125	277.78125	275.9375	275.4375	275.96875	274.59375	273.9375	275.4375	276.52344	276.8672	278.95312	279.51562	278.28125	279.0625	280.20312
94.8	265.65625	267.28125	268.9375	269.4375	270.65625	271.03125	271.53125	272.15625	273.28125	273.28125	272.96875	272.59375	272.26562	272.07812	272.125	272.625	273.15625	273.40625	274.0	274.5	275.09375	274.71875	276.28125	275.40625	272.84375	275.46875	276.20312	276.01562	277.10938	277.60938	278.1875	278.9375	279.5625	279.5625	279.53125	277.78125	276.1875	275.6875	275.96875	274.59375	273.9375	275.4375	276.52344	276.8672	278.57812	279.14062	279.4375	279.59375	280.07812
95.2	265.65625	267.28125	268.9375	269.4375	270.78125	271.15625	271.53125	272.15625	273.78125	273.15625	272.96875	272.59375	272.20312	272.26562	271.9375	272.4375	273.03125	273.28125	273.625	274.25	274.5625	274.4375	276.53125	275.96875	273.21875	275.84375	276.45312	275.39062	277.03125	277.40625	278.375	278.875	279.25	279.25	278.6875	277.4375	276.3125	276.3125	275.9375	274.1875	274.71875	275.59375	276.04688	276.42188	278.28125	278.46875	281.2422	279.4922	279.42188
95.6	265.65625	267.28125	268.9375	269.4375	270.78125	271.15625	271.53125	272.15625	273.78125	273.15625	272.96875	272.59375	272.20312	272.26562	271.9375	272.4375	273.03125	273.28125	273.625	274.25	274.5625	274.4375	276.40625	276.34375	273.46875	276.09375	276.45312	275.39062	277.03125	277.40625	278.375	278.875	279.25	279.25	278.6875	277.4375	276.3125	276.3125	275.9375	274.1875	274.71875	275.59375	276.54688	276.92188	277.59375	277.78125	280.9922	278.7422	278.67188
96.0	265.65625	267.28125	268.9375	269.4375	270.65625	271.03125	271.53125	271.90625	273.65625	273.03125	272.84375	272.46875	272.39062	272.45312	271.9375	272.4375	272.90625	273.15625	273.625	274.0	274.25	274.375	276.95312	277.14062	274.09375	276.21875	276.73438	275.17188	277.625	278.0	278.375	278.875	279.375	279.375	278.4375	277.4375	276.375	276.75	275.59375	274.46875	275.28125	275.78125	277.29688	278.42188	278.16406	278.78906	281.05078	279.03516	279.0
96.4	265.65625	267.28125	268.9375	269.4375	270.65625	271.03125	271.53125	271.90625	273.65625	273.03125	272.84375	272.46875	272.39062	272.45312	271.9375	272.4375	272.90625	273.15625	273.625	274.0	274.25	274.375	276.82812	277.51562	274.46875	276.09375	276.35938	275.29688	277.625	278.0	278.375	278.875	279.125	279.125	278.4375	277.4375	276.0	276.375	275.59375	274.46875	275.78125	276.28125	278.32812	279.45312	278.16406	278.78906	279.36328	278.59766	280.15625
96.8	265.65625	267.28125	268.9375	269.4375	270.53125	270.90625	271.53125	271.90625	273.65625	273.03125	272.84375	272.46875	272.39062	272.45312	272.125	272.625	272.9375	273.1875	273.6875	273.8125	274.1875	274.5625	277.0547	278.3672	275.5	276.5	276.40625	275.90625	277.78125	278.03125	278.4375	278.9375	279.0625	279.0625	278.8125	277.4375	275.3125	275.8125	275.90625	274.90625	274.85938	277.89062	279.2422	279.6172	279.14844	278.96094	277.60547	278.3711	281.72656
97.2	265.65625	267.28125	268.9375	269.4375	270.53125	270.90625	271.53125	271.90625	273.65625	273.03125	272.84375	272.46875	272.39062	272.45312	272.125	272.625	272.9375	273.1875	273.6875	273.8125	274.1875	274.5625	276.9297	278.2422	275.875	276.375	275.78125	275.78125	277.78125	278.03125	278.4375	278.9375	279.0625	279.0625	278.5625	277.1875	275.3125	275.8125	275.90625	274.90625	275.35938	278.39062	279.2422	279.1172	278.52344	278.33594	276.23047	277.4961	280.72656
97.6	265.65625	267.28125	268.9375	269.4375	270.53125	270.90625	271.53125	271.90625	273.46875	272.84375	272.6875	272.6875	272.39062	272.45312	272.5	272.75	273.25	273.5	273.65625	274.03125	273.96875	274.71875	276.64844	278.02344	276.96094	276.64844	274.8125	275.5625	277.59375	278.09375	278.3125	278.8125	279.25	279.0	278.65625	277.03125	275.25	275.75	276.1328	274.6328	275.78906	278.78906	279.5547	278.6797	277.97656	277.22656	275.4414	277.61328	279.72656
98.0	265.65625	267.28125	268.9375	269.4375	270.53125	270.90625	271.53125	271.90625	273.46875	272.84375	272.6875	272.6875	272.39062	272.45312	272.5	272.75	273.25	273.5	273.65625	274.03125	273.96875	274.71875	276.64844	277.52344	277.21094	276.89844	274.5625	275.3125	277.21875	278.21875	278.3125	278.8125	279.25	279.0	278.65625	276.53125	275.25	275.75	275.7578	274.7578	276.03906	279.03906	279.5547	278.6797	277.97656	277.22656	276.80078	278.03516	278.53906
98.4	265.65625	267.28125	268.9375	269.4375	270.53125	270.90625	271.34375	271.96875	273.46875	272.84375	272.5625	272.5625	272.3125	272.3125	272.625	272.875	273.125	273.375	273.46875	274.09375	274.21875	274.71875	275.64844	276.89844	277.8203	277.8828	274.5	275.5	276.90625	278.53125	278.5	279.0	279.125	279.125	278.78125	276.15625	275.46875	275.71875	275.5625	274.5625	276.5078	279.1328	280.14844	278.96094	278.6797	278.1797	277.8672	277.7422	279.3789
98.8	265.65625	267.28125	268.9375	269.4375	270.53125	270.90625	271.34375	271.96875	273.46875	272.84375	272.5625	272.5625	272.3125	272.3125	272.625	272.875	273.125	273.375	273.46875	274.09375	274.21875	274.71875	275.64844	276.39844	277.6953	278.2578	275.125	275.625	276.65625	278.28125	278.5	279.0	279.125	279.125	278.15625	276.03125	275.71875	275.46875	275.6875	274.6875	276.8828	279.0078	279.77344	279.08594	278.9297	278.4297	277.4922	277.3672	279.5039
99.2	265.65625	267.28125	268.8125	269.3125	270.53125	270.90625	271.53125	272.15625	273.34375	272.71875	272.5625	272.5625	272.3125	272.3125	272.4375	272.9375	273.53125	273.40625	273.59375	274.21875	274.21875	274.71875	275.53125	275.53125	277.1328	278.1953	275.78906	276.66406	276.3672	278.58594	278.1875	278.9375	279.375	279.125	277.6875	275.9375	276.28125	275.65625	275.84375	275.21875	277.4375	278.6875	279.5078	278.1953	279.64844	278.52344	276.14062	276.82812	280.35547
99.6	265.65625	267.28125	268.8125	269.3125	270.53125	270.90625	271.53125	272.15625	273.34375	272.71875	272.5625	272.5625	272.3125	272.3125	272.4375	272.9375	273.53125	273.40625	273.59375	274.21875	274.21875	274.71875	275.28125	275.28125	277.0078	278.5703	276.66406	277.03906	276.1172	278.33594	278.1875	278.9375	279.375	279.125	277.0625	275.8125	275.90625	275.78125	276.09375	275.46875	277.0625	278.3125	279.5078	278.1953	279.64844	278.52344	276.39062	277.07812	280.10547
100.0	265.53125	267.15625	268.8125	269.3125	270.53125	270.90625	271.40625	272.03125	273.15625	272.78125	272.375	272.375	272.3125	272.3125	272.625	273.125	273.53125	273.40625	273.75	274.0	274.28125	274.53125	275.09375	275.09375	276.6328	278.8203	278.28906	277.66406	276.41406	277.41406	277.9375	278.6875	279.46875	279.21875	276.96875	276.09375	275.625	275.875	276.34375	276.21875	276.77344	278.1172	279.2422	278.8672	278.625	278.78125	278.27344	278.89844	278.35156
100.4	265.53125	267.15625	268.8125	269.3125	270.53125	270.90625	271.40625	272.03125	273.15625	272.78125	272.375	272.375	272.3125	272.3125	272.625	273.125	273.53125	273.40625	273.75	274.0	274.28125	274.53125	275.09375	275.09375	276.8828	278.5703	278.53906	277.91406	276.41406	276.91406	277.9375	278.6875	279.21875	278.96875	276.71875	275.84375	275.625	275.875	276.59375	276.46875	276.77344	278.1172	279.2422	278.8672	278.625	278.78125	277.89844	278.52344	277.47656
100.8	265.53125	267.15625	268.8125	269.3125	270.21875	270.59375	271.40625	272.03125	273.15625	272.78125	272.375	272.375	272.3125	272.3125	272.46875	272.96875	273.65625	273.90625	273.8125	274.0625	274.1875	274.6875	275.5	275.75	276.97656	278.66406	278.85938	277.92188	276.28125	276.65625	278.1875	278.9375	279.28125	278.53125	276.21875	275.96875	275.75	276.375	276.6875	277.0625	277.625	278.09375	279.1328	278.4453	279.34375	278.875	277.77344	278.27344	277.39844
101.2	265.53125	267.15625	268.8125	269.3125	270.21875	270.59375	271.40625	272.03125	273.15625	272.78125	272.375	272.375	272.3125	272.3125	272.46875	272.96875	273.65625	273.90625	273.8125	274.0625	274.1875	274.6875	275.5	275.75	276.97656	278.16406	278.48438	277.54688	276.28125	276.15625	278.1875	278.9375	279.03125	277.78125	276.21875	275.96875	276.125	276.25	276.3125	277.6875	277.625	278.09375	278.7578	278.5703	279.34375	278.875	276.83594	277.33594	276.77344
101.6	265.53125	267.15625	268.8125	269.3125	270.21875	270.59375	271.40625	272.03125	273.03125	272.65625	272.65625	272.28125	272.3125	272.3125	272.46875	272.96875	273.96875	274.21875	274.125	274.125	274.15625	274.90625	275.76562	276.51562	277.26562	277.51562	278.20312	277.51562	275.96875	275.71875	278.4375	278.9375	278.1875	277.3125	275.84375	275.71875	276.3125	276.3125	276.03125	278.15625	278.0078	278.0078	278.6953	278.2578	279.97656	279.35156	277.1875	277.3125	277.7578
102.0	265.53125	267.15625	268.8125	269.3125	270.21875	270.59375	271.40625	272.03125	273.03125	272.65625	272.65625	272.28125	272.3125	272.3125	272.46875	272.96875	273.96875	274.21875	274.125	274.125	274.15625	274.90625	275.76562	276.51562	277.01562	277.26562	277.57812	276.89062	275.59375	275.34375	278.1875	278.6875	277.3125	275.9375	275.84375	275.71875	276.3125	276.3125	275.78125	277.90625	277.7578	277.7578	278.1328	278.4453	279.97656	279.35156	277.0625	276.6875	276.7578
102.4	265.53125	267.15625	268.8125	269.3125	270.21875	270.59375	271.40625	272.03125	273.03125	272.65625	272.65625	272.28125	272.3125	272.3125	272.53125	272.78125	273.32812	274.26562	274.0	274.0	273.96875	274.96875	275.89062	276.64062	276.875	277.0	276.71875	276.71875	275.5625	275.6875	278.4375	278.4375	276.5	275.0	275.84375	275.96875	276.5	276.0	275.90625	277.78125	277.1953	277.6953	277.5703	279.47656	280.5	279.25	277.7578	276.6328	275.6875
102.8	265.53125	267.15625	268.8125	269.3125	270.21875	270.59375	271.40625	272.03125	273.03125	272.65625	272.65625	272.28125	272.3125	272.3125	272.53125	272.78125	273.32812	274.26562	274.0	274.0	273.96875	274.96875	275.89062	276.64062	276.875	277.0	276.34375	276.84375	275.5625	275.6875	278.5625	278.0625	275.875	274.875	275.84375	275.96875	276.125	276.125	276.53125	277.40625	276.9453	277.4453	278.35156	280.2578	279.875	278.625	277.2578	276.1328	274.3125
103.2	265.53125	267.15625	268.8125	269.3125	270.21875	270.59375	271.40625	272.03125	273.03125	272.65625	272.65625	272.28125	272.125	272.125	272.34375	272.59375	273.48438	274.04688	274.0625	274.0625	274.125	275.125	275.625	276.125	277.01562	276.95312	276.75	277.5	275.9375	275.5625	278.75	277.625	275.59375	274.96875	275.84375	275.96875	276.46875	276.71875	276.875	277.25	277.09375	277.34375	279.3672	280.2422	279.45312	278.01562	276.28125	275.53125	274.125
103.6	265.53125	267.15625	268.8125	269.3125	270.21875	270.59375	271.40625	272.03125	273.03125	272.65625	272.65625	272.28125	272.125	272.125	272.34375	272.59375	273.48438	274.04688	274.0625	274.0625	274.125	275.125	275.625	276.125	277.01562	276.95312	276.625	277.875	275.9375	275.5625	278.5	277.375	275.59375	274.96875	275.84375	275.96875	276.09375	276.84375	277.125	277.0	277.34375	277.59375	279.3672	280.2422	279.45312	278.01562	275.90625	275.65625	274.875
104.0	265.53125	267.15625	268.8125	269.3125	270.21875	270.59375	271.28125	271.90625	273.03125	272.65625	272.65625	272.28125	272.0	272.0	272.09375	272.34375	273.23438	273.79688	274.09375	274.34375	274.4375	274.9375	275.34375	276.46875	277.48438	277.10938	277.39062	278.51562	276.5	275.5	278.20312	277.01562	275.96875	275.59375	276.09375	275.71875	276.53125	277.03125	277.90625	277.03125	277.75	278.25	279.66406	280.16406	279.875	277.75	276.03125	275.65625	275.25
104.4	265.53125	267.15625	268.8125	269.3125	270.21875	270.59375	271.28125	271.90625	273.03125	272.65625	272.65625	272.28125	272.0	272.0	272.09375	272.34375	273.23438	273.79688	274.09375	274.34375	274.4375	274.9375	275.34375	276.46875	277.48438	277.10938	277.39062	278.51562	276.75	275.75	278.20312	277.01562	275.96875	275.59375	275.84375	275.46875	276.15625	277.15625	277.90625	277.03125	278.0	278.5	279.66406	280.16406	279.875	277.75	276.03125	275.65625	275.125
104.8	265.53125	267.15625	268.625	269.125	270.21875	270.59375	271.09375	271.90625	272.4375	272.4375	272.53125	272.15625	272.0	272.0	272.125	272.375	273.23438	273.79688	274.09375	274.34375	274.84375	274.71875	275.65625	276.78125	276.90625	276.78125	277.73438	278.42188	277.1875	276.1875	278.64062	277.20312	276.28125	275.90625	275.78125	275.40625	276.375	277.75	277.71875	277.34375	278.5	278.875	279.78906	280.03906	279.9375	277.8125	276.25	275.5	275.59375
105.2	265.53125	267.15625	268.625	269.125	270.21875	270.59375	271.09375	271.90625	272.4375	272.4375	272.53125	272.15625	272.0	272.0	272.125	272.375	273.23438	273.79688	274.09375	274.34375	274.84375	274.71875	275.65625	276.78125	276.90625	276.78125	277.48438	278.17188	277.4375	276.4375	278.64062	277.20312	276.28125	275.90625	275.78125	275.40625	276.375	277.75	277.71875	277.34375	278.5	278.875	279.78906	280.03906	279.6875	277.5625	276.125	275.875	275.84375
105.6	265.53125	267.15625	268.75	269.25	270.21875	270.59375	271.09375	271.90625	272.4375	272.4375	272.53125	272.15625	272.28125	271.90625	272.125	272.375	273.0	273.4375	274.01562	274.32812	274.84375	274.71875	275.53125	276.65625	276.78125	276.65625	277.82812	277.39062	277.76562	276.95312	278.51562	277.45312	277.53125	275.90625	275.75	275.5	276.3125	278.1875	278.09375	277.46875	278.65625	279.15625	279.5	279.625	279.78125	277.53125	276.375	276.75	276.72656
106.0	265.53125	267.15625	268.75	269.25	270.21875	270.59375	271.09375	271.90625	272.4375	272.4375	272.53125	272.15625	272.28125	271.90625	272.125	272.375	273.0	273.4375	274.01562	274.32812	274.84375	274.71875	275.53125	276.65625	276.78125	276.65625	277.57812	277.14062	278.01562	277.20312	278.14062	277.57812	277.40625	276.28125	276.375	275.625	276.3125	278.1875	277.96875	277.84375	278.65625	279.15625	279.5	279.625	279.78125	277.03125	276.875	277.25	277.22656
106.4	265.53125	267.15625	268.75	269.25	270.09375	270.46875	270.90625	271.71875	272.4375	272.4375	272.53125	272.15625	272.28125	271.90625	271.96875	272.21875	273.15625	273.65625	274.01562	274.32812	274.875	274.75	275.53125	276.65625	276.78125	276.65625	277.35938	277.23438	278.82812	277.39062	278.375	278.0	278.25	277.25	277.375	276.125	275.6875	278.0625	277.6875	278.4375	278.75	279.5	280.40625	279.78125	279.5625	276.6875	276.5625	277.1875	276.9375
106.8	265.53125	267.15625	268.75	269.25	270.09375	270.46875	270.90625	271.71875	272.4375	272.4375	272.53125	272.15625	272.28125	271.90625	271.96875	272.21875	273.15625	273.65625	274.01562	274.32812	274.875	274.75	275.53125	276.65625	276.78125	276.65625	277.35938	277.23438	278.82812	277.39062	278.0	278.125	278.375	277.875	277.75	276.0	275.4375	277.8125	277.9375	278.6875	278.75	279.5	280.40625	279.78125	279.1875	276.3125	276.8125	276.9375	276.9375
107.2	265.53125	267.15625	268.75	269.25	270.09375	270.46875	270.90625	271.71875	272.4375	272.4375	272.34375	272.21875	272.28125	271.90625	272.09375	272.34375	273.15625	273.65625	273.98438	274.29688	274.75	275.25	275.8125	276.4375	277.09375	276.96875	277.85938	277.23438	278.28125	277.03125	277.67188	278.48438	278.46875	278.59375	278.65625	276.28125	275.8125	277.3125	277.8125	278.8125	278.71875	279.84375	279.59375	279.59375	278.71875	276.46875	278.09375	277.96875	277.78906
107.6	265.53125	267.15625	268.75	269.25	270.09375	270.46875	270.90625	271.71875	272.4375	272.4375	272.34375	272.21875	272.28125	271.90625	272.09375	272.34375	273.15625	273.65625	273.98438	274.29688	274.75	275.25	275.8125	276.4375	277.09375	276.96875	277.85938	277.23438	278.28125	277.03125	277.67188	278.48438	278.71875	278.84375	278.65625	276.28125	275.5625	277.0625	277.8125	278.8125	278.71875	279.84375	279.59375	279.59375	278.71875	276.46875	278.09375	277.96875	276.78906
108.0	265.53125	267.15625	268.75	269.25	269.96875	270.34375	271.03125	271.84375	272.4375	272.4375	272.0625	272.3125	272.28125	271.90625	272.0625	272.3125	272.8125	273.5625	274.34375	274.59375	274.9375	275.4375	275.625	276.25	276.96875	276.84375	277.625	277.25	278.21875	276.96875	278.125	278.375	278.8125	278.9375	278.71875	276.34375	275.3125	276.9375	278.25	279.0	279.09375	279.96875	280.21875	279.34375	278.5625	276.5625	278.3125	277.8125	276.72656
108.4	265.53125	267.15625	268.75	269.25	269.96875	270.34375	271.03125	271.84375	272.4375	272.4375	272.0625	272.3125	272.28125	271.90625	272.0625	272.3125	272.8125	273.5625	274.34375	274.59375	274.9375	275.4375	275.625	276.25	276.96875	276.84375	277.625	277.25	278.21875	276.96875	278.125	278.375	278.8125	278.9375	278.71875	276.34375	275.5625	276.6875	278.25	279.0	279.34375	280.21875	280.21875	279.34375	278.8125	276.8125	278.3125	277.8125	276.35156
108.8	265.53125	267.15625	268.75	269.25	269.5	270.25	270.90625	271.71875	272.4375	272.4375	272.0625	272.3125	272.28125	271.90625	271.9375	272.1875	272.40625	273.53125	274.34375	274.59375	274.85938	275.42188	276.375	276.625	276.96875	276.84375	277.4375	277.0625	277.84375	277.46875	278.25	278.5	279.09375	279.21875	278.34375	276.21875	275.1875	276.1875	278.0	279.0	279.90625	280.40625	279.71875	279.46875	278.5	277.375	278.5625	278.3125	276.85156
109.2	265.53125	267.15625	268.75	269.25	269.5	270.25	270.90625	271.71875	272.4375	272.4375	272.0625	272.3125	272.28125	271.90625	271.9375	272.1875	272.40625	273.53125	274.34375	274.59375	274.85938	275.42188	276.375	276.625	276.96875	276.84375	277.4375	277.0625	277.84375	277.46875	278.25	278.5	279.09375	279.21875	278.34375	276.21875	275.1875	276.1875	278.0	279.0	279.90625	280.40625	279.71875	279.46875	278.75	277.625	278.5625	278.3125	277.60156
109.6	265.53125	267.15625	268.75	269.25	269.5	270.25	270.78125	271.84375	272.4375	272.4375	272.0625	272.3125	272.28125	271.90625	271.75	272.0	272.46875	273.34375	274.03125	274.53125	274.90625	275.40625	276.0625	276.5625	276.90625	277.03125	277.34375	277.34375	277.9375	277.8125	278.0	278.5	278.96875	279.34375	278.75	276.25	274.9375	276.0625	277.625	279.125	280.40625	280.40625	279.46875	279.21875	279.28125	277.90625	278.65625	278.03125	277.1875
110.0	265.53125	267.15625	268.75	269.25	269.5	270.25	270.78125	271.84375	272.4375	272.4375	272.0625	272.3125	272.28125	271.90625	271.75	272.0	272.46875	273.34375	274.03125	274.53125	274.90625	275.40625	276.0625	276.5625	276.90625	277.03125	277.34375	277.34375	277.9375	277.8125	278.0	278.5	278.96875	279.34375	279.0	276.5	275.1875	276.3125	277.25	279.25	280.40625	280.40625	279.21875	278.96875	279.15625	278.28125	278.90625	278.28125	277.3125
110.4	265.53125	267.15625	268.75	269.25	269.5	270.25	271.0625	271.75	272.4375	272.4375	272.0625	272.3125	272.28125	271.90625	271.75	272.0	272.46875	273.09375	274.03125	274.53125	275.0625	275.3125	275.82812	276.64062	276.625	277.125	278.0625	277.5625	277.89062	277.82812	278.125	278.625	279.03125	279.40625	279.375	277.125	275.40625	277.03125	276.9375	279.4375	280.40625	279.78125	279.0625	278.4375	278.65625	278.78125	279.6875	279.1875	278.21875
110.8	265.53125	267.15625	268.75	269.25	269.5	270.25	271.0625	271.75	272.4375	272.4375	272.0625	272.3125	272.28125	271.90625	271.75	272.0	272.46875	273.09375	274.03125	274.53125	275.0625	275.3125	275.82812	276.64062	276.625	277.125	278.0625	277.5625	277.89062	277.82812	278.125	278.625	279.03125	279.40625	279.5	277.75	275.90625	277.03125	276.9375	279.4375	280.15625	279.53125	278.8125	278.1875	278.28125	278.90625	280.53125	280.53125	279.875
111.2	265.53125	267.15625	268.75	269.25	269.5	270.25	271.0625	271.75	272.25	272.25	272.0625	272.3125	272.46875	272.09375	272.0	272.25	272.46875	273.09375	273.5625	274.3125	274.8125	275.0625	275.73438	276.29688	276.9375	277.4375	277.8125	277.5625	277.26562	277.82812	278.25	278.5	278.84375	279.21875	279.75	278.25	277.125	278.0	276.34375	279.46875	280.1875	278.9375	278.6875	278.3125	278.4375	279.0625	280.48438	281.57812	280.14844
111.6	265.53125	267.15625	268.75	269.25	269.5	270.25	271.0625	271.75	272.25	272.25	272.0625	272.3125	272.46875	272.09375	272.0	272.25	272.46875	273.09375	273.5625	274.3125	274.8125	275.0625	275.73438	276.29688	276.9375	277.4375	277.8125	277.5625	277.26562	277.82812	278.25	278.5	278.84375	279.21875	279.625	278.625	277.375	277.75	276.34375	279.46875	279.9375	278.6875	278.3125	278.4375	278.5625	278.6875	279.48438	280.57812	279.52344
112.0	265.53125	267.15625	268.75	269.25	269.5	270.25	270.875	271.5625	272.25	272.25	272.25	272.25	272.46875	272.09375	272.0	272.25	272.28125	272.90625	273.5625	274.3125	274.8125	275.0625	275.29688	275.85938	276.9375	277.4375	277.625	277.375	277.3125	277.8125	278.375	278.625	279.03125	279.15625	279.90625	278.90625	278.60938	277.60938	277.1875	279.6875	280.03125	278.53125	277.90625	278.40625	278.0625	278.0625	278.47656	278.35156	277.91406
112.4	265.53125	267.15625	268.75	269.25	269.5	270.25	270.875	271.5625	272.25	272.25	272.25	272.25	272.46875	272.09375	272.0	272.25	272.28125	272.90625	273.5625	274.3125	274.8125	275.0625	275.29688	275.85938	276.9375	277.4375	277.625	277.375	277.3125	277.8125	278.375	278.625	279.03125	279.15625	279.53125	279.03125	278.85938	277.35938	277.1875	279.6875	279.78125	278.28125	277.90625	278.40625	278.0625	278.0625	278.22656	277.60156	277.03906
112.8	265.53125	267.15625	268.75	269.25	269.5	270.25	270.875	271.5625	272.25	272.25	272.25	272.25	272.46875	272.09375	271.875	272.125	272.5625	272.8125	273.15625	273.90625	274.375	274.625	275.03125	275.53125	276.75	277.25	277.71875	277.09375	277.3125	277.8125	278.375	278.625	279.03125	279.15625	279.5547	279.5547	279.08594	277.58594	278.1875	279.4375	279.53125	278.28125	278.40625	278.53125	278.90625	278.84375	280.1953	279.0078	278.22656
113.2	265.53125	267.15625	268.75	269.25	269.5	270.25	270.875	271.5625	272.25	272.25	272.25	272.25	272.46875	272.09375	271.875	272.125	272.5625	272.8125	273.15625	273.90625	274.375	274.625	275.03125	275.53125	276.75	277.25	277.71875	277.09375	277.3125	277.8125	278.375	278.625	279.03125	279.15625	279.5547	279.5547	279.08594	277.08594	278.1875	279.4375	279.15625	278.40625	278.65625	278.78125	279.03125	279.46875	280.4453	278.7578	278.47656
113.6	265.53125	267.15625	268.75	269.25	269.5	270.25	270.75	271.75	272.25	272.25	272.375	272.375	272.46875	272.09375	272.15625	272.03125	272.375	272.625	273.53125	273.78125	274.15625	274.40625	274.96875	275.46875	276.40625	276.90625	277.35938	276.92188	277.4375	277.9375	278.0625	278.3125	279.09375	278.96875	279.1172	279.33594	279.0	277.125	279.0625	279.5625	279.8125	278.9375	278.71875	278.96875	279.8828	280.1328	279.28906	278.66406	278.9375
114.0	265.53125	267.15625	268.75	269.25	269.5	270.25	270.75	271.75	272.25	272.25	272.375	272.375	272.46875	272.09375	272.15625	272.03125	272.375	272.625	273.53125	273.78125	274.15625	274.40625	274.71875	275.21875	276.40625	276.90625	277.35938	276.92188	277.4375	277.9375	278.0625	278.3125	279.09375	278.96875	279.1172	279.33594	278.625	277.25	279.0625	279.5625	279.8125	278.9375	278.71875	278.96875	279.7578	280.0078	278.91406	278.28906	278.6875
114.4	265.53125	267.15625	268.625	269.125	269.5	270.25	270.75	271.75	272.25	272.25	272.25	272.25	272.625	272.25	272.28125	272.15625	272.375	272.625	273.34375	273.59375	273.84375	274.09375	274.8125	274.9375	275.96875	276.46875	277.07812	277.01562	277.28125	277.78125	278.0625	278.3125	278.9375	279.1875	279.53125	279.28125	278.5625	278.3125	279.5625	280.0625	280.0	279.125	278.84375	279.34375	279.84375	279.21875	278.46875	278.21875	278.21875
114.8	265.53125	267.15625	268.625	269.125	269.5	270.25	270.75	271.75	272.25	272.25	272.25	272.25	272.625	272.25	272.28125	272.15625	272.375	272.625	273.34375	273.59375	273.84375	274.09375	274.5625	274.6875	275.96875	276.46875	277.07812	277.01562	277.28125	277.78125	278.0625	278.3125	278.9375	279.1875	279.53125	279.28125	278.1875	278.4375	279.5625	280.0625	280.0	279.125	278.84375	279.34375	279.59375	278.96875	278.71875	278.46875	277.96875
115.2	265.53125	267.15625	268.625	269.125	269.5	270.25	270.75	271.75	272.25	272.25	272.25	272.25	272.75	272.375	272.46875	272.34375	272.375	272.625	273.3125	273.5625	273.875	274.125	274.21875	274.34375	275.53125	276.03125	276.6875	277.1875	277.40625	277.65625	277.6875	278.4375	278.9375	279.1875	279.71875	279.34375	278.625	279.375	279.9375	280.1875	280.28125	279.03125	279.0625	279.4375	279.28125	279.03125	279.25	279.0	278.0
115.6	265.53125	267.15625	268.625	269.125	269.5	270.25	270.75	271.75	272.25	272.25	272.25	272.25	272.75	272.375	272.46875	272.34375	272.375	272.625	273.3125	273.5625	273.875	274.125	274.21875	274.34375	275.53125	276.03125	276.6875	277.1875	277.40625	277.65625	277.6875	278.4375	278.9375	279.1875	279.71875	279.34375	278.875	279.625	279.9375	280.1875	280.28125	279.03125	279.0625	279.4375	279.28125	279.03125	279.25	279.0	278.0
116.0	265.53125	267.15625	268.625	269.125	269.5	270.25	270.75	271.75	272.25	272.25	272.375	272.375	272.34375	272.34375	272.46875	272.34375	272.375	272.625	273.1875	273.4375	273.6875	273.9375	274.21875	274.34375	275.375	275.875	276.5625	277.0625	277.125	277.375	277.5	278.25	279.25	279.5	280.5625	279.4375	279.3125	279.9375	280.0625	280.3125	280.34375	279.09375	279.0625	279.4375	279.5625	278.9375	279.125	279.0	278.65625
116.4	265.53125	267.15625	268.625	269.125	269.5	270.25	270.75	271.75	272.25	272.25	272.375	272.375	272.34375	272.34375	272.46875	272.34375	272.375	272.625	273.1875	273.4375	273.6875	273.9375	274.21875	274.34375	275.375	275.875	276.5625	277.0625	277.125	277.375	277.5	278.25	279.25	279.5	280.5625	279.4375	279.5625	280.1875	280.0625	280.3125	280.59375	279.34375	279.0625	279.4375	279.5625	278.9375	278.75	279.125	278.65625
116.8	265.53125	267.15625	268.625	269.125	269.5	270.25	270.75	271.75	271.875	272.125	272.375	272.375	272.65625	272.65625	272.65625	272.53125	272.375	272.625	273.1875	273.4375	273.84375	274.09375	274.375	274.5	274.90625	275.65625	276.1875	276.6875	277.125	277.375	277.6875	278.1875	279.1875	279.6875	280.0	279.375	279.90625	279.78125	280.5	280.5	280.3125	279.5625	278.85156	279.35156	279.78125	279.15625	279.34375	279.21875	278.71875
117.2	265.53125	267.15625	268.625	269.125	269.5	270.25	270.75	271.75	271.875	272.125	272.375	272.375	272.65625	272.65625	272.65625	272.53125	272.375	272.625	273.1875	273.4375	273.84375	274.09375	274.375	274.5	274.90625	275.65625	276.1875	276.6875	277.125	277.375	277.6875	278.1875	279.1875	279.6875	280.0	279.375	280.15625	280.03125	280.5	280.5	280.3125	279.5625	278.85156	279.35156	279.78125	279.15625	279.34375	279.21875	278.34375
117.6	265.71875	267.09375	268.625	269.125	269.5	270.25	270.875	271.625	271.875	272.125	272.375	272.375	272.6875	272.6875	272.65625	272.53125	272.25	272.5	273.1875	273.4375	273.53125	273.78125	274.40625	274.53125	274.78125	275.53125	276.25	276.5	277.0625	277.3125	278.1875	278.4375	279.1875	279.9375	279.71875	279.84375	280.1875	280.4375	280.75	280.75	280.5	279.5	279.25	279.25	279.4375	279.0625	279.375	279.0	278.875
118.0	265.71875	267.09375	268.625	269.125	269.5	270.25	270.875	271.625	271.875	272.125	272.375	272.375	272.6875	272.6875	272.65625	272.53125	272.25	272.5	273.1875	273.4375	273.53125	273.78125	274.15625	274.28125	274.53125	275.28125	276.25	276.5	277.0625	277.3125	278.1875	278.4375	279.1875	279.9375	279.71875	279.84375	280.1875	280.4375	280.75	280.75	280.5	279.5	279.25	279.25	279.4375	279.0625	279.375	279.0	278.875
118.4	265.71875	267.09375	268.625	269.125	269.5	270.25	270.875	271.625	271.875	272.125	272.375	272.375	272.8125	272.8125	273.15625	272.78125	272.5625	272.8125	273.0625	273.3125	273.71875	273.71875	274.09375	274.21875	274.59375	275.34375	275.96875	276.59375	276.875	277.375	277.90625	278.53125	279.46875	279.84375	279.65625	280.03125	280.3125	280.5625	280.875	280.875	280.65625	280.03125	279.96875	279.34375	279.8125	279.4375	279.28125	279.28125	279.4375
118.8	265.71875	267.09375	268.625	269.125	269.5	270.25	270.875	271.625	271.875	272.125	272.375	272.375	272.8125	272.8125	273.15625	272.78125	272.5625	272.8125	273.0625	273.3125	273.71875	273.71875	274.09375	274.21875	274.34375	275.09375	275.71875	276.34375	276.875	277.375	277.90625	278.53125	279.46875	279.84375	279.65625	280.03125	280.3125	280.5625	280.875	280.875	280.65625	280.03125	279.96875	279.34375	279.8125	279.4375	279.53125	279.53125	279.0625
119.2	265.71875	267.09375	268.625	269.125	269.6875	270.1875	270.875	271.625	271.875	272.125	272.375	272.375	272.8125	272.8125	272.96875	272.84375	272.84375	272.71875	272.9375	273.1875	273.40625	273.65625	274.15625	274.03125	274.53125	274.90625	275.34375	276.21875	277.0	277.5	277.90625	278.53125	279.21875	279.34375	279.75	280.0	280.125	280.375	280.6875	280.6875	280.78125	280.15625	279.9375	279.3125	279.875	279.5	279.59375	279.59375	279.1875
119.6	265.71875	267.09375	268.625	269.125	269.6875	270.1875	270.875	271.625	271.875	272.125	272.375	272.375	272.8125	272.8125	272.96875	272.84375	272.84375	272.71875	272.9375	273.1875	273.40625	273.65625	274.15625	274.03125	274.53125	274.90625	275.09375	275.96875	277.0	277.5	277.90625	278.53125	279.21875	279.34375	279.75	280.0	280.125	280.375	280.6875	280.6875	280.78125	280.15625	279.9375	279.3125	279.875	279.5	279.59375	279.59375	279.0625
120.0	265.71875	267.09375	268.625	269.125	269.6875	270.1875	270.875	271.625	271.875	272.125	272.5	272.5	272.8125	272.8125	273.125	273.0	273.03125	272.90625	272.9375	273.1875	273.625	273.875	274.1875	274.4375	274.84375	274.96875	275.5	276.0	276.40625	277.78125	278.1875	278.4375	279.0625	279.5625	279.75	280.0	280.0	280.25	280.5	281.0	281.09375	280.46875	279.71875	279.09375	279.65625	279.65625	279.875	279.25	278.57812
120.4	265.71875	267.09375	268.625	269.125	269.6875	270.1875	270.875	271.625	271.875	272.125	272.5	272.5	272.8125	272.8125	273.125	273.0	273.03125	272.90625	272.9375	273.1875	273.625	273.875	274.1875	274.4375	275.09375	275.21875	275.25	275.75	276.40625	277.78125	278.1875	278.4375	279.0625	279.5625	279.75	280.0	280.0	280.25	280.5	281.0	281.09375	280.46875	279.71875	279.09375	279.40625	279.40625	279.875	279.25	278.57812
120.8	265.59375	266.96875	268.625	269.125	269.6875	270.1875	271.0625	271.8125	271.875	272.125	272.5	272.5	272.8125	272.8125	272.71875	272.96875	273.03125	272.90625	272.8125	273.0625	273.625	273.875	274.375	274.875	275.40625	275.78125	275.4375	275.9375	276.28125	277.65625	278.375	278.625	278.75	279.5	280.0625	280.0625	280.0	280.25	280.5	280.75	281.21875	280.59375	280.03125	279.40625	279.78125	279.03125	279.8125	279.4375	279.83594
121.2	265.59375	266.96875	268.625	269.125	269.6875	270.1875	271.0625	271.8125	271.875	272.125	272.5	272.5	272.8125	272.8125	272.71875	272.96875	273.03125	272.90625	272.8125	273.0625	273.625	273.875	274.375	274.875	275.40625	275.78125	275.1875	275.6875	276.28125	277.65625	278.375	278.625	278.75	279.5	280.0625	280.0625	280.0	280.25	280.5	280.75	281.21875	280.59375	280.03125	279.40625	279.53125	278.78125	279.8125	279.4375	279.83594
121.6	265.59375	266.96875	268.625	269.125	269.6875	270.1875	271.0625	271.8125	271.875	272.125	272.5	272.5	272.8125	272.8125	272.84375	273.09375	273.21875	273.09375	273.0	273.25	273.78125	274.03125	274.59375	274.84375	275.92188	276.35938	275.96875	275.59375	276.1875	277.5625	278.75	278.5	279.0625	279.8125	280.1875	280.1875	279.8125	280.0625	280.5	280.75	281.09375	280.46875	280.09375	279.46875	279.34375	278.59375	279.375	279.75	279.14062
122.0	265.59375	266.96875	268.625	269.125	269.6875	270.1875	271.0625	271.8125	271.875	272.125	272.5	272.5	272.8125	272.8125	272.84375	273.09375	273.21875	273.09375	273.0	273.25	273.78125	274.03125	274.59375	274.84375	275.92188	276.35938	275.96875	275.59375	276.1875	277.5625	278.75	278.5	279.0625	279.8125	280.1875	280.1875	279.8125	280.0625	280.5	280.75	281.09375	280.46875	280.09375	279.46875	278.96875	278.71875	279.75	279.625	278.51562
122.4	265.59375	266.96875	268.4375	269.1875	269.6875	270.1875	270.9375	271.6875	271.875	272.125	272.5	272.5	272.8125	272.8125	273.0625	273.0625	272.9375	273.1875	273.1875	273.4375	273.65625	273.90625	274.71875	275.21875	276.26562	276.70312	276.4375	275.6875	275.84375	277.34375	278.5	278.5	278.875	279.875	280.1875	280.1875	279.9375	280.1875	280.1875	280.4375	281.21875	280.59375	280.625	279.625	278.375	279.25	280.5625	279.5625	277.59375
122.8	265.59375	266.96875	268.4375	269.1875	269.6875	270.1875	270.9375	271.6875	271.875	272.125	272.5	272.5	272.8125	272.8125	273.0625	273.0625	272.9375	273.1875	273.1875	273.4375	273.65625	273.90625	274.71875	275.21875	276.26562	276.70312	276.4375	275.6875	275.84375	277.34375	278.5	278.5	278.875	279.875	280.1875	280.1875	279.9375	280.1875	280.1875	280.4375	281.21875	280.59375	280.625	279.625	278.25	279.625	280.3125	279.3125	277.71875
123.2	265.59375	266.96875	268.4375	269.1875	269.6875	270.1875	270.9375	271.6875	271.875	272.125	272.625	272.625	272.75	272.75	273.0625	273.0625	273.0625	273.3125	273.3125	273.5625	274.0	274.25	274.625	275.5	276.29688	276.73438	276.96875	276.21875	275.84375	277.21875	278.5	278.5	279.0	280.0	280.0625	280.0625	280.125	280.125	280.1875	280.4375	280.96875	280.59375	281.0625	280.4375	278.0	280.125	280.60938	279.32812	279.79688
123.6	265.59375	266.96875	268.4375	269.1875	269.6875	270.1875	270.9375	271.6875	271.875	272.125	272.625	272.625	272.75	272.75	273.0625	273.0625	273.0625	273.3125	273.3125	273.5625	274.0	274.25	274.625	275.5	276.29688	276.73438	276.96875	276.21875	275.84375	277.21875	278.5	278.5	279.0	280.0	280.0625	280.0625	280.125	280.125	280.1875	280.4375	280.96875	280.59375	281.0625	280.4375	278.125	280.25	281.10938	279.82812	280.14062
124.0	265.59375	266.96875	268.3125	269.0625	269.6875	270.1875	270.9375	271.6875	271.875	272.125	272.625	272.625	272.75	272.75	273.0625	273.0625	273.125	273.375	273.5	273.75	274.1875	274.4375	275.21875	275.71875	276.25	277.0	277.09375	276.59375	276.15625	277.53125	278.5	278.5	279.1875	279.9375	280.0625	280.0625	280.125	280.125	280.4375	280.6875	281.1875	280.8125	280.65625	280.28125	278.8125	280.5625	282.9922	281.58594	280.03906
124.4	265.59375	266.96875	268.3125	269.0625	269.6875	270.1875	270.9375	271.6875	271.875	272.125	272.625	272.625	272.75	272.75	273.0625	273.0625	273.125	273.375	273.5	273.75	274.1875	274.4375	275.21875	275.71875	276.25	277.0	277.09375	276.59375	276.15625	277.53125	278.5	278.5	279.1875	279.9375	280.0625	280.0625	280.125	280.125	280.4375	280.6875	280.8125	280.4375	280.53125	280.15625	279.4375	280.1875	283.3672	281.46094	278.85156
124.8	265.59375	266.96875	268.3125	269.0625	269.6875	270.1875	271.125	271.625	271.875	272.125	272.625	272.625	272.75	272.75	273.1875	273.1875	273.125	273.375	273.5	273.75	274.0	274.5	275.375	275.875	276.46875	276.96875	277.23438	277.17188	277.15625	278.15625	278.625	278.875	279.3125	280.0625	280.0625	280.0625	280.125	280.125	280.4375	280.6875	281.0625	280.3125	280.1875	280.4375	280.26562	279.57812	283.28125	280.90625	277.0625
125.2	265.59375	266.96875	268.3125	269.0625	269.6875	270.1875	271.125	271.625	271.875	272.125	272.625	272.625	272.75	272.75	273.1875	273.1875	273.125	273.375	273.5	273.75	274.0	274.5	275.375	275.875	276.46875	276.96875	277.23438	277.17188	277.15625	278.15625	278.625	278.875	279.3125	280.0625	280.0625	280.0625	280.125	280.125	280.4375	280.6875	280.8125	280.0625	280.0625	280.3125	280.76562	279.57812	281.15625	278.78125	276.6875
125.6	265.59375	266.96875	268.125	268.875	269.6875	270.1875	271.125	271.625	271.875	272.125	272.4375	272.6875	272.75	272.75	273.1875	273.1875	273.21875	273.46875	273.8125	274.0625	274.25	274.75	275.3125	276.0625	276.625	277.125	277.20312	277.39062	277.65625	278.28125	278.75	279.0	279.5	280.0	279.875	279.875	280.125	280.125	280.625	280.625	280.8125	280.0625	280.09375	280.59375	281.5	280.375	279.29688	277.48438	276.34375
126.0	265.59375	266.96875	268.125	268.875	269.6875	270.1875	271.125	271.625	271.875	272.125	272.4375	272.6875	272.75	272.75	273.1875	273.1875	273.21875	273.46875	273.8125	274.0625	274.25	274.75	275.3125	276.0625	276.625	277.125	277.20312	277.39062	277.65625	278.28125	278.75	279.0	279.5	280.0	279.875	279.875	280.125	280.125	280.625	280.625	280.5625	279.8125	280.09375	280.59375	281.875	280.75	278.42188	277.10938	276.09375
126.4	265.59375	266.96875	268.125	268.875	269.6875	270.1875	271.125	271.625	271.75	272.0	272.25	272.5	272.75	272.75	273.0625	273.0625	273.25	273.5	273.9375	274.1875	274.375	274.875	275.375	276.125	276.71875	277.09375	277.20312	277.76562	278.15625	278.53125	278.875	279.125	279.5	280.0	279.875	279.875	279.9375	280.1875	280.375	280.625	280.125	280.0	279.5625	280.3125	281.8125	281.0625	279.78125	278.28125	276.40625
126.8	265.59375	266.96875	268.125	268.875	269.6875	270.1875	271.125	271.625	271.75	272.0	272.25	272.5	272.75	272.75	273.0625	273.0625	273.25	273.5	273.9375	274.1875	274.375	274.875	275.375	276.125	276.71875	277.09375	277.20312	277.76562	278.15625	278.53125	278.875	279.125	279.5	280.0	279.875	279.875	279.9375	280.1875	280.375	280.625	280.125	280.0	279.5625	280.3125	281.6875	280.9375	279.90625	278.40625	276.78125
127.2	265.59375	266.96875	268.125	268.875	269.6875	270.1875	271.125	271.625	271.75	272.0	272.25	272.5	272.75	272.75	273.1875	273.1875	273.5625	273.8125	274.0625	274.3125	274.4375	274.9375	275.5625	276.0625	276.84375	277.21875	277.46875	277.90625	278.20312	278.89062	279.1875	279.4375	279.5	280.0	279.75	279.75	279.9375	280.1875	280.5	280.5	280.1875	279.6875	279.84375	280.84375	281.0	280.5	278.5625	277.0625	277.28125
127.6	265.59375	266.96875	268.125	268.875	269.6875	270.1875	271.125	271.625	271.75	272.0	272.25	272.5	272.75	272.75	273.1875	273.1875	273.5625	273.8125	274.0625	274.3125	274.4375	274.9375	275.5625	276.0625	276.84375	277.21875	277.46875	277.90625	278.20312	278.89062	279.1875	279.4375	279.5	280.0	279.75	279.75	279.9375	280.1875	280.5	280.5	280.1875	279.6875	279.84375	280.84375	281.0	280.0	278.3125	276.8125	277.90625
128.0	265.59375	266.96875	268.125	268.875	269.6875	270.1875	271.125	271.625	271.75	272.0	272.25	272.5	272.875	272.875	273.1875	273.1875	273.25	273.5	274.1875	274.4375	274.5625	275.0625	275.6875	276.1875	276.90625	277.28125	277.5625	278.0625	278.51562	278.95312	279.3125	279.5625	279.6875	279.9375	279.5625	279.8125	279.9375	280.1875	280.5625	280.3125	280.1875	279.6875	279.96875	280.96875	281.84375	280.21875	279.09375	277.46875	278.125
128.4	265.59375	266.96875	268.125	268.875	269.6875	270.1875	271.125	271.625	271.75	272.0	272.25	272.5	272.875	272.875	273.1875	273.1875	273.25	273.5	274.1875	274.4375	274.5625	275.0625	275.6875	276.1875	276.90625	277.28125	277.5625	278.0625	278.51562	278.95312	279.3125	279.5625	279.6875	279.9375	279.5625	279.8125	279.9375	280.1875	280.5625	280.3125	280.1875	279.6875	279.96875	280.96875	281.71875	280.59375	279.46875	278.34375	278.5
128.8	265.59375	266.96875	268.125	268.875	269.6875	270.1875	271.0	271.5	271.75	272.0	272.25	272.5	272.6875	272.6875	273.1875	273.1875	273.25	273.5	274.0	274.25	274.5	275.0	275.4375	276.1875	277.15625	277.53125	277.71875	278.34375	278.65625	279.03125	279.4375	279.6875	279.6875	279.9375	279.3125	279.5625	279.9375	280.1875	280.375	280.375	280.28125	279.90625	279.9375	280.9375	282.25	281.375	280.65625	279.28125	279.34375
129.2	265.59375	266.96875	268.125	268.875	269.6875	270.1875	271.0	271.5	271.75	272.0	272.25	272.5	272.6875	272.6875	273.1875	273.1875	273.25	273.5	274.0	274.25	274.5	275.0	275.4375	276.1875	277.15625	277.53125	277.71875	278.34375	278.65625	279.03125	279.4375	279.6875	279.6875	279.9375	279.3125	279.5625	279.9375	280.1875	280.375	280.375	280.28125	279.90625	279.9375	280.9375	282.125	281.75	281.15625	280.28125	280.46875
129.6	265.59375	266.96875	268.0	268.75	269.6875	270.1875	271.0	271.5	271.75	272.0	272.25	272.5	272.6875	272.6875	273.125	273.125	273.25	273.5	274.125	274.375	274.625	275.125	275.5625	276.3125	277.40625	277.78125	278.0	278.625	278.90625	279.28125	279.4375	279.6875	280.0	279.75	279.5	279.5	279.8125	280.3125	280.375	280.375	280.28125	279.90625	280.375	281.375	281.46875	281.21875	280.8125	280.5625	281.65625
130.0	265.59375	266.96875	268.0	268.75	269.6875	270.1875	271.0	271.5	271.75	272.0	272.25	272.5	272.6875	272.6875	273.125	273.125	273.25	273.5	274.125	274.375	274.625	275.125	275.5625	276.3125	277.40625	277.78125	278.0	278.625	278.90625	279.28125	279.4375	279.6875	280.0	279.75	279.5	279.5	279.8125	280.3125	280.375	280.375	280.28125	279.90625	280.375	281.375	281.21875	280.96875	280.4375	280.6875	282.03125
130.4	265.59375	266.96875	268.0	268.75	269.8125	270.3125	271.0	271.5	271.75	272.0	272.25	272.5	272.6875	272.6875	273.25	273.25	273.375	273.625	273.9375	274.1875	274.75	275.25	275.6875	276.4375	277.4375	277.6875	278.375	279.0	279.09375	278.96875	279.375	279.625	279.8125	279.8125	279.625	279.625	279.9375	280.4375	280.5	280.5	280.28125	280.15625	280.6875	281.4375	281.1875	280.9375	280.375	281.125	282.9375
130.8	265.59375	266.96875	268.0	268.75	269.8125	270.3125	271.0	271.5	271.75	272.0	272.25	272.5	272.6875	272.6875	273.25	273.25	273.375	273.625	273.9375	274.1875	274.75	275.25	275.6875	276.4375	277.4375	277.6875	278.0	278.625	279.09375	278.96875	279.375	279.625	279.8125	279.8125	279.625	279.625	279.9375	280.4375	280.5	280.5	280.28125	280.15625	280.4375	281.1875	281.1875	280.9375	280.375	281.125	282.9375
131.2	265.59375	266.96875	267.875	268.875	269.6875	270.1875	271.0	271.5	271.75	272.0	272.25	272.5	272.8125	272.8125	273.25	273.25	273.5	273.75	273.9375	274.1875	274.75	275.25	275.625	276.375	277.5	277.75	278.53125	278.78125	278.9375	279.1875	279.375	279.625	279.625	279.625	279.625	279.625	279.6875	280.1875	280.375	280.375	280.59375	280.21875	280.8125	281.3125	281.25	281.0	280.34375	281.34375	282.97656
131.6	265.59375	266.96875	267.875	268.875	269.6875	270.1875	271.0	271.5	271.75	272.0	272.25	272.5	272.8125	272.8125	273.25	273.25	273.5	273.75	273.9375	274.1875	274.75	275.25	275.625	276.375	277.5	277.75	278.15625	278.40625	278.9375	279.1875	279.375	279.625	279.625	279.625	279.625	279.625	279.6875	280.1875	280.375	280.375	280.59375	280.21875	280.5625	281.0625	281.0	280.75	280.09375	281.09375	283.10156
132.0	265.46875	266.84375	267.875	268.875	269.6875	270.1875	271.0	271.5	271.75	272.0	272.25	272.5	272.8125	272.8125	273.25	273.25	273.5	273.75	274.0625	274.3125	275.03125	275.15625	275.8125	276.3125	277.5	277.75	278.1875	278.4375	278.875	279.125	279.375	279.625	279.625	279.625	279.75	279.75	279.8125	280.0625	280.375	280.375	280.375	280.375	280.65625	280.40625	280.75	280.75	280.9375	281.1875	282.46094
132.4	265.46875	266.84375	267.875	268.875	269.6875	270.1875	271.0	271.5	271.75	272.0	272.25	272.5	272.8125	272.8125	273.25	273.25	273.5	273.75	274.0625	274.3125	275.03125	275.15625	275.8125	276.3125	277.5	277.75	278.1875	278.4375	278.875	279.125	279.375	279.625	279.625	279.625	279.75	279.75	279.8125	280.0625	280.375	280.375	280.375	280.375	280.40625	280.15625	280.5	280.5	280.5625	280.8125	281.96094
132.8	265.46875	266.84375	267.875	268.875	269.6875	270.1875	270.6875	271.1875	271.75	272.0	272.25	272.5	272.625	272.875	273.25	273.25	273.5	273.75	274.1875	274.4375	274.96875	275.09375	275.5	276.0	277.125	277.875	278.25	278.5	278.875	279.125	279.375	279.375	279.5	279.5	279.75	279.75	279.75	280.0	280.25	280.25	280.1875	280.4375	280.40625	280.40625	280.4375	280.6875	280.65625	280.65625	280.8672
133.2	265.46875	266.84375	267.875	268.875	269.6875	270.1875	270.6875	271.1875	271.75	272.0	272.25	272.5	272.625	272.875	273.25	273.25	273.5	273.75	274.1875	274.4375	274.96875	275.09375	275.5	276.0	277.125	277.875	278.25	278.5	278.875	279.125	279.375	279.375	279.5	279.5	279.75	279.75	279.5	279.75	280.25	280.25	280.1875	280.4375	280.15625	280.15625	280.4375	280.6875	280.40625	280.40625	279.8047
133.6	265.65625	266.78125	267.75	268.75	269.6875	270.1875	270.6875	271.1875	271.625	271.875	272.375	272.625	272.625	272.875	273.5625	273.5625	273.5	273.75	274.375	274.625	275.09375	275.21875	275.625	276.125	277.125	277.875	278.1875	278.4375	278.8125	279.0625	279.5	279.5	279.5	279.5	279.625	279.625	279.5625	279.5625	280.25	280.25	280.25	280.25	280.15625	280.15625	280.5	280.75	280.65625	280.15625	279.4297
134.0	265.65625	266.78125	267.75	268.75	269.6875	270.1875	270.6875	271.1875	271.625	271.875	272.375	272.625	272.625	272.875	273.5625	273.5625	273.5	273.75	274.375	274.625	275.09375	275.21875	275.625	276.125	277.125	277.875	278.1875	278.4375	278.8125	279.0625	279.5	279.5	279.5	279.5	279.625	279.625	279.5625	279.5625	280.25	280.25	280.25	280.25	279.90625	279.90625	280.25	280.5	280.40625	279.90625	279.6797
134.4	265.65625	266.78125	268.0	268.75	269.6875	270.1875	270.6875	271.1875	271.625	271.875	272.375	272.625	272.875	273.125	273.5625	273.5625	273.625	273.875	274.25	274.5	275.28125	275.40625	275.75	276.25	276.875	277.625	278.1875	278.4375	278.8125	279.0625	279.5	279.5	279.5	279.5	279.625	279.625	279.4375	279.4375	280.125	280.125	280.125	280.125	280.0	280.0	280.125	280.375	280.90625	279.28125	279.84375
134.8	265.65625	266.78125	268.0	268.75	269.6875	270.1875	270.6875	271.1875	271.625	271.875	272.375	272.625	272.875	273.125	273.5625	273.5625	273.625	273.875	274.25	274.5	275.28125	275.40625	275.75	276.25	276.875	277.625	278.1875	278.4375	278.8125	279.0625	279.5	279.5	279.5	279.5	279.625	279.625	279.4375	279.4375	280.125	280.125	280.125	280.125	280.0	280.0	280.125	280.375	280.53125	279.40625	280.21875
135.2	265.65625	266.78125	268.0	268.75	269.5625	270.0625	270.6875	271.1875	271.625	271.875	272.375	272.625	272.875	273.125	273.5625	273.5625	273.625	273.875	274.375	274.625	275.28125	275.40625	275.9375	276.4375	276.875	277.375	278.125	278.375	278.625	278.875	279.1875	279.1875	279.5	279.5	279.5	279.5	279.46875	279.46875	280.125	280.125	280.0	280.0	280.0	280.0	280.25	280.25	280.375	279.875	280.59375
135.6	265.65625	266.78125	268.0	268.75	269.5625	270.0625	270.6875	271.1875	271.625	271.875	272.375	272.625	272.875	273.125	273.5625	273.5625	273.625	273.875	274.375	274.625	275.28125	275.40625	275.9375	276.4375	276.875	277.375	278.125	278.375	278.625	278.875	279.1875	279.1875	279.5	279.5	279.5	279.5	279.46875	279.46875	280.125	280.125	280.0	280.0	280.0	280.0	280.25	280.25	280.375	279.875	280.46875
136.0	265.65625	266.78125	268.0	268.75	269.5625	270.0625	270.6875	271.1875	271.625	271.875	272.375	272.625	272.9375	273.1875	273.5625	273.5625	273.625	273.875	274.375	274.625	275.28125	275.40625	275.9375	276.4375	276.75	277.25	278.125	278.375	278.5	278.75	279.0625	279.0625	279.1875	279.1875	279.1875	279.1875	279.59375	279.84375	279.875	279.875	279.875	279.875	280.0	280.0	279.9375	280.1875	280.625	279.875	280.71875
136.4	265.65625	266.78125	268.0	268.75	269.5625	270.0625	270.6875	271.1875	271.625	271.875	272.375	272.625	272.9375	273.1875	273.5625	273.5625	273.625	273.875	274.375	274.625	275.28125	275.40625	275.9375	276.4375	276.75	277.25	278.125	278.375	278.5	278.75	279.0625	279.0625	279.1875	279.1875	279.1875	279.1875	279.59375	279.84375	279.875	279.875	279.875	279.875	280.0	280.0	279.9375	280.1875	280.375	279.625	280.34375
136.8	265.65625	266.78125	267.875	268.625	269.5625	270.0625	270.375	271.125	271.625	271.875	272.375	272.625	272.9375	273.1875	273.6875	273.6875	273.625	273.875	274.375	274.625	274.875	275.375	275.625	276.125	276.75	277.25	278.0	278.25	278.3125	278.5625	278.9375	278.9375	279.0625	279.0625	279.25	279.25	279.125	279.625	279.75	279.75	279.75	279.75	279.875	279.875	280.0	280.0	280.46875	279.84375	280.5625
137.2	265.65625	266.78125	267.875	268.625	269.5625	270.0625	270.375	271.125	271.625	271.875	272.375	272.625	272.9375	273.1875	273.6875	273.6875	273.625	273.875	274.375	274.625	274.875	275.375	275.625	276.125	276.75	277.25	278.0	278.25	278.3125	278.5625	278.9375	278.9375	279.0625	279.0625	279.0	279.0	278.875	279.375	279.75	279.75	279.75	279.75	279.875	279.875	280.0	280.0	280.21875	279.59375	279.8125
137.6	265.65625	266.78125	267.875	268.625	269.5625	270.0625	270.375	271.125	271.625	271.875	272.375	272.625	272.9375	273.1875	273.6875	273.6875	273.75	274.0	274.25	274.5	274.875	275.375	275.8125	276.3125	276.625	277.125	277.6875	277.9375	278.375	278.375	278.8125	278.8125	279.125	279.125	279.09375	278.46875	278.46875	278.96875	279.8125	280.0625	279.625	279.625	279.75	279.75	279.875	279.875	280.40625	279.53125	280.0
138.0	265.65625	266.78125	267.875	268.625	269.5625	270.0625	270.375	271.125	271.625	271.875	272.375	272.625	272.9375	273.1875	273.6875	273.6875	273.75	274.0	274.25	274.5	274.875	275.375	275.8125	276.3125	276.625	277.125	277.6875	277.9375	278.375	278.375	278.8125	278.8125	278.875	278.875	278.84375	278.21875	277.96875	278.46875	279.5625	279.8125	279.625	279.625	279.75	279.75	279.875	279.875	280.15625	279.28125	279.625
138.4	265.65625	266.78125	267.875	268.625	269.4375	269.9375	270.5625	271.3125	271.625	271.875	272.375	272.625	272.9375	273.1875	273.6875	273.6875	273.75	274.0	274.1875	274.4375	274.75	275.25	275.6875	276.1875	276.5	277.0	277.5625	277.8125	278.4375	278.4375	278.5625	278.5625	278.75	278.75	278.5625	277.6875	277.71875	277.96875	279.4375	279.6875	279.5	279.5	279.625	279.625	279.9375	279.9375	280.03125	279.15625	279.5
138.8	265.65625	266.78125	267.875	268.625	269.4375	269.9375	270.5625	271.3125	271.625	271.875	272.375	272.625	272.9375	273.1875	273.6875	273.6875	273.75	274.0	274.1875	274.4375	274.75	275.25	275.6875	276.1875	276.5	277.0	277.5625	277.8125	278.1875	278.1875	278.3125	278.3125	278.5	278.5	278.3125	277.4375	277.71875	277.96875	279.1875	279.4375	279.5	279.5	279.625	279.625	279.6875	279.6875	279.78125	278.90625	279.25
139.2	265.65625	266.78125	267.875	268.625	269.25	269.75	270.5625	271.3125	271.625	271.875	272.375	272.625	273.0625	273.3125	273.6875	273.6875	273.6875	273.9375	274.1875	274.4375	274.75	275.25	275.75	276.0	276.5	277.0	277.4375	277.6875	278.1875	278.1875	278.3125	278.3125	278.3125	278.3125	278.0	277.0	277.84375	278.09375	279.0625	279.3125	279.4375	279.4375	279.3125	279.5625	280.15625	279.90625	279.5625	278.8125	278.9375
139.6	265.65625	266.78125	267.875	268.625	269.25	269.75	270.5625	271.3125	271.625	271.875	272.375	272.625	273.0625	273.3125	273.6875	273.6875	273.6875	273.9375	274.1875	274.4375	274.75	275.25	275.75	276.0	276.5	277.0	277.4375	277.6875	277.9375	277.9375	278.0625	278.0625	278.0625	278.0625	277.625	277.125	277.71875	277.96875	279.0625	279.3125	279.4375	279.4375	279.3125	279.5625	279.78125	279.53125	279.3125	278.5625	278.6875
140.0	265.65625	266.78125	267.5625	268.3125	269.25	269.75	270.5625	271.3125	271.625	271.875	272.375	272.625	273.0625	273.3125	273.625	273.625	273.5625	273.8125	274.1875	274.4375	274.75	275.25	275.75	276.0	276.5	277.25	277.625	277.625	277.875	277.875	277.75	277.75	277.8125	277.8125	277.78125	277.40625	277.75	277.875	278.8125	279.0625	279.375	279.375	279.40625	279.65625	279.6875	279.6875	279.25	278.625	278.9375
140.4	265.65625	266.78125	267.5625	268.3125	269.25	269.75	270.5625	271.3125	271.625	271.875	272.375	272.625	273.0625	273.3125	273.625	273.625	273.5625	273.8125	274.1875	274.4375	274.75	275.25	275.75	276.0	276.5	277.25	277.625	277.625	277.625	277.625	277.5	277.5	277.5625	277.5625	277.28125	276.90625	277.0	277.125	278.5625	278.8125	279.375	279.375	279.40625	279.65625	279.3125	279.3125	279.0	278.375	278.8125
140.8	265.65625	266.78125	267.5625	268.3125	269.25	269.75	270.4375	271.1875	271.625	271.875	272.1875	272.4375	273.0625	273.3125	273.625	273.625	273.6875	273.9375	274.1875	274.4375	274.625	275.125	275.3125	275.8125	276.5	277.0	277.6875	277.6875	277.5	277.5	277.25	277.25	277.625	277.375	277.28125	276.40625	276.14062	276.20312	278.6875	278.9375	279.46875	279.46875	279.65625	279.53125	279.25	279.25	279.125	278.25	278.59375
141.2	265.65625	266.78125	267.5625	268.3125	269.25	269.75	270.4375	271.1875	271.625	271.875	272.1875	272.4375	273.0625	273.3125	273.625	273.625	273.6875	273.9375	274.1875	274.4375	274.625	275.125	275.3125	275.8125	276.5	277.0	277.4375	277.4375	277.25	277.25	277.0	277.0	277.375	277.125	276.78125	275.90625	275.01562	275.57812	278.4375	278.6875	279.09375	279.09375	279.28125	279.15625	278.625	278.625	278.875	278.0	278.34375
141.6	265.53125	266.65625	267.5625	268.3125	269.125	269.625	270.4375	271.1875	271.625	271.875	272.1875	272.4375	272.875	273.125	273.625	273.625	273.6875	273.9375	274.0625	274.3125	274.8125	275.0625	275.1875	275.6875	276.4375	276.9375	277.4375	277.4375	277.4375	277.4375	277.625	277.375	277.25	277.0	276.5625	275.1875	274.67188	275.17188	278.25	278.375	278.875	279.375	279.57812	278.26562	278.75	278.5	278.53125	278.03125	278.96875
142.0	265.53125	266.65625	267.5625	268.3125	269.125	269.625	270.4375	271.1875	271.625	271.875	272.1875	272.4375	272.875	273.125	273.625	273.625	273.6875	273.9375	274.0625	274.3125	274.8125	275.0625	275.1875	275.6875	276.1875	276.6875	277.1875	277.1875	277.1875	277.1875	277.375	277.125	277.0	276.75	276.9375	275.5625	275.48438	275.98438	277.625	277.75	278.5	279.0	278.95312	277.64062	278.125	277.875	278.53125	278.03125	278.71875
142.4	265.53125	266.65625	267.4375	268.1875	269.0	269.5	270.25	271.0	271.625	271.875	272.1875	272.4375	272.875	273.125	273.625	273.625	273.6875	273.9375	274.0625	274.3125	274.6875	274.9375	275.25	275.75	276.1875	276.6875	277.1875	277.1875	277.0625	277.0625	277.4375	277.1875	277.3125	277.0625	277.3125	276.6875	276.375	276.625	277.71875	277.84375	278.1875	278.6875	278.32812	277.14062	277.59375	277.84375	278.71875	278.21875	278.65625
142.8	265.53125	266.65625	267.4375	268.1875	269.0	269.5	270.25	271.0	271.625	271.875	272.1875	272.4375	272.875	273.125	273.625	273.625	273.6875	273.9375	274.0625	274.3125	274.6875	274.9375	275.0	275.5	275.9375	276.4375	276.9375	276.9375	276.8125	276.8125	277.1875	276.9375	277.3125	277.0625	277.1875	277.0625	277.0	276.75	277.46875	277.59375	277.9375	278.4375	278.07812	276.89062	276.71875	277.46875	278.71875	278.21875	278.40625
143.2	265.53125	266.65625	267.4375	268.1875	268.8125	269.5625	270.25	271.0	271.375	271.625	272.1875	272.4375	272.875	273.125	273.625	273.625	273.5625	273.8125	274.0625	274.3125	274.5625	274.8125	275.3125	275.5625	276.125	276.625	277.09375	277.09375	277.0	277.0	276.875	276.875	276.75	276.75	277.5	277.375	277.15625	276.53125	277.0625	277.5625	278.1875	278.4375	277.71875	276.84375	276.9375	277.8125	278.34375	277.84375	278.46875
143.6	265.53125	266.65625	267.4375	268.1875	268.8125	269.5625	270.25	271.0	271.375	271.625	272.1875	272.4375	272.875	273.125	273.625	273.625	273.5625	273.8125	274.0625	274.3125	274.5625	274.8125	275.0625	275.3125	275.875	276.375	276.84375	276.84375	276.75	276.75	276.625	276.625	276.75	276.75	277.125	277.0	277.15625	276.53125	276.8125	277.3125	277.6875	277.9375	277.84375	276.96875	276.6875	277.5625	278.09375	277.59375	278.21875
144.0	265.53125	266.65625	267.4375	268.1875	268.6875	269.4375	270.125	270.875	271.1875	271.4375	272.1875	272.4375	272.75	273.0	273.4375	273.4375	273.375	273.625	274.0625	274.3125	274.5625	274.8125	274.875	275.125	275.875	276.375	277.15625	276.90625	277.0	277.0	276.90625	276.90625	276.3125	276.3125	276.78125	276.90625	277.09375	277.21875	277.34375	277.21875	277.40625	277.65625	277.46875	277.46875	277.5	277.625	277.78125	277.78125	277.90625
144.4	265.53125	266.65625	267.4375	268.1875	268.6875	269.4375	270.125	270.875	271.1875	271.4375	272.1875	272.4375	272.75	273.0	273.4375	273.4375	273.375	273.625	274.0625	274.3125	274.5625	274.8125	274.875	275.125	275.625	276.125	277.15625	276.90625	276.75	276.75	276.65625	276.65625	276.3125	276.3125	276.53125	276.65625	276.84375	276.96875	277.09375	276.96875	277.53125	277.78125	277.21875	277.21875	277.25	277.375	277.53125	277.53125	277.65625
144.8	265.53125	266.65625	267.3125	268.0625	268.6875	269.4375	270.09375	270.84375	271.0	271.5	272.1875	272.4375	272.75	273.0	273.4375	273.4375	273.375	273.625	274.0625	274.3125	274.4375	274.6875	274.9375	275.1875	275.75	276.25	276.75	276.5	276.9375	276.9375	276.875	276.625	276.1875	276.1875	276.375	276.625	277.1875	277.1875	276.875	277.125	277.5625	277.9375	277.6875	277.3125	277.73438	277.04688	277.9375	277.8125	277.53125
145.2	265.53125	266.65625	267.3125	268.0625	268.6875	269.4375	270.09375	270.84375	271.0	271.5	272.1875	272.4375	272.75	273.0	273.4375	273.4375	273.375	273.625	274.0625	274.3125	274.4375	274.6875	274.9375	275.1875	275.5	276.0	276.75	276.5	276.6875	276.6875	276.625	276.375	275.9375	275.9375	276.125	276.375	276.9375	276.9375	276.875	277.125	277.5625	277.9375	277.6875	277.3125	276.92188	276.98438	277.4375	277.3125	277.28125
145.6	265.53125	266.65625	267.3125	268.0625	268.6875	269.4375	270.09375	270.84375	271.0	271.5	272.375	272.625	272.75	273.0	273.4375	273.4375	273.5	273.75	274.25	274.25	274.3125	274.5625	274.8125	275.0625	275.5	276.0	277.0	276.75	276.5	276.75	276.96875	276.34375	276.0625	276.0625	276.4375	276.6875	276.9375	276.9375	276.75	277.0	277.6875	277.6875	277.8125	277.5625	276.90625	276.90625	277.1875	277.0625	277.28125
146.0	265.53125	266.65625	267.3125	268.0625	268.6875	269.4375	270.09375	270.84375	271.0	271.5	272.375	272.625	272.75	273.0	273.4375	273.4375	273.5	273.75	274.25	274.25	274.3125	274.5625	274.8125	275.0625	275.25	275.75	276.75	276.5	276.25	276.5	276.96875	276.34375	275.8125	275.8125	276.1875	276.4375	276.6875	276.6875	276.75	277.0	277.6875	277.6875	277.8125	277.5625	276.65625	276.65625	276.9375	276.8125	277.03125
146.4	265.53125	266.65625	267.3125	268.0625	268.5625	269.3125	270.09375	270.84375	271.0	271.5	272.375	272.625	272.75	273.0	273.25	273.5	273.5	273.75	274.125	274.125	274.375	274.375	274.6875	274.9375	275.0625	275.5625	276.59375	276.34375	276.09375	276.34375	276.79688	276.60938	276.0625	276.0625	276.0625	276.3125	276.625	276.625	276.625	276.875	277.4375	277.4375	278.0	277.625	277.4375	276.8125	276.71875	276.71875	276.84375
146.8	265.53125	266.65625	267.3125	268.0625	268.5625	269.3125	270.09375	270.84375	271.0	271.5	272.375	272.625	272.75	273.0	273.25	273.5	273.5	273.75	274.125	274.125	274.375	274.375	274.6875	274.9375	275.0625	275.5625	276.34375	276.09375	275.84375	276.09375	276.79688	276.60938	276.0625	276.0625	275.8125	276.0625	276.625	276.625	276.625	276.875	277.1875	277.1875	277.625	277.75	277.4375	276.8125	276.71875	276.71875	276.59375
147.2	265.71875	266.59375	267.1875	267.9375	268.5625	269.3125	269.96875	270.71875	271.0	271.5	272.375	272.625	272.75	273.0	273.25	273.5	273.6875	273.6875	274.3125	274.3125	274.375	274.375	274.5625	274.8125	274.9375	275.4375	276.1875	275.9375	275.53125	275.78125	276.64062	276.70312	276.25	276.25	275.9375	276.1875	276.9375	276.9375	276.6875	276.9375	277.125	277.125	277.34375	277.59375	278.25	277.375	277.03125	277.03125	277.0
147.6	265.71875	266.59375	267.1875	267.9375	268.5625	269.3125	269.96875	270.71875	271.0	271.5	272.375	272.625	272.75	273.0	273.25	273.5	273.6875	273.6875	274.3125	274.3125	274.375	274.375	274.5625	274.8125	274.9375	275.4375	275.9375	275.6875	275.53125	275.78125	276.64062	276.70312	276.25	276.25	275.9375	276.1875	276.9375	276.9375	276.6875	276.9375	277.125	277.125	277.34375	277.59375	278.75	277.875	277.28125	277.28125	277.375
148.0	265.71875	266.59375	267.1875	267.9375	268.5625	269.3125	269.96875	270.71875	271.0	271.5	272.25	272.5	272.75	273.0	273.25	273.5	273.875	273.875	274.1875	274.1875	274.25	274.25	274.4375	274.6875	275.0	275.25	275.9375	275.6875	275.4375	275.6875	276.25	276.5	276.1875	276.1875	275.9375	276.1875	276.8125	277.0625	276.875	277.125	277.4375	277.4375	277.65625	277.28125	278.5625	278.4375	278.09375	278.09375	278.1875
148.4	265.71875	266.59375	267.1875	267.9375	268.5625	269.3125	269.96875	270.71875	271.0	271.5	272.25	272.5	272.75	273.0	273.25	273.5	273.875	273.875	274.1875	274.1875	274.25	274.25	274.4375	274.6875	275.0	275.25	275.6875	275.4375	275.4375	275.6875	276.25	276.5	275.9375	275.9375	275.9375	276.1875	276.8125	277.0625	276.875	277.125	277.4375	277.4375	277.65625	277.28125	278.4375	278.8125	278.59375	278.59375	278.5625
148.8	265.71875	266.59375	267.1875	267.9375	268.4375	269.1875	269.96875	270.71875	271.0	271.5	272.25	272.5	272.625	272.875	273.25	273.5	274.0	274.0	274.1875	274.1875	274.0	274.0	274.1875	274.4375	275.0625	275.3125	275.5	275.5	275.4375	275.6875	276.21875	276.21875	276.09375	275.84375	276.15625	276.15625	276.84375	277.34375	276.625	276.625	277.125	277.375	277.4375	277.4375	278.0	278.75	278.875	278.875	278.65625
149.2	265.71875	266.59375	267.1875	267.9375	268.4375	269.1875	269.96875	270.71875	271.0	271.5	272.25	272.5	272.625	272.875	273.25	273.5	274.0	274.0	274.1875	274.1875	274.0	274.0	274.1875	274.4375	274.8125	275.0625	275.25	275.25	275.4375	275.6875	275.96875	275.96875	275.46875	275.21875	275.53125	275.53125	276.46875	276.96875	276.625	276.625	277.125	277.375	277.4375	277.4375	278.0	278.75	279.125	279.125	278.90625
149.6	265.71875	266.59375	267.0625	267.8125	268.4375	269.1875	269.84375	270.59375	271.0	271.5	272.25	272.5	272.625	272.875	273.25	273.5	274.0	274.0	274.1875	274.1875	273.875	273.875	274.0625	274.3125	274.9375	275.1875	275.25	275.25	275.375	275.625	275.71875	275.71875	275.5	275.25	275.125	275.125	275.625	277.25	276.625	276.625	277.125	277.375	277.5625	277.5625	277.8125	278.3125	279.1875	279.3125	279.53125
150.0	265.71875	266.59375	267.0625	267.8125	268.4375	269.1875	269.84375	270.59375	271.0	271.5	272.25	272.5	272.625	272.875	273.25	273.5	274.0	274.0	274.1875	274.1875	273.875	273.875	273.8125	274.0625	274.6875	274.9375	275.0	275.0	275.375	275.625	275.71875	275.71875	275.25	275.0	274.875	274.875	275.0	276.625	276.375	276.375	276.875	277.125	277.5625	277.5625	277.5625	278.0625	278.5625	279.1875	279.40625
150.4	265.59375	266.46875	267.0625	267.8125	268.3125	269.0625	269.84375	270.59375	270.875	271.375	272.25	272.5	272.625	272.875	273.375	273.625	274.0	274.0	274.25	274.0	273.75	273.75	273.8125	274.0625	274.6875	274.9375	274.9375	274.9375	275.375	275.625	275.90625	275.65625	275.40625	275.15625	275.1875	274.9375	275.375	276.125	276.0625	276.5625	276.75	277.0	277.5	277.5	277.5	277.75	278.21875	278.84375	279.40625
150.8	265.59375	266.46875	267.0625	267.8125	268.3125	269.0625	269.84375	270.59375	270.875	271.375	272.25	272.5	272.625	272.875	273.375	273.625	274.0	274.0	274.25	274.0	273.75	273.75	273.5625	273.8125	274.4375	274.6875	274.9375	274.9375	275.375	275.625	275.90625	275.65625	275.15625	274.90625	274.9375	274.6875	274.875	275.625	275.8125	276.3125	276.5	276.75	277.25	277.25	277.25	277.5	277.59375	278.71875	279.40625
151.2	265.59375	266.46875	267.0625	267.8125	268.3125	269.0625	269.84375	270.59375	270.875	271.375	272.25	272.5	272.5625	272.8125	273.1875	273.4375	274.125	274.125	274.25	274.0	273.625	273.625	273.6875	273.9375	274.4375	274.6875	274.8125	275.0625	275.4375	275.6875	275.84375	275.59375	275.34375	275.09375	274.625	274.625	274.75	275.25	275.875	276.125	276.375	276.375	276.5625	276.8125	277.28125	277.53125	277.84375	278.84375	279.15625
151.6	265.59375	266.46875	267.0625	267.8125	268.3125	269.0625	269.84375	270.59375	270.875	271.375	272.25	272.5	272.5625	272.8125	273.1875	273.4375	274.125	274.125	274.25	274.0	273.625	273.625	273.4375	273.6875	274.1875	274.4375	274.5625	274.8125	275.1875	275.4375	275.59375	275.34375	275.09375	274.84375	274.625	274.625	274.5	275.0	275.625	275.875	275.875	275.875	276.0625	276.3125	277.03125	277.28125	277.34375	278.34375	278.78125
152.0	265.59375	266.46875	267.21875	267.59375	268.0	268.75	269.71875	270.46875	270.875	271.375	272.25	272.5	272.4375	272.6875	273.1875	273.4375	274.125	274.125	273.9375	273.6875	273.5	273.5	273.4375	273.6875	274.0	274.25	274.5625	274.8125	275.0625	275.3125	275.71875	275.46875	275.03125	274.78125	274.5625	274.5625	275.09375	274.96875	275.53125	275.53125	275.53125	275.53125	275.71875	276.21875	276.4375	276.9375	277.625	277.875	278.5625
152.4	265.59375	266.46875	267.21875	267.59375	268.0	268.75	269.71875	270.46875	270.875	271.375	272.25	272.5	272.4375	272.6875	273.1875	273.4375	274.125	274.125	273.9375	273.6875	273.5	273.5	273.1875	273.4375	273.75	274.0	274.3125	274.5625	274.8125	275.0625	275.46875	275.21875	275.03125	274.78125	274.5625	274.5625	274.84375	274.71875	275.28125	275.28125	275.28125	275.28125	275.46875	275.96875	276.1875	276.6875	277.375	277.625	278.3125
152.8	265.59375	266.46875	267.21875	267.59375	268.0	268.75	269.90625	270.40625	270.875	271.375	272.125	272.375	272.4375	272.6875	273.0	273.5	273.9375	273.9375	273.9375	273.6875	273.3125	273.3125	273.5	273.5	273.625	273.875	274.1875	274.4375	274.8125	275.0625	275.46875	275.21875	275.28125	275.03125	274.65625	274.65625	274.75	274.75	275.03125	275.03125	275.09375	275.09375	275.21875	275.71875	276.4375	277.1875	277.625	277.875	278.4375
153.2	265.59375	266.46875	267.21875	267.59375	268.0	268.75	269.90625	270.40625	270.875	271.375	272.125	272.375	272.4375	272.6875	273.0	273.5	273.9375	273.9375	273.9375	273.6875	273.3125	273.3125	273.25	273.25	273.375	273.625	273.9375	274.1875	274.5625	274.8125	275.21875	274.96875	275.03125	274.78125	274.40625	274.40625	274.5	274.5	274.78125	274.78125	274.84375	274.84375	274.96875	275.46875	276.1875	276.9375	277.625	277.875	278.4375
153.6	265.59375	266.46875	267.09375	267.46875	267.875	268.625	269.90625	270.40625	270.75	271.25	272.125	272.375	272.4375	272.6875	273.0	273.5	273.8125	273.8125	273.8125	273.5625	273.375	273.375	273.375	273.375	273.375	273.625	273.625	273.875	274.4375	274.6875	275.34375	275.09375	275.03125	274.78125	274.59375	274.34375	274.34375	274.59375	274.96875	274.96875	274.71875	274.71875	274.71875	275.21875	276.09375	277.09375	277.53125	278.03125	278.3125
154.0	265.59375	266.46875	267.09375	267.46875	267.875	268.625	269.90625	270.40625	270.75	271.25	272.125	272.375	272.4375	272.6875	273.0	273.5	273.8125	273.8125	273.8125	273.5625	273.125	273.125	273.125	273.125	273.125	273.375	273.375	273.625	274.1875	274.4375	275.09375	274.84375	274.78125	274.53125	274.34375	274.09375	274.09375	274.34375	274.71875	274.71875	274.46875	274.46875	274.46875	274.96875	275.84375	276.84375	277.28125	277.78125	278.3125
154.4	265.59375	266.46875	267.09375	267.46875	267.875	268.625	269.65625	270.15625	270.75	271.25	272.125	272.375	272.4375	272.6875	273.1875	273.4375	274.0	273.75	273.875	273.375	273.3125	273.0625	272.9375	272.9375	273.0	273.25	273.375	273.625	274.1875	274.4375	274.96875	274.71875	274.59375	274.34375	274.09375	273.84375	273.65625	273.90625	274.59375	274.59375	274.53125	274.53125	274.59375	274.84375	275.71875	276.46875	277.15625	277.65625	278.5
154.8	265.59375	266.46875	267.09375	267.46875	267.875	268.625	269.65625	270.15625	270.75	271.25	272.125	272.375	272.4375	272.6875	273.1875	273.4375	274.0	273.75	273.875	273.375	273.0625	272.8125	272.6875	272.6875	272.75	273.0	273.125	273.375	273.9375	274.1875	274.71875	274.46875	274.34375	274.09375	273.84375	273.59375	273.40625	273.65625	274.34375	274.34375	274.53125	274.53125	274.59375	274.84375	275.46875	276.21875	276.90625	277.40625	278.25
155.2	265.59375	266.46875	267.09375	267.46875	267.75	268.5	269.65625	270.15625	270.75	271.25	272.0	272.25	272.4375	272.6875	273.1875	273.4375	273.875	273.625	273.75	273.25	273.0	272.75	272.6875	272.6875	272.9375	272.9375	273.125	273.375	273.625	273.875	274.40625	274.15625	274.34375	274.09375	273.90625	273.40625	273.09375	273.34375	273.71875	273.96875	274.53125	274.78125	274.6875	274.9375	275.46875	275.71875	276.65625	277.15625	278.09375
155.6	265.59375	266.46875	267.09375	267.46875	267.75	268.5	269.65625	270.15625	270.75	271.25	272.0	272.25	272.4375	272.6875	273.1875	273.4375	273.875	273.625	273.5	273.0	272.75	272.5	272.4375	272.4375	272.6875	272.6875	272.875	273.125	273.375	273.625	274.15625	273.90625	274.09375	273.84375	273.65625	273.15625	272.59375	272.84375	273.46875	273.71875	274.28125	274.53125	274.6875	274.9375	275.46875	275.71875	276.40625	276.90625	277.84375
156.0	265.59375	266.46875	267.15625	267.28125	267.75	268.5	269.15625	269.90625	270.75	271.25	271.875	272.125	272.3125	272.5625	273.1875	273.4375	273.75	273.5	273.625	273.125	272.75	272.5	272.4375	272.4375	272.6875	272.6875	272.875	273.125	273.375	273.625	274.15625	273.90625	273.65625	273.40625	273.21875	272.71875	272.46875	272.46875	272.96875	273.21875	274.40625	274.65625	275.5	275.625	276.0625	276.1875	276.03125	276.53125	277.40625
156.4	265.59375	266.46875	267.15625	267.28125	267.75	268.5	269.15625	269.90625	270.75	271.25	271.875	272.125	272.3125	272.5625	273.1875	273.4375	273.75	273.5	273.375	272.875	272.5	272.25	272.1875	272.1875	272.4375	272.4375	272.625	272.875	273.125	273.375	273.90625	273.65625	273.40625	273.15625	272.96875	272.46875	272.21875	272.21875	272.46875	272.71875	273.90625	274.15625	274.875	275.5	276.0625	276.1875	276.03125	276.53125	277.15625
156.8	265.59375	266.46875	267.15625	267.28125	267.625	268.375	269.15625	269.90625	270.8125	271.3125	271.75	272.0	272.3125	272.5625	273.1875	273.4375	273.5625	273.3125	273.375	272.875	272.625	272.375	272.1875	272.1875	272.3125	272.3125	272.5	272.75	272.875	273.125	273.46875	273.21875	272.96875	272.71875	272.53125	272.28125	271.84375	271.84375	272.125	272.75	273.28125	273.53125	274.71875	275.46875	276.78125	276.78125	276.5625	276.1875	276.90625
157.2	265.59375	266.46875	267.15625	267.28125	267.625	268.375	269.15625	269.90625	270.8125	271.3125	271.75	272.0	272.3125	272.5625	273.1875	273.4375	273.5625	273.3125	273.125	272.625	272.375	272.125	271.9375	271.9375	272.0625	272.0625	272.25	272.5	272.625	272.875	273.21875	272.96875	272.71875	272.46875	272.28125	272.03125	271.59375	271.59375	271.625	272.25	272.78125	273.03125	273.96875	274.71875	275.90625	276.40625	276.5625	276.1875	276.28125
157.6	265.59375	266.46875	267.15625	267.28125	267.5	268.25	269.15625	269.90625	270.8125	271.3125	271.75	272.0	272.3125	272.5625	272.9375	273.4375	273.625	273.375	273.125	272.625	272.375	272.125	272.125	271.875	271.75	271.75	272.125	272.375	272.6875	272.6875	272.78125	272.78125	272.34375	272.09375	272.09375	271.59375	271.46875	271.46875	271.5	271.875	272.40625	272.65625	273.40625	274.15625	275.46875	276.21875	276.96875	276.34375	276.375
158.0	265.59375	266.46875	267.15625	267.28125	267.5	268.25	269.15625	269.90625	270.8125	271.3125	271.75	272.0	272.3125	272.5625	272.9375	273.4375	273.375	273.125	272.875	272.375	272.125	271.875	271.875	271.625	271.5	271.5	271.875	272.125	272.4375	272.4375	272.53125	272.53125	272.09375	271.84375	271.84375	271.34375	271.21875	271.21875	271.25	271.625	271.90625	272.15625	272.90625	273.65625	274.96875	275.71875	276.71875	276.59375	276.0
158.4	265.59375	266.46875	267.03125	267.15625	267.5	268.25	269.03125	269.78125	270.8125	271.3125	271.75	272.0	272.1875	272.4375	272.9375	273.4375	273.5625	273.0625	272.625	272.375	272.4375	272.1875	271.75	271.5	271.375	271.375	271.6875	271.9375	272.125	272.125	272.28125	272.28125	272.03125	271.78125	271.90625	271.40625	270.84375	270.84375	271.71875	271.71875	271.84375	272.09375	272.59375	273.09375	274.4375	275.1875	277.20312	277.26562	276.65625
158.8	265.59375	266.46875	267.03125	267.15625	267.5	268.25	269.03125	269.78125	270.8125	271.3125	271.75	272.0	272.1875	272.4375	272.9375	273.4375	273.3125	272.8125	272.375	272.125	272.1875	271.9375	271.5	271.25	271.125	271.125	271.4375	271.6875	271.875	271.875	272.03125	272.03125	271.78125	271.53125	271.65625	271.15625	270.59375	270.59375	271.46875	271.46875	271.59375	271.84375	272.34375	272.84375	273.5625	274.3125	275.76562	277.07812	276.65625
159.2	265.46875	266.34375	267.03125	267.15625	267.375	268.125	268.84375	269.84375	270.6875	271.1875	271.625	271.875	271.875	272.375	273.0	273.25	273.3125	272.8125	272.5625	272.3125	272.1875	271.9375	271.78125	271.15625	271.0	271.0	271.5	271.5	271.75	271.75	271.96875	271.96875	271.78125	271.53125	271.71875	271.46875	270.71875	270.71875	271.09375	271.09375	271.53125	271.53125	272.125	272.625	273.28125	274.03125	275.125	276.75	277.40625
159.6	265.46875	266.34375	267.03125	267.15625	267.375	268.125	268.84375	269.84375	270.6875	271.1875	271.625	271.875	271.875	272.375	273.0	273.25	273.0625	272.5625	272.3125	272.0625	271.9375	271.6875	271.53125	270.90625	270.75	270.75	271.25	271.25	271.5	271.5	271.71875	271.71875	271.53125	271.28125	271.71875	271.46875	270.71875	270.71875	271.09375	271.09375	271.53125	271.53125	271.75	272.25	273.03125	273.78125	274.625	276.25	277.78125
160.0	265.65625	266.28125	266.90625	267.03125	267.1875	267.9375	268.71875	269.71875	270.6875	271.1875	271.625	271.875	271.875	272.375	272.75	273.0	273.0625	272.5625	272.4375	272.1875	271.9375	271.6875	271.125	270.875	270.625	270.625	271.125	271.125	271.40625	271.40625	271.59375	271.59375	271.46875	271.46875	271.90625	271.65625	271.15625	271.15625	271.28125	271.28125	271.53125	271.53125	271.71875	271.96875	272.90625	273.40625	274.4375	275.8125	277.73438
160.4	265.65625	266.28125	266.90625	267.03125	267.1875	267.9375	268.71875	269.71875	270.6875	271.1875	271.625	271.875	271.875	272.375	272.75	273.0	272.8125	272.3125	272.1875	271.9375	271.6875	271.4375	270.875	270.625	270.375	270.375	270.875	270.875	271.15625	271.15625	271.34375	271.34375	271.46875	271.46875	271.90625	271.65625	271.15625	271.15625	271.28125	271.28125	271.53125	271.53125	271.71875	271.96875	272.65625	273.15625	274.1875	275.5625	276.79688
160.8	265.65625	266.28125	266.90625	267.03125	267.0625	267.8125	268.71875	269.71875	270.5625	271.0625	271.5	271.75	271.875	272.375	272.625	272.875	272.8125	272.3125	272.0	271.75	271.875	271.375	270.875	270.625	270.5	270.5	270.90625	270.90625	270.84375	270.84375	271.40625	271.15625	271.53125	271.53125	271.59375	271.34375	271.65625	271.40625	271.46875	271.46875	271.78125	271.78125	271.78125	272.03125	272.59375	273.09375	274.46875	275.21875	276.53125
161.2	265.65625	266.28125	266.90625	267.03125	267.0625	267.8125	268.71875	269.71875	270.5625	271.0625	271.5	271.75	271.875	272.375	272.625	272.875	272.5625	272.0625	271.75	271.5	271.625	271.125	270.625	270.375	270.25	270.25	270.65625	270.65625	270.59375	270.59375	271.15625	270.90625	271.28125	271.28125	271.59375	271.34375	271.65625	271.40625	271.46875	271.46875	271.53125	271.53125	271.78125	272.03125	272.59375	273.09375	274.21875	274.96875	276.28125
161.6	265.65625	266.28125	266.90625	267.03125	266.9375	267.6875	268.40625	269.40625	270.5625	271.0625	271.1875	271.4375	271.75	272.25	272.5625	272.5625	272.4375	271.9375	271.875	271.625	271.3125	270.8125	270.5	270.25	270.3125	270.3125	270.8125	270.4375	270.28125	270.53125	270.96875	270.96875	271.15625	271.15625	271.40625	271.40625	271.53125	271.28125	271.03125	271.03125	271.28125	271.28125	271.59375	272.09375	272.59375	273.09375	273.75	275.125	275.96875
162.0	265.65625	266.28125	266.90625	267.03125	266.9375	267.6875	268.40625	269.40625	270.5625	271.0625	271.1875	271.4375	271.75	272.25	272.3125	272.3125	272.1875	271.6875	271.625	271.375	271.0625	270.5625	270.25	270.0	270.0625	270.0625	270.5625	270.1875	270.03125	270.28125	270.71875	270.71875	270.90625	270.90625	271.40625	271.40625	271.53125	271.28125	271.03125	271.03125	271.28125	271.28125	271.59375	272.09375	272.59375	273.09375	273.5	274.875	275.71875
162.4	265.65625	266.28125	266.78125	266.90625	266.9375	267.6875	268.34375	269.09375	270.25	270.75	271.1875	271.4375	271.625	271.875	272.4375	272.1875	272.125	271.625	271.375	271.125	270.8125	270.3125	270.125	269.875	270.0625	270.0625	270.4375	270.0625	270.03125	270.28125	270.59375	270.59375	270.90625	270.90625	271.34375	271.34375	271.34375	271.34375	271.15625	271.15625	271.15625	271.15625	271.46875	271.96875	272.65625	273.15625	273.5	274.625	275.875
162.8	265.65625	266.28125	266.78125	266.90625	266.9375	267.6875	268.34375	269.09375	270.25	270.75	271.1875	271.4375	271.625	271.875	272.1875	271.9375	271.875	271.375	271.125	270.875	270.5625	270.0625	269.875	269.625	269.8125	269.8125	270.1875	269.8125	269.78125	270.03125	270.34375	270.34375	270.65625	270.65625	271.09375	271.09375	271.34375	271.34375	271.15625	271.15625	271.15625	271.15625	271.46875	271.96875	272.40625	272.90625	273.25	274.375	275.625
163.2	265.65625	266.28125	266.78125	266.90625	266.8125	267.5625	268.5	269.25	270.25	270.75	271.0625	271.3125	271.625	271.875	272.0	271.75	271.875	271.375	271.125	270.625	270.25	269.75	269.875	269.625	269.625	269.875	270.375	269.75	269.53125	270.03125	270.34375	270.34375	270.59375	270.84375	271.09375	271.09375	271.21875	271.21875	271.21875	271.21875	271.15625	271.15625	271.53125	271.78125	272.53125	273.03125	273.34375	274.09375	275.46875
163.6	265.65625	266.28125	266.78125	266.90625	266.8125	267.5625	268.5	269.25	270.25	270.75	271.0625	271.3125	271.625	271.875	271.75	271.5	271.625	271.125	270.875	270.375	270.0	269.5	269.625	269.375	269.375	269.625	270.125	269.5	269.28125	269.78125	270.09375	270.09375	270.34375	270.59375	270.84375	270.84375	270.96875	270.96875	270.96875	270.96875	271.15625	271.15625	271.53125	271.78125	272.53125	273.03125	273.34375	274.09375	275.21875
164.0	265.65625	266.28125	266.96875	266.84375	266.875	267.375	268.375	269.125	270.125	270.625	270.9375	271.1875	271.78125	271.65625	271.75	271.5	271.625	271.125	270.75	270.25	270.0	269.5	269.5	269.25	269.375	269.625	270.0	269.375	269.34375	269.59375	270.09375	270.09375	270.34375	270.59375	270.78125	270.78125	270.90625	270.90625	270.90625	270.90625	271.15625	271.15625	271.21875	271.46875	272.21875	272.71875	273.40625	273.90625	274.875
164.4	265.65625	266.28125	266.96875	266.84375	266.875	267.375	268.375	269.125	270.125	270.625	270.9375	271.1875	271.78125	271.65625	271.5	271.25	271.375	270.875	270.5	270.0	269.75	269.25	269.25	269.0	269.125	269.375	269.75	269.125	269.09375	269.34375	269.84375	269.84375	270.34375	270.59375	270.78125	270.78125	270.90625	270.90625	270.90625	270.90625	271.15625	271.15625	271.21875	271.46875	272.21875	272.71875	273.15625	273.65625	274.625
164.8	265.65625	266.28125	266.84375	266.71875	266.875	267.375	268.0625	268.8125	269.8125	270.3125	270.9375	271.1875	271.34375	271.21875	271.5	271.25	271.0625	270.5625	270.375	269.875	269.625	269.125	269.0625	268.8125	269.125	269.375	269.5625	268.9375	269.40625	269.65625	269.78125	270.03125	270.28125	270.53125	270.59375	270.84375	270.90625	270.90625	271.03125	271.03125	271.15625	271.15625	271.21875	271.46875	272.28125	272.78125	273.34375	273.59375	274.46875
165.2	265.65625	266.28125	266.84375	266.71875	266.875	267.375	268.0625	268.8125	269.8125	270.3125	270.9375	271.1875	271.34375	271.21875	271.25	271.0	270.8125	270.3125	270.125	269.625	269.375	268.875	268.8125	268.5625	268.875	269.125	269.3125	268.6875	269.15625	269.40625	269.78125	270.03125	270.28125	270.53125	270.59375	270.84375	270.90625	270.90625	271.03125	271.03125	271.15625	271.15625	271.21875	271.46875	272.03125	272.53125	273.09375	273.34375	274.21875
165.6	265.65625	266.28125	266.84375	266.71875	267.15625	267.28125	267.9375	268.6875	269.5625	270.0625	270.625	270.875	271.28125	271.15625	271.0625	270.8125	270.6875	270.1875	269.9375	269.4375	269.25	268.75	268.625	268.625	268.6875	268.9375	269.09375	268.84375	269.46875	269.46875	269.84375	270.09375	270.28125	270.53125	270.59375	270.84375	270.90625	270.90625	271.03125	271.03125	271.03125	271.03125	271.09375	271.34375	272.03125	272.53125	273.09375	273.59375	274.40625
166.0	265.65625	266.28125	266.84375	266.71875	267.15625	267.28125	267.9375	268.6875	269.5625	270.0625	270.625	270.875	271.03125	270.90625	270.8125	270.5625	270.4375	269.9375	269.6875	269.1875	269.0	268.5	268.375	268.375	268.4375	268.6875	268.84375	268.59375	269.21875	269.21875	269.84375	270.09375	270.28125	270.53125	270.59375	270.84375	270.90625	270.90625	271.03125	271.03125	271.03125	271.03125	271.09375	271.34375	271.78125	272.28125	272.84375	273.34375	274.15625
166.4	265.65625	266.28125	266.71875	266.59375	267.03125	267.15625	267.9375	268.6875	269.4375	269.9375	270.375	270.625	271.15625	270.78125	270.8125	270.5625	270.25	269.75	269.5625	269.0625	268.8125	268.5625	268.375	268.375	268.5	268.5	268.65625	268.65625	269.34375	269.34375	269.71875	269.96875	270.46875	270.46875	270.65625	270.90625	270.90625	270.90625	271.09375	270.84375	271.125	271.0	270.90625	271.15625	271.90625	272.15625	272.84375	273.09375	273.6875
166.8	265.65625	266.28125	266.71875	266.59375	267.03125	267.15625	267.9375	268.6875	269.4375	269.9375	270.375	270.625	270.90625	270.53125	270.5625	270.3125	270.0	269.5	269.3125	268.8125	268.5625	268.3125	268.125	268.125	268.25	268.25	268.40625	268.40625	269.34375	269.34375	269.71875	269.96875	270.46875	270.46875	270.40625	270.65625	270.90625	270.90625	271.09375	270.84375	271.125	271.0	270.90625	271.15625	271.90625	272.15625	272.59375	272.84375	273.4375
167.2	265.53125	266.15625	266.71875	266.59375	267.03125	267.15625	267.625	268.375	269.3125	269.5625	270.125	270.375	270.90625	270.53125	270.4375	269.9375	270.0	269.5	269.3125	268.8125	268.4375	268.1875	268.3125	268.3125	268.6875	268.3125	268.59375	268.59375	269.09375	269.09375	269.59375	269.84375	270.21875	270.21875	270.59375	270.59375	270.53125	271.03125	270.78125	270.78125	271.125	270.75	270.96875	271.21875	271.78125	272.03125	272.53125	272.78125	273.4375
167.6	265.53125	266.15625	266.71875	266.59375	267.03125	267.15625	267.625	268.375	269.3125	269.5625	269.875	270.125	270.65625	270.28125	270.1875	269.6875	269.75	269.25	269.0625	268.5625	268.1875	267.9375	268.0625	268.0625	268.4375	268.0625	268.34375	268.34375	269.09375	269.09375	269.59375	269.84375	269.96875	269.96875	270.34375	270.34375	270.28125	270.78125	270.78125	270.78125	271.125	270.75	270.96875	271.21875	271.78125	272.03125	272.53125	272.78125	273.1875
168.0	265.53125	266.15625	266.71875	266.59375	266.90625	267.03125	267.375	268.125	269.1875	269.4375	269.8125	270.0625	270.1875	270.1875	270.1875	269.6875	269.4375	268.9375	268.9375	268.4375	268.1875	267.9375	268.09375	268.09375	268.3125	267.9375	267.96875	268.21875	268.65625	268.90625	269.46875	269.71875	269.78125	270.03125	270.21875	270.21875	270.46875	270.71875	270.53125	271.15625	271.09375	271.09375	270.96875	271.21875	271.59375	271.84375	272.40625	272.65625	273.25
168.4	265.53125	266.15625	266.71875	266.59375	266.90625	267.03125	267.375	268.125	269.1875	269.4375	269.5625	269.8125	269.9375	269.9375	269.9375	269.4375	269.1875	268.6875	268.6875	268.1875	267.9375	267.6875	267.84375	267.84375	268.0625	267.6875	267.96875	268.21875	268.65625	268.90625	269.46875	269.71875	269.53125	269.78125	269.96875	269.96875	270.21875	270.46875	270.28125	270.90625	270.84375	270.84375	270.96875	271.21875	271.59375	271.84375	272.40625	272.65625	273.25
168.8	265.53125	266.15625	266.59375	266.46875	266.90625	267.03125	267.4375	267.9375	268.9375	269.1875	269.5625	269.8125	269.625	269.625	269.625	269.125	269.0625	268.5625	268.5625	268.0625	268.125	267.875	267.84375	267.84375	267.65625	267.65625	267.84375	268.09375	268.53125	268.78125	269.28125	269.53125	269.46875	269.71875	269.90625	269.90625	270.34375	270.34375	270.03125	270.65625	270.65625	270.65625	271.15625	271.40625	271.71875	271.96875	272.34375	272.59375	273.25
169.2	265.53125	266.15625	266.59375	266.46875	266.90625	267.03125	267.4375	267.9375	268.6875	268.9375	269.3125	269.5625	269.375	269.375	269.375	268.875	268.8125	268.3125	268.3125	267.8125	267.875	267.625	267.59375	267.59375	267.40625	267.40625	267.84375	268.09375	268.53125	268.78125	269.28125	269.53125	269.46875	269.71875	269.90625	269.90625	270.09375	270.09375	270.03125	270.65625	270.65625	270.65625	271.15625	271.40625	271.71875	271.96875	272.34375	272.59375	273.25
169.6	265.53125	266.15625	266.59375	266.46875	266.78125	266.90625	267.3125	267.8125	268.8125	269.0625	269.125	269.375	269.375	269.375	269.25	268.75	268.8125	268.3125	268.1875	267.6875	267.875	267.625	267.59375	267.59375	267.53125	267.53125	267.90625	268.15625	268.59375	268.84375	269.375	269.0	269.15625	269.78125	269.78125	269.78125	269.90625	269.90625	270.75	270.375	270.53125	270.78125	271.5625	271.4375	271.71875	271.96875	272.21875	272.46875	273.34375
170.0	265.53125	266.15625	266.59375	266.46875	266.78125	266.90625	267.3125	267.8125	268.5625	268.8125	268.875	269.125	269.125	269.125	269.0	268.5	268.5625	268.0625	267.9375	267.4375	267.625	267.375	267.34375	267.34375	267.28125	267.28125	267.90625	268.15625	268.59375	268.84375	269.375	269.0	269.15625	269.78125	269.78125	269.78125	269.90625	269.90625	270.5	270.125	270.53125	270.78125	271.5625	271.4375	271.71875	271.96875	272.21875	272.46875	273.34375
170.4	265.53125	266.15625	266.59375	266.46875	266.65625	266.78125	267.0	267.5	268.375	268.625	268.6875	268.9375	268.8125	268.8125	268.875	268.375	268.4375	267.9375	267.8125	267.3125	267.625	267.375	267.53125	267.28125	267.28125	267.53125	267.96875	268.21875	268.65625	268.90625	269.25	268.875	269.03125	269.65625	269.59375	269.59375	269.59375	269.59375	269.96875	269.96875	270.46875	270.96875	271.21875	271.46875	271.71875	271.96875	271.90625	272.78125	273.71875
170.8	265.53125	266.15625	266.59375	266.46875	266.65625	266.78125	267.0	267.5	268.125	268.375	268.4375	268.6875	268.5625	268.5625	268.625	268.125	268.1875	267.6875	267.5625	267.0625	267.375	267.125	267.28125	267.03125	267.03125	267.28125	267.71875	267.96875	268.40625	268.65625	269.25	268.875	269.03125	269.65625	269.59375	269.59375	269.59375	269.59375	269.96875	269.96875	270.46875	270.96875	271.21875	271.46875	271.71875	271.96875	271.90625	272.78125	273.71875
171.2	265.53125	266.15625	266.46875	266.34375	266.65625	266.78125	266.875	267.375	268.25	268.5	268.625	268.625	268.625	268.375	268.75	268.25	267.9375	267.4375	267.375	266.875	267.0625	266.8125	266.96875	266.96875	267.03125	267.28125	267.71875	267.96875	268.40625	268.65625	268.71875	268.96875	269.09375	269.71875	269.46875	269.46875	269.59375	269.59375	269.84375	269.84375	270.78125	271.03125	271.21875	271.46875	271.65625	271.90625	272.15625	273.03125	274.15625
171.6	265.53125	266.15625	266.46875	266.34375	266.65625	266.78125	266.875	267.375	268.0	268.25	268.375	268.375	268.375	268.125	268.5	268.0	267.6875	267.1875	267.125	266.625	266.8125	266.5625	266.71875	266.71875	266.78125	267.03125	267.46875	267.71875	268.15625	268.40625	268.71875	268.96875	269.09375	269.71875	269.46875	269.46875	269.59375	269.59375	269.84375	269.84375	270.78125	271.03125	271.21875	271.46875	271.65625	271.90625	272.15625	273.03125	274.15625
172.0	265.71875	266.09375	266.46875	266.34375	266.53125	266.65625	267.21875	267.34375	267.8125	268.0625	268.1875	268.1875	268.1875	267.9375	268.1875	267.6875	267.5625	267.0625	267.1875	266.6875	266.8125	266.5625	266.90625	266.90625	266.90625	267.15625	267.46875	267.71875	268.03125	268.28125	268.84375	269.09375	269.03125	269.65625	269.53125	269.53125	270.0	269.625	269.96875	270.21875	270.59375	270.84375	271.75	271.625	271.84375	271.84375	272.3125	273.1875	274.0
172.4	265.71875	266.09375	266.46875	266.34375	266.53125	266.65625	267.21875	267.34375	267.5625	267.8125	267.9375	267.9375	267.9375	267.6875	267.9375	267.4375	267.3125	266.8125	266.9375	266.4375	266.5625	266.3125	266.65625	266.65625	266.90625	267.15625	267.21875	267.46875	267.78125	268.03125	268.59375	268.84375	268.78125	269.40625	269.53125	269.53125	270.0	269.625	269.96875	270.21875	270.59375	270.84375	271.75	271.625	271.84375	271.84375	272.3125	273.1875	274.25
172.8	265.71875	266.09375	266.34375	266.21875	266.40625	266.53125	267.09375	267.21875	267.5625	267.8125	267.9375	267.9375	268.0	267.75	267.8125	267.3125	267.1875	266.6875	266.75	266.5	266.625	266.375	266.65625	266.65625	266.84375	266.84375	267.21875	267.46875	267.65625	267.90625	268.28125	268.78125	268.78125	269.40625	269.40625	269.40625	269.71875	269.71875	269.90625	270.15625	270.90625	271.15625	271.75	271.625	271.84375	271.84375	272.5	273.375	274.09375
173.2	265.71875	266.09375	266.34375	266.21875	266.40625	266.53125	267.09375	267.21875	267.3125	267.5625	267.6875	267.6875	267.75	267.5	267.5625	267.0625	266.9375	266.4375	266.5	266.25	266.375	266.125	266.40625	266.40625	266.84375	266.84375	266.96875	267.21875	267.40625	267.65625	268.03125	268.53125	268.53125	269.15625	269.40625	269.40625	269.71875	269.71875	269.90625	270.15625	270.90625	271.15625	271.75	271.625	271.84375	271.84375	272.5	273.375	274.09375
173.6	265.71875	266.09375	266.53125	266.15625	266.46875	266.34375	266.96875	267.09375	267.3125	267.5625	267.5625	267.5625	267.75	267.5	267.4375	266.9375	266.8125	266.3125	266.5	266.25	266.34375	266.09375	266.1875	266.4375	266.78125	266.78125	266.84375	267.09375	267.28125	267.53125	267.78125	268.28125	268.53125	269.03125	269.40625	269.65625	269.84375	270.09375	269.96875	270.46875	270.84375	271.34375	271.34375	271.59375	271.65625	271.90625	272.375	273.25	274.28125
174.0	265.71875	266.09375	266.53125	266.15625	266.46875	266.34375	266.96875	267.09375	267.0625	267.3125	267.3125	267.3125	267.5	267.25	267.1875	266.6875	266.5625	266.0625	266.25	266.0	266.09375	265.84375	265.9375	266.1875	266.53125	266.53125	266.59375	266.84375	267.03125	267.28125	267.53125	268.03125	268.28125	268.78125	269.40625	269.65625	269.84375	270.09375	269.96875	270.46875	270.84375	271.34375	271.34375	271.59375	271.65625	271.90625	272.375	273.25	274.28125
174.4	265.71875	266.09375	266.53125	266.15625	266.34375	266.21875	266.90625	267.03125	267.375	267.625	267.4375	267.4375	267.5	267.25	266.9375	266.4375	266.5625	266.0625	266.40625	266.15625	266.09375	265.84375	265.75	266.0	266.40625	266.15625	266.46875	266.71875	266.90625	267.15625	267.53125	267.78125	268.21875	268.71875	269.21875	269.71875	270.125	270.0	270.34375	270.59375	271.15625	271.40625	271.9375	271.5625	271.46875	271.71875	272.46875	273.34375	274.09375
174.8	265.71875	266.09375	266.53125	266.15625	266.34375	266.21875	266.65625	266.78125	267.125	267.375	267.1875	267.1875	267.25	267.0	266.6875	266.1875	266.3125	265.8125	266.15625	265.90625	265.84375	265.59375	265.5	265.75	266.15625	265.90625	266.21875	266.46875	266.65625	266.90625	267.28125	267.53125	268.21875	268.71875	269.21875	269.71875	270.125	270.0	270.34375	270.59375	271.15625	271.40625	271.9375	271.5625	271.46875	271.71875	272.46875	273.34375	274.09375
175.2	265.59375	265.96875	266.125	266.125	266.21875	266.09375	266.78125	266.90625	267.0625	267.3125	267.25	267.0	267.125	266.875	266.6875	266.1875	266.0	265.75	266.03125	265.78125	265.84375	265.59375	265.5	265.75	266.03125	265.78125	266.40625	266.65625	267.03125	267.03125	267.28125	267.78125	268.21875	268.71875	269.34375	269.84375	269.90625	270.15625	270.46875	270.71875	271.28125	271.53125	271.875	271.75	271.34375	271.59375	272.3125	273.1875	274.125
175.6	265.59375	265.96875	266.125	266.125	266.21875	266.09375	266.53125	266.65625	266.8125	267.0625	267.0	266.75	266.875	266.625	266.4375	265.9375	265.75	265.5	265.78125	265.53125	265.59375	265.34375	265.25	265.5	265.78125	265.53125	266.15625	266.40625	266.78125	266.78125	267.03125	267.53125	268.21875	268.71875	269.34375	269.84375	269.90625	270.15625	270.46875	270.71875	271.28125	271.53125	271.875	271.75	271.34375	271.59375	272.3125	273.1875	274.125
176.0	265.59375	265.96875	266.125	266.125	266.09375	265.96875	266.65625	266.78125	267.0	267.0	267.0	266.75	266.75	266.5	266.5	266.0	265.78125	265.90625	265.96875	265.71875	265.46875	265.21875	265.59375	265.59375	265.84375	265.59375	266.15625	266.40625	266.59375	266.59375	266.96875	267.46875	268.34375	268.84375	269.46875	269.96875	270.03125	270.28125	270.59375	270.84375	271.28125	271.53125	271.9375	271.5625	271.34375	271.59375	272.1875	273.0625	274.1875
176.4	265.59375	265.96875	266.125	266.125	266.09375	265.96875	266.40625	266.53125	266.75	266.75	266.75	266.5	266.5	266.25	266.25	265.75	265.53125	265.65625	265.71875	265.46875	265.21875	264.96875	265.34375	265.34375	265.59375	265.34375	266.15625	266.40625	266.59375	266.59375	266.96875	267.46875	268.34375	268.84375	269.46875	269.96875	270.03125	270.28125	270.59375	270.84375	271.28125	271.53125	271.9375	271.5625	271.34375	271.59375	272.1875	273.0625	273.9375
176.8	265.59375	265.96875	266.0	266.0	266.09375	265.96875	266.21875	266.34375	266.9375	266.9375	266.9375	266.6875	266.5625	266.3125	266.3125	265.8125	265.8125	265.5625	265.71875	265.46875	265.34375	265.09375	265.34375	265.34375	265.65625	265.65625	266.03125	266.28125	266.59375	266.59375	266.96875	267.46875	268.28125	269.03125	269.6875	269.8125	270.03125	270.28125	270.71875	270.96875	271.40625	271.65625	272.0625	271.6875	271.40625	271.65625	272.0625	272.9375	273.6875
177.2	265.59375	265.96875	266.0	266.0	266.09375	265.96875	265.96875	266.09375	266.6875	266.6875	266.6875	266.4375	266.3125	266.0625	266.0625	265.5625	265.5625	265.3125	265.46875	265.21875	265.09375	264.84375	265.09375	265.09375	265.65625	265.65625	266.03125	266.28125	266.59375	266.59375	266.96875	267.46875	268.28125	269.03125	269.6875	269.8125	270.03125	270.28125	270.71875	270.96875	271.40625	271.65625	272.0625	271.6875	271.40625	271.65625	272.0625	272.9375	273.6875
177.6	265.59375	265.96875	266.0	266.0	265.96875	265.84375	266.40625	266.28125	266.6875	266.6875	266.6875	266.4375	266.3125	266.0625	266.0	265.75	265.5625	265.3125	265.46875	265.21875	264.90625	264.90625	265.34375	265.34375	265.84375	265.84375	266.21875	266.46875	267.0	266.875	267.09375	267.59375	268.28125	269.03125	269.6875	269.8125	270.15625	270.40625	270.90625	270.90625	271.40625	271.65625	271.65625	271.65625	271.59375	271.59375	271.70312	272.57812	273.625
178.0	265.59375	265.96875	266.0	266.0	265.96875	265.84375	266.15625	266.03125	266.4375	266.4375	266.4375	266.1875	266.0625	265.8125	265.75	265.5	265.3125	265.0625	265.21875	264.96875	264.90625	264.90625	265.34375	265.34375	265.84375	265.84375	266.21875	266.46875	267.0	266.875	267.09375	267.59375	268.28125	269.03125	269.6875	269.8125	270.15625	270.40625	270.90625	270.90625	271.40625	271.65625	271.65625	271.65625	271.59375	271.59375	271.70312	272.57812	273.625
178.4	265.59375	265.96875	266.0	266.0	265.84375	265.71875	266.09375	265.96875	266.5625	266.5625	266.4375	266.1875	265.75	265.5	265.75	265.5	265.65625	265.40625	265.21875	264.96875	264.90625	264.90625	265.28125	265.28125	265.53125	265.78125	266.21875	266.46875	266.65625	267.15625	267.6875	267.8125	268.34375	269.09375	269.84375	270.34375	270.46875	270.71875	270.90625	270.90625	271.09375	271.34375	271.65625	271.65625	271.40625	271.65625	272.34375	272.34375	273.3125
178.8	265.59375	265.96875	266.0	266.0	265.84375	265.71875	266.09375	265.96875	266.3125	266.3125	266.1875	265.9375	265.5	265.25	265.5	265.25	265.40625	265.15625	264.96875	264.71875	264.90625	264.90625	265.28125	265.28125	265.53125	265.78125	266.21875	266.46875	266.65625	267.15625	267.9375	268.0625	268.34375	269.09375	269.84375	270.34375	270.46875	270.71875	270.90625	270.90625	271.09375	271.34375	271.65625	271.65625	271.40625	271.65625	272.09375	271.59375	273.3125
179.2	265.59375	265.96875	265.875	265.875	265.71875	265.59375	265.84375	265.71875	266.4375	266.4375	266.375	266.125	265.6875	265.4375	265.5	265.25	265.40625	265.15625	265.09375	264.84375	264.96875	264.96875	265.15625	265.15625	265.53125	265.78125	266.09375	266.34375	266.90625	267.40625	267.9375	268.0625	268.53125	269.28125	269.96875	270.21875	270.59375	270.59375	270.71875	270.71875	271.28125	271.28125	271.34375	271.59375	271.40625	271.65625	272.1875	271.0625	273.21875
179.6	265.25	265.75	265.625	265.625	265.125	265.625	265.25	265.75	265.75	265.75	265.5	265.5	265.0	265.0	265.125	265.125	265.0625	265.0625	264.9375	264.9375	264.9375	264.9375	265.3125	265.3125	265.4375	265.9375	266.0625	266.5625	267.0625	267.5625	268.0625	268.5625	268.5625	269.0625	269.9375	270.4375	270.4375	270.4375	270.6875	270.6875	271.3125	271.3125	271.1875	271.6875	271.4375	271.4375	272.5	270.75	273.0625
180.0	265.25	265.75	265.625	265.625	265.5	265.5	265.0	265.5	265.5	265.5	265.25	265.25	264.75	264.75	265.125	265.125	265.0625	265.0625	264.9375	264.9375	264.6875	264.6875	265.3125	265.3125	265.4375	265.9375	266.3125	266.8125	266.6875	267.6875	268.1875	268.6875	268.8125	269.3125	269.9375	270.4375	270.4375	270.4375	270.6875	270.6875	271.3125	271.3125	271.4375	271.9375	271.4375	271.4375	272.5	270.75	273.0625
180.4	265.25	265.75	265.625	265.625	265.5	265.5	265.0	265.5	265.5	265.5	265.25	265.25	264.75	264.75	265.125	265.125	265.0625	265.0625	264.9375	264.9375	264.6875	264.6875	265.3125	265.3125	265.4375	265.9375	266.3125	266.8125	266.6875	267.6875	268.1875	268.6875	268.8125	269.3125	269.9375	270.4375	270.4375	270.4375	270.6875	270.6875	271.3125	271.3125	271.4375	271.9375	271.4375	271.4375	272.5	270.75	273.0625
180.8	265.25	265.75	265.625	265.625	265.25	265.25	265.0	265.5	265.625	265.625	265.0	265.0	264.875	264.875	264.875	264.875	264.8125	264.8125	264.6875	264.6875	264.6875	264.6875	265.3125	265.3125	265.8125	266.3125	265.9375	266.4375	266.9375	267.9375	268.4375	268.9375	269.0625	269.5625	270.1875	270.6875	270.4375	270.4375	270.6875	270.6875	271.3125	271.3125	271.8125	271.8125	271.8125	271.8125	271.8125	270.8125	273.4375
181.2	265.25	265.75	265.625	265.625	265.25	265.25	265.0	265.5	265.625	265.625	265.0	265.0	264.875	264.875	264.875	264.875	264.8125	264.8125	264.6875	264.6875	264.6875	264.6875	265.3125	265.3125	265.8125	266.3125	265.9375	266.4375	266.9375	267.9375	268.4375	268.9375	269.0625	269.5625	270.1875	270.6875	270.4375	270.4375	270.6875	270.6875	271.3125	271.3125	271.8125	271.8125	271.8125	271.8125	272.3125	271.3125	273.4375
181.6	265.25	265.75	265.625	265.625	265.25	265.25	264.75	265.25	265.375	265.375	265.125	265.125	264.625	264.625	265.3125	265.3125	264.5625	264.5625	264.6875	264.6875	265.0625	265.0625	264.9375	265.4375	266.0625	266.5625	265.9375	266.4375	266.8125	267.8125	268.3125	268.8125	269.3125	269.8125	270.4375	270.9375	270.6875	270.6875	270.6875	270.6875	270.9375	271.4375	271.5625	271.5625	271.6875	272.1875	272.1875	271.6875	273.4375
182.0	265.25	265.75	265.625	265.625	265.25	265.25	264.75	265.25	265.375	265.375	265.125	265.125	264.625	264.625	265.3125	265.3125	264.5625	264.5625	264.6875	264.6875	265.0625	265.0625	264.9375	265.4375	266.0625	266.5625	265.9375	266.4375	266.8125	267.8125	268.3125	268.8125	269.3125	269.8125	270.4375	270.9375	270.6875	270.6875	270.6875	270.6875	270.9375	271.4375	271.5625	271.5625	271.6875	272.1875	272.6875	272.1875	273.4375
182.4	265.375	265.375	265.375	265.375	265.25	265.25	265.125	265.125	265.125	265.125	264.875	264.875	264.625	264.625	265.0625	265.0625	264.9375	264.9375	264.6875	264.6875	264.6875	265.1875	265.5625	265.5625	265.8125	265.8125	265.6875	266.1875	267.0625	268.0625	268.5625	269.0625	269.8125	270.3125	270.0625	270.5625	270.6875	270.6875	270.6875	270.6875	270.6875	271.1875	271.1875	271.6875	271.6875	272.1875	272.0625	272.5625	273.6875
182.8	265.375	265.375	265.375	265.375	265.25	265.25	265.125	265.125	265.125	265.125	264.875	264.875	264.625	264.625	265.0625	265.0625	264.9375	264.9375	264.6875	264.6875	264.6875	265.1875	265.5625	265.5625	265.8125	265.8125	265.6875	266.1875	267.0625	268.0625	268.5625	269.0625	269.8125	270.3125	270.0625	270.5625	270.6875	270.6875	270.6875	270.6875	270.6875	271.1875	271.1875	271.6875	271.6875	272.1875	272.5625	273.0625	274.1875
183.2	265.375	265.375	265.375	265.375	265.0	265.0	264.875	264.875	264.875	264.875	264.625	264.625	264.625	264.625	264.8125	264.8125	264.6875	264.6875	264.6875	264.6875	264.9375	265.4375	265.5625	265.5625	265.8125	265.8125	266.3125	266.8125	267.3125	268.3125	268.0625	269.0625	269.8125	270.3125	270.6875	271.1875	270.6875	270.6875	270.6875	270.6875	271.0625	271.0625	270.625	271.875	271.9375	272.4375	273.0625	273.5625	274.3125
183.6	265.375	265.375	265.375	265.375	265.0	265.0	264.875	264.875	264.875	264.875	264.625	264.625	264.625	264.625	264.8125	264.8125	264.6875	264.6875	264.6875	264.6875	264.9375	265.4375	265.5625	265.5625	265.8125	265.8125	266.3125	266.8125	267.3125	268.3125	268.5625	269.5625	269.8125	270.3125	270.6875	271.1875	270.6875	270.6875	270.6875	270.6875	271.0625	271.0625	270.625	271.875	271.9375	272.4375	273.0625	273.5625	274.8125
184.0	265.375	265.375	265.375	265.375	265.0	265.0	264.875	264.875	264.875	264.875	264.375	264.375	265.0	265.0	264.5625	264.5625	264.6875	264.6875	265.0625	265.0625	264.9375	265.4375	265.5625	265.5625	265.4375	265.9375	265.9375	266.9375	267.3125	268.3125	268.5625	269.5625	270.0625	270.5625	271.3125	271.3125	270.9375	270.9375	270.6875	270.6875	270.6875	270.6875	271.1875	271.6875	272.1875	272.6875	272.8125	273.8125	274.0625
184.4	265.375	265.375	265.375	265.375	265.0	265.0	264.875	264.875	264.875	264.875	264.375	264.375	265.0	265.0	264.5625	264.5625	264.6875	264.6875	265.0625	265.0625	264.9375	265.4375	265.5625	265.5625	265.4375	265.9375	265.9375	266.9375	267.3125	268.3125	269.0625	270.0625	270.0625	270.5625	271.3125	271.3125	270.9375	270.9375	270.6875	270.6875	270.6875	270.6875	271.1875	271.6875	272.1875	272.6875	273.3125	274.3125	274.5625
184.8	265.375	265.375	265.375	265.375	265.0	265.0	265.0	265.0	264.625	264.625	264.375	264.375	264.75	264.75	264.9375	264.9375	264.6875	264.6875	265.0625	265.0625	264.9375	265.4375	265.5625	265.5625	265.1875	265.6875	266.1875	267.1875	267.5625	268.5625	269.5625	270.5625	270.3125	270.8125	271.5625	271.5625	271.1875	271.1875	270.6875	270.6875	270.6875	270.6875	271.1875	271.6875	272.4375	272.9375	273.1875	274.1875	275.3125
185.2	265.375	265.375	265.375	265.375	265.0	265.0	265.0	265.0	264.625	264.625	264.375	264.375	264.75	264.75	264.9375	264.9375	264.6875	264.6875	265.0625	265.0625	264.9375	265.4375	265.5625	265.5625	265.1875	265.6875	266.1875	267.1875	267.5625	268.5625	269.5625	270.5625	270.3125	270.8125	271.5625	271.5625	271.1875	271.1875	270.6875	270.6875	270.6875	270.6875	271.1875	271.6875	272.4375	272.9375	273.6875	274.6875	275.3125
185.6	265.375	265.375	265.375	265.375	264.75	264.75	265.0	265.0	264.375	264.375	264.125	264.125	264.5	264.5	264.6875	264.6875	265.0625	265.0625	265.0625	265.0625	265.3125	265.3125	265.3125	265.3125	265.4375	265.9375	266.4375	266.9375	267.4375	268.9375	270.1875	270.6875	270.9375	271.4375	271.5625	271.5625	271.1875	271.1875	270.6875	270.6875	270.6875	270.6875	271.4375	271.9375	272.4375	272.9375	273.5625	274.5625	273.5625
186.0	265.375	265.375	265.375	265.375	264.75	264.75	265.0	265.0	264.375	264.375	264.125	264.125	264.5	264.5	264.6875	264.6875	265.0625	265.0625	265.0625	265.0625	265.3125	265.3125	265.3125	265.3125	265.4375	265.9375	266.4375	266.9375	267.4375	268.9375	270.1875	270.6875	270.9375	271.4375	271.5625	271.5625	271.1875	271.1875	270.6875	270.6875	270.6875	270.6875	271.4375	271.9375	272.4375	272.9375	273.5625	274.5625	274.3125
186.4	265.375	265.375	265.125	265.125	264.75	264.75	264.75	264.75	264.75	264.75	264.25	264.25	264.5	264.5	264.6875	264.6875	265.0625	265.0625	265.0625	265.0625	265.0625	265.0625	264.9375	265.4375	265.6875	266.1875	266.4375	266.9375	268.0625	269.5625	270.4375	270.9375	270.5625	271.0625	271.5625	271.5625	270.9375	270.9375	270.6875	270.6875	270.6875	270.6875	271.4375	271.9375	272.3125	273.3125	273.6875	274.6875	274.25
186.8	265.375	265.375	265.125	265.125	264.75	264.75	264.75	264.75	264.75	264.75	264.25	264.25	264.5	264.5	264.6875	264.6875	265.0625	265.0625	265.0625	265.0625	265.0625	265.0625	264.9375	265.4375	265.6875	266.1875	266.4375	266.9375	268.0625	269.5625	270.4375	270.9375	270.5625	271.0625	271.5625	271.5625	270.9375	270.9375	270.6875	270.6875	270.6875	270.6875	271.4375	271.9375	272.3125	273.3125	274.1875	275.1875	275.25
187.2	265.375	265.375	264.75	264.75	264.75	264.75	264.75	264.75	264.5	264.5	264.25	264.25	264.9375	264.9375	264.6875	264.6875	265.0625	265.0625	265.0625	265.0625	264.6875	264.6875	264.6875	265.1875	265.9375	266.4375	266.3125	267.3125	268.5625	269.5625	270.4375	270.9375	271.3125	271.3125	271.5625	271.5625	270.9375	270.9375	270.6875	270.6875	270.6875	270.6875	271.4375	271.9375	272.5625	273.5625	274.0	275.75	276.1875
187.6	265.375	265.375	264.75	264.75	264.75	264.75	264.75	264.75	264.5	264.5	264.25	264.25	264.9375	264.9375	264.6875	264.6875	265.0625	265.0625	265.0625	265.0625	264.6875	264.6875	264.6875	265.1875	265.9375	266.4375	266.3125	267.3125	268.5625	269.5625	270.4375	270.9375	271.3125	271.3125	271.5625	271.5625	270.9375	270.9375	270.6875	270.6875	270.6875	270.6875	271.4375	271.9375	272.5625	273.5625	274.0	275.75	276.1875
188.0	265.375	265.375	264.75	264.75	264.75	264.75	264.5	264.5	264.5	264.5	264.25	264.25	264.9375	264.9375	264.6875	264.6875	265.0625	265.0625	264.6875	264.6875	264.4375	264.4375	264.4375	264.9375	265.9375	266.4375	266.1875	267.1875	268.8125	269.8125	270.6875	271.1875	271.1875	271.6875	271.5625	271.5625	270.9375	270.9375	270.6875	270.6875	270.0625	270.5625	271.4375	271.9375	272.5625	273.5625	274.25	276.0	275.75
188.4	265.375	265.375	264.75	264.75	264.75	264.75	264.5	264.5	264.5	264.5	264.25	264.25	264.9375	264.9375	264.6875	264.6875	265.0625	265.0625	264.6875	264.6875	264.4375	264.4375	264.4375	264.9375	265.9375	266.4375	266.6875	267.6875	268.8125	269.8125	270.6875	271.1875	271.1875	271.6875	271.5625	271.5625	270.9375	270.9375	270.6875	270.6875	270.0625	270.5625	271.4375	271.9375	272.5625	273.5625	274.25	276.0	275.75
188.8	265.375	265.375	264.75	264.75	264.5	264.5	264.5	264.5	264.25	264.25	264.25	264.25	264.6875	264.6875	264.6875	264.6875	265.0625	265.0625	264.6875	264.6875	264.1875	264.1875	264.3125	265.3125	265.9375	266.4375	266.3125	267.3125	269.0625	270.0625	270.9375	271.4375	271.5625	271.5625	271.8125	271.8125	271.1875	271.1875	270.6875	270.6875	270.3125	270.8125	271.3125	272.3125	272.9375	273.4375	274.1875	275.6875	276.6875
189.2	265.375	265.375	264.75	264.75	264.5	264.5	264.5	264.5	264.25	264.25	264.25	264.25	264.6875	264.6875	264.6875	264.6875	265.0625	265.0625	264.6875	264.6875	264.1875	264.1875	264.3125	265.3125	265.9375	266.4375	266.8125	267.8125	269.0625	270.0625	270.9375	271.4375	271.5625	271.5625	271.8125	271.8125	271.1875	271.1875	270.6875	270.6875	270.3125	270.8125	271.3125	272.3125	272.9375	273.4375	274.1875	275.6875	276.6875
189.6	265.375	265.375	264.75	264.75	264.5	264.5	264.5	264.5	264.25	264.25	264.0	264.0	264.6875	264.6875	264.4375	264.4375	264.4375	264.4375	264.4375	264.4375	264.5625	264.5625	264.3125	265.3125	266.1875	266.6875	267.3125	268.3125	269.0625	270.0625	270.9375	271.4375	271.8125	271.8125	271.8125	271.8125	271.1875	271.1875	270.6875	270.6875	270.3125	270.8125	271.6875	272.1875	272.5625	273.5625	273.1875	276.1875	275.6875
190.0	265.375	265.375	264.75	264.75	264.5	264.5	264.5	264.5	264.25	264.25	264.0	264.0	264.6875	264.6875	264.4375	264.4375	264.4375	264.4375	264.4375	264.4375	264.5625	264.5625	264.3125	265.3125	266.1875	266.6875	267.3125	268.3125	269.0625	270.0625	270.9375	271.4375	271.8125	271.8125	271.8125	271.8125	271.1875	271.1875	270.6875	270.6875	270.3125	270.8125	271.6875	272.1875	272.5625	273.5625	273.9375	275.9375	275.6875
190.4	265.375	265.375	264.75	264.75	264.5	264.5	264.25	264.25	264.0	264.0	264.375	264.375	264.125	264.125	264.4375	264.4375	264.4375	264.4375	264.1875	264.1875	264.3125	264.3125	264.6875	265.6875	266.1875	267.1875	267.5625	268.5625	269.3125	270.3125	270.9375	271.4375	271.8125	271.8125	271.8125	271.8125	271.1875	271.1875	270.9375	270.9375	270.6875	270.6875	271.6875	272.1875	272.5625	273.5625	274.4375	275.4375	275.4375
190.8	265.375	265.375	264.75	264.75	264.5	264.5	264.25	264.25	264.0	264.0	264.375	264.375	264.125	264.125	264.4375	264.4375	264.4375	264.4375	264.1875	264.1875	264.3125	264.3125	264.6875	265.6875	266.1875	267.1875	267.5625	268.5625	269.3125	270.3125	270.9375	271.4375	271.8125	271.8125	271.8125	271.8125	271.1875	271.1875	270.9375	270.9375	270.6875	270.6875	271.6875	272.1875	272.5625	273.5625	274.4375	275.4375	275.4375
191.2	265.375	265.375	264.5	264.5	264.5	264.5	264.25	264.25	264.0	264.0	264.375	264.375	264.125	264.125	264.4375	264.4375	264.1875	264.1875	264.1875	264.1875	263.75	264.5	265.0625	265.5625	266.1875	267.1875	267.5625	268.5625	269.5625	270.5625	271.1875	271.6875	271.8125	271.8125	272.0625	272.0625	271.1875	271.1875	270.9375	270.9375	270.5625	271.0625	271.6875	272.1875	272.8125	273.8125	274.8125	274.8125	275.4375
191.6	265.375	265.375	264.5	264.5	264.5	264.5	264.25	264.25	264.0	264.0	264.375	264.375	264.125	264.125	264.4375	264.4375	264.1875	264.1875	264.1875	264.1875	263.75	264.5	265.0625	265.5625	266.1875	267.1875	267.5625	268.5625	269.5625	270.5625	271.1875	271.6875	271.8125	271.8125	272.0625	272.0625	271.1875	271.1875	270.9375	270.9375	270.5625	271.0625	271.6875	272.1875	272.8125	273.8125	274.8125	274.8125	275.4375
192.0	265.375	265.375	264.5	264.5	264.5	264.5	264.25	264.25	264.0	264.0	264.125	264.125	264.125	264.125	264.4375	264.4375	264.1875	264.1875	263.9375	263.9375	263.375	264.625	265.0625	265.5625	266.1875	267.1875	267.8125	268.8125	269.9375	270.9375	271.1875	271.6875	271.8125	271.8125	272.0625	272.0625	271.1875	271.1875	270.9375	270.9375	270.5625	271.0625	270.9375	271.9375	272.8125	273.3125	274.0625	274.5625	275.25
192.4	265.375	265.375	264.5	264.5	264.5	264.5	264.25	264.25	264.0	264.0	264.125	264.125	264.125	264.125	264.4375	264.4375	264.1875	264.1875	263.9375	263.9375	263.375	264.625	265.0625	265.5625	266.1875	267.1875	267.8125	268.8125	269.9375	270.9375	271.1875	271.6875	271.8125	271.8125	272.0625	272.0625	271.1875	271.1875	270.9375	270.9375	270.5625	271.0625	270.9375	271.9375	272.8125	273.3125	274.0625	274.5625	275.25
192.8	265.375	265.375	264.75	264.75	264.625	264.625	264.375	264.375	264.125	264.125	264.125	264.125	263.875	263.875	264.1875	264.1875	263.9375	263.9375	263.9375	263.9375	263.9375	264.4375	265.0625	265.5625	266.1875	267.1875	267.5625	268.5625	269.9375	270.9375	271.1875	271.6875	271.8125	271.8125	271.8125	271.8125	271.1875	271.1875	270.9375	270.9375	270.9375	270.9375	271.3125	272.3125	272.8125	273.3125	274.0625	274.5625	275.5625
193.2	265.375	265.375	264.75	264.75	264.625	264.625	264.375	264.375	264.125	264.125	264.125	264.125	263.875	263.875	264.1875	264.1875	263.9375	263.9375	263.9375	263.9375	263.9375	264.4375	265.0625	265.5625	266.1875	267.1875	267.5625	268.5625	269.9375	270.9375	271.1875	271.6875	271.8125	271.8125	271.8125	271.8125	271.1875	271.1875	270.9375	270.9375	270.9375	270.9375	271.3125	272.3125	272.8125	273.3125	274.0625	274.5625	275.5625
193.6	265.375	265.375	264.75	264.75	264.625	264.625	264.375	264.375	264.375	264.375	264.125	264.125	264.1875	264.1875	264.1875	264.1875	263.6875	263.6875	263.6875	263.6875	263.9375	264.4375	264.8125	265.3125	265.9375	266.9375	267.9375	268.9375	269.9375	270.9375	271.1875	271.6875	271.8125	271.8125	271.8125	271.8125	271.1875	271.1875	270.9375	270.9375	270.9375	270.9375	271.3125	272.3125	273.0625	273.0625	274.1875	274.6875	275.0625
194.0	265.375	265.375	264.75	264.75	264.625	264.625	264.375	264.375	264.375	264.375	264.125	264.125	264.1875	264.1875	264.1875	264.1875	263.6875	263.6875	263.6875	263.6875	263.9375	264.4375	264.8125	265.3125	265.9375	266.9375	267.9375	268.9375	269.9375	270.9375	271.1875	271.6875	271.8125	271.8125	271.8125	271.8125	271.1875	271.1875	270.9375	270.9375	270.9375	270.9375	271.3125	272.3125	273.0625	273.0625	274.1875	274.6875	275.0625
194.4	265.375	265.375	264.75	264.75	264.625	264.625	264.375	264.375	264.375	264.375	264.125	264.125	264.1875	264.1875	263.9375	263.9375	263.6875	263.6875	263.3125	263.8125	263.9375	264.4375	264.8125	265.3125	265.6875	266.6875	267.5625	269.0625	269.9375	270.9375	271.5625	272.0625	271.8125	271.8125	271.8125	271.8125	271.5625	271.5625	270.9375	270.9375	270.9375	270.9375	271.3125	272.3125	272.8125	272.8125	274.3125	274.3125	274.5625
194.8	265.375	265.375	264.75	264.75	264.625	264.625	264.375	264.375	264.375	264.375	264.125	264.125	264.1875	264.1875	263.9375	263.9375	263.6875	263.6875	263.3125	263.8125	263.9375	264.4375	264.8125	265.3125	265.6875	266.6875	267.5625	269.0625	269.9375	270.9375	271.5625	272.0625	271.8125	271.8125	271.8125	271.8125	271.5625	271.5625	270.9375	270.9375	270.9375	270.9375	271.3125	272.3125	272.8125	272.8125	274.3125	274.3125	274.5625
195.2	265.375	265.375	264.75	264.75	264.625	264.625	264.375	264.375	264.375	264.375	263.875	263.875	263.9375	263.9375	263.6875	263.6875	263.0625	263.0625	262.5	263.75	264.3125	264.3125	264.3125	264.8125	265.4375	266.4375	267.3125	268.8125	269.9375	270.9375	271.3125	271.8125	271.8125	271.8125	271.5625	271.5625	271.5625	271.5625	270.9375	270.9375	270.6875	270.6875	271.3125	272.3125	272.8125	272.8125	274.0625	273.5625	274.0625
195.6	265.375	265.375	264.75	264.75	264.625	264.625	264.375	264.375	264.375	264.375	263.875	263.875	263.9375	263.9375	263.6875	263.6875	263.0625	263.0625	262.5	263.75	264.3125	264.3125	264.3125	264.8125	265.4375	266.4375	267.3125	268.8125	269.9375	270.9375	271.3125	271.8125	271.8125	271.8125	271.5625	271.5625	271.5625	271.5625	270.9375	270.9375	270.6875	270.6875	271.3125	272.3125	272.8125	272.8125	274.0625	273.5625	274.0625
196.0	265.375	265.375	264.75	264.75	264.625	264.625	264.375	264.375	264.125	264.125	263.875	263.875	263.9375	263.9375	263.6875	263.6875	262.8125	262.8125	262.5	263.75	264.3125	264.3125	264.0625	264.5625	265.1875	266.1875	267.3125	268.8125	269.5625	270.5625	270.9375	271.4375	271.8125	271.8125	271.5625	271.5625	271.5625	271.5625	270.9375	270.9375	270.6875	270.6875	271.3125	272.3125	272.5625	273.0625	273.1875	273.1875	273.4375
196.4	265.375	265.375	264.75	264.75	264.625	264.625	264.375	264.375	264.125	264.125	263.875	263.875	263.9375	263.9375	263.6875	263.6875	262.8125	262.8125	262.5	263.75	264.3125	264.3125	264.0625	264.5625	265.1875	266.1875	267.3125	268.8125	269.5625	270.5625	270.9375	271.4375	271.8125	271.8125	271.5625	271.5625	271.5625	271.5625	270.9375	270.9375	270.6875	270.6875	271.3125	272.3125	272.5625	273.0625	273.1875	273.1875	273.4375
196.8	265.375	265.375	264.75	264.75	264.625	264.625	264.125	264.125	264.125	264.125	263.875	263.875	263.625	263.625	263.4375	263.4375	262.5625	262.5625	262.8125	263.3125	264.0625	264.0625	264.0625	264.0625	264.5625	266.0625	267.3125	268.8125	269.5625	270.5625	270.9375	271.4375	271.5625	271.0625	271.3125	271.3125	270.9375	271.4375	270.9375	270.9375	270.3125	270.8125	271.3125	272.3125	273.3125	273.3125	272.5625	273.0625	273.5625
197.2	265.375	265.375	264.75	264.75	264.625	264.625	264.125	264.125	264.125	264.125	263.875	263.875	263.625	263.625	263.4375	263.4375	262.5625	262.5625	262.8125	263.3125	264.0625	264.0625	264.0625	264.0625	264.5625	266.0625	267.3125	268.8125	269.5625	270.5625	270.9375	271.4375	271.5625	271.0625	271.3125	271.3125	270.9375	271.4375	270.9375	270.9375	270.3125	270.8125	271.3125	272.3125	273.3125	273.3125	272.5625	273.0625	273.5625
197.6	265.375	265.375	264.875	264.875	264.375	264.375	264.125	264.125	264.125	264.125	263.625	263.625	263.375	263.375	263.4375	263.4375	262.3125	262.3125	262.5625	263.0625	263.8125	263.8125	263.25	264.0	264.5625	266.0625	267.3125	268.8125	269.9375	270.4375	270.9375	271.4375	271.5625	271.0625	271.0625	271.0625	270.9375	271.4375	271.3125	270.8125	270.3125	270.8125	271.3125	272.3125	272.6875	272.6875	272.3125	272.8125	273.6875
198.0	265.375	265.375	264.875	264.875	264.375	264.375	264.125	264.125	264.125	264.125	263.625	263.625	263.375	263.375	263.4375	263.4375	262.3125	262.3125	262.5625	263.0625	263.8125	263.8125	263.25	264.0	264.5625	266.0625	267.3125	268.8125	269.9375	270.4375	270.9375	271.4375	271.5625	271.0625	271.0625	271.0625	270.9375	271.4375	271.3125	270.8125	270.3125	270.8125	271.3125	272.3125	272.6875	272.6875	272.3125	272.8125	273.6875
198.4	265.375	265.375	264.875	264.875	264.375	264.375	264.125	264.125	263.875	263.875	263.625	263.625	263.375	263.375	263.1875	263.1875	262.9375	262.9375	262.6875	262.6875	263.5625	263.5625	263.0	263.75	264.3125	265.8125	267.3125	268.8125	269.6875	270.1875	270.9375	271.4375	271.3125	270.8125	270.8125	270.8125	270.9375	271.4375	271.0625	270.5625	270.3125	270.8125	270.9375	271.9375	272.4375	272.4375	272.3125	272.8125	273.4375
198.8	265.375	265.375	264.875	264.875	264.375	264.375	264.125	264.125	263.875	263.875	263.625	263.625	263.375	263.375	263.1875	263.1875	262.9375	262.9375	262.6875	262.6875	263.5625	263.5625	263.0	263.75	264.3125	265.8125	267.3125	268.8125	269.6875	270.1875	270.9375	271.4375	271.3125	270.8125	270.8125	270.8125	270.9375	271.4375	271.0625	270.5625	270.3125	270.8125	270.9375	271.9375	272.4375	272.4375	272.3125	272.8125	273.4375
199.2	265.375	265.375	264.875	264.875	264.375	264.375	264.125	264.125	263.875	263.875	263.375	263.375	263.375	263.375	262.9375	262.9375	262.6875	262.6875	262.8125	262.8125	263.0625	263.0625	263.3125	263.8125	264.3125	265.8125	267.3125	268.8125	269.6875	270.1875	270.9375	271.4375	271.0625	270.5625	270.5625	270.5625	270.5625	271.0625	270.8125	270.3125	270.3125	270.8125	270.9375	271.9375	272.4375	272.4375	272.3125	272.8125	273.4375
199.6	265.375	265.375	264.875	264.875	264.375	264.375	264.125	264.125	263.875	263.875	263.375	263.375	263.375	263.375	262.9375	262.9375	262.6875	262.6875	262.8125	262.8125	263.0625	263.0625	263.3125	263.8125	264.3125	265.8125	267.3125	268.8125	269.6875	270.1875	270.9375	271.4375	271.0625	270.5625	270.5625	270.5625	270.5625	271.0625	270.8125	270.3125	270.3125	270.8125	270.9375	271.9375	272.4375	272.4375	272.3125	272.8125	273.4375
200.0	265.125	265.125	264.875	264.875	264.375	264.375	264.125	264.125	263.875	263.875	263.375	263.375	263.4375	263.4375	262.9375	262.9375	262.6875	262.6875	262.8125	262.8125	262.8125	262.8125	262.5625	263.5625	264.3125	265.8125	267.5625	269.0625	269.6875	270.1875	270.9375	271.4375	271.0625	270.5625	270.4375	269.9375	270.9375	270.9375	270.4375	270.4375	270.3125	270.8125	270.9375	271.9375	272.4375	272.4375	272.3125	272.8125	272.8125
200.4	265.125	265.125	264.875	264.875	264.375	264.375	264.125	264.125	263.875	263.875	263.375	263.375	263.4375	263.4375	262.9375	262.9375	262.6875	262.6875	262.8125	262.8125	262.8125	262.8125	262.5625	263.5625	264.3125	265.8125	267.5625	269.0625	269.6875	270.1875	270.9375	271.4375	271.0625	270.5625	270.4375	269.9375	270.9375	270.9375	270.4375	270.4375	270.3125	270.8125	270.9375	271.9375	272.4375	272.4375	272.3125	272.8125	272.8125
200.8	265.125	265.125	264.875	264.875	264.375	264.375	263.875	263.875	263.625	263.625	263.375	263.375	263.1875	263.1875	262.6875	262.6875	263.0625	263.0625	262.8125	262.8125	262.8125	262.8125	262.5625	263.5625	264.5625	265.5625	267.5625	269.0625	269.6875	270.1875	270.6875	271.1875	270.8125	270.3125	270.0625	270.0625	270.9375	270.9375	270.4375	270.4375	270.3125	270.8125	270.9375	271.9375	272.1875	272.1875	272.6875	272.6875	272.5625
201.2	265.125	265.125	264.875	264.875	264.375	264.375	263.875	263.875	263.625	263.625	263.375	263.375	263.1875	263.1875	262.6875	262.6875	263.0625	263.0625	262.8125	262.8125	262.8125	262.8125	262.5625	263.5625	264.5625	265.5625	267.5625	269.0625	269.6875	270.1875	270.6875	271.1875	270.8125	270.3125	270.0625	270.0625	270.9375	270.9375	270.4375	270.4375	270.3125	270.8125	270.9375	271.9375	272.1875	272.1875	272.6875	272.6875	272.5625
201.6	265.125	265.125	264.875	264.875	264.375	264.375	263.875	263.875	263.625	263.625	263.125	263.125	263.5625	263.0625	262.6875	262.6875	262.8125	262.8125	262.8125	262.8125	262.5625	262.5625	262.5625	263.5625	264.8125	265.3125	267.1875	268.6875	269.6875	270.1875	270.6875	271.1875	270.8125	270.3125	269.8125	270.3125	270.6875	270.6875	270.1875	270.1875	270.0625	270.5625	271.3125	271.8125	272.1875	272.1875	272.4375	272.4375	272.5625
202.0	265.125	265.125	264.875	264.875	264.375	264.375	263.875	263.875	263.625	263.625	263.125	263.125	263.5625	263.0625	262.6875	262.6875	262.8125	262.8125	262.8125	262.8125	262.5625	262.5625	262.5625	263.5625	264.8125	265.3125	267.1875	268.6875	269.6875	270.1875	270.6875	271.1875	270.8125	270.3125	269.8125	270.3125	270.6875	270.6875	270.1875	270.1875	270.0625	270.5625	271.3125	271.8125	272.1875	272.1875	272.4375	272.4375	272.5625
202.4	265.125	265.125	264.875	264.875	264.375	264.375	263.875	263.875	263.625	263.625	263.4375	263.4375	263.3125	262.8125	262.6875	262.6875	262.8125	262.8125	262.5625	262.5625	262.5625	262.5625	262.8125	263.8125	264.8125	265.3125	267.4375	268.9375	269.6875	270.1875	270.4375	270.9375	270.5625	270.0625	269.5625	270.0625	270.6875	270.6875	270.1875	270.1875	270.0625	270.5625	271.0625	271.5625	272.3125	272.3125	272.5625	272.5625	272.1875
202.8	265.125	265.125	264.875	264.875	264.375	264.375	263.875	263.875	263.625	263.625	263.4375	263.4375	263.3125	262.8125	262.6875	262.6875	262.8125	262.8125	262.5625	262.5625	262.5625	262.5625	262.8125	263.8125	264.8125	265.3125	267.4375	268.9375	269.6875	270.1875	270.4375	270.9375	270.5625	270.0625	269.5625	270.0625	270.6875	270.6875	270.1875	270.1875	270.0625	270.5625	271.0625	271.5625	272.3125	272.3125	272.5625	272.5625	272.1875
203.2	265.125	265.125	264.875	264.875	264.125	264.125	263.875	263.875	263.6875	263.6875	263.4375	263.4375	263.0625	262.5625	262.4375	262.4375	262.8125	262.8125	262.5625	262.5625	262.3125	262.3125	262.6875	263.6875	265.0625	265.5625	267.4375	268.9375	269.6875	270.1875	270.4375	270.9375	270.5625	270.0625	269.5625	270.0625	270.4375	270.4375	270.1875	270.1875	270.3125	270.8125	270.8125	271.3125	271.5625	272.0625	272.5625	272.5625	272.5625
203.6	265.125	265.125	264.875	264.875	264.125	264.125	263.875	263.875	263.6875	263.6875	263.4375	263.4375	263.0625	262.5625	262.4375	262.4375	262.8125	262.8125	262.5625	262.5625	262.3125	262.3125	262.6875	263.6875	265.0625	265.5625	267.4375	268.9375	269.6875	270.1875	270.4375	270.9375	270.5625	270.0625	269.5625	270.0625	270.4375	270.4375	270.1875	270.1875	270.3125	270.8125	270.8125	271.3125	271.5625	272.0625	272.5625	272.5625	272.5625
204.0	265.125	265.125	264.875	264.875	264.125	264.125	263.875	263.875	263.6875	263.6875	263.1875	263.1875	263.0625	262.5625	262.4375	262.4375	262.8125	262.8125	262.6875	262.1875	261.9375	262.4375	262.9375	263.9375	265.3125	265.8125	267.8125	268.8125	269.6875	270.1875	270.1875	270.6875	270.5625	270.0625	269.5625	270.0625	270.4375	270.4375	270.1875	270.1875	270.6875	271.1875	270.8125	271.3125	271.3125	271.8125	272.5625	272.5625	272.5625
204.4	265.125	265.125	264.875	264.875	264.125	264.125	263.875	263.875	263.6875	263.6875	263.1875	263.1875	263.0625	262.5625	262.4375	262.4375	262.8125	262.8125	262.6875	262.1875	261.9375	262.4375	262.9375	263.9375	265.3125	265.8125	267.8125	268.8125	269.6875	270.1875	270.1875	270.6875	270.5625	270.0625	269.5625	270.0625	270.4375	270.4375	270.1875	270.1875	270.6875	271.1875	270.8125	271.3125	271.3125	271.8125	272.5625	272.5625	272.5625
204.8	265.125	265.125	264.875	264.875	264.125	264.125	263.875	263.875	263.6875	263.6875	263.1875	263.1875	262.4375	262.4375	262.4375	262.4375	262.8125	262.8125	262.6875	262.1875	262.1875	262.6875	263.1875	264.1875	264.9375	265.9375	267.8125	268.8125	269.6875	270.1875	270.1875	270.6875	270.5625	270.0625	269.3125	269.8125	270.0625	270.5625	270.1875	270.1875	270.6875	271.1875	270.9375	270.9375	271.0625	271.5625	271.9375	271.9375	272.0
205.2	265.125	265.125	264.875	264.875	264.125	264.125	263.875	263.875	263.6875	263.6875	263.1875	263.1875	262.4375	262.4375	262.4375	262.4375	262.8125	262.8125	262.6875	262.1875	262.1875	262.6875	263.1875	264.1875	264.9375	265.9375	267.8125	268.8125	269.6875	270.1875	270.1875	270.6875	270.5625	270.0625	269.3125	269.8125	270.0625	270.5625	270.1875	270.1875	270.6875	271.1875	270.9375	270.9375	271.0625	271.5625	271.9375	271.9375	272.0
205.6	265.125	265.125	264.875	264.875	264.125	264.125	263.875	263.875	263.6875	263.6875	263.5625	263.0625	262.4375	262.4375	262.4375	262.4375	262.8125	262.8125	262.0625	262.0625	261.8125	262.8125	263.4375	264.4375	264.375	266.625	267.8125	268.8125	269.4375	269.9375	269.9375	270.4375	270.5625	270.0625	269.6875	269.6875	269.8125	270.3125	270.1875	270.1875	270.6875	271.1875	271.3125	271.3125	271.0625	271.5625	271.9375	271.9375	272.3125
206.0	265.125	265.125	264.875	264.875	264.125	264.125	263.875	263.875	263.6875	263.6875	263.5625	263.0625	262.4375	262.4375	262.4375	262.4375	262.8125	262.8125	262.0625	262.0625	261.8125	262.8125	263.4375	264.4375	264.375	266.625	267.8125	268.8125	269.4375	269.9375	269.9375	270.4375	270.5625	270.0625	269.6875	269.6875	269.8125	270.3125	270.1875	270.1875	270.6875	271.1875	271.3125	271.3125	271.0625	271.5625	271.9375	271.9375	272.3125
206.4	265.125	265.125	264.875	264.875	264.125	264.125	263.875	263.875	263.4375	263.4375	263.3125	262.8125	262.1875	262.1875	262.1875	262.1875	262.8125	262.8125	262.0625	262.0625	262.3125	262.8125	264.4375	264.9375	265.0	266.75	267.5625	268.5625	269.4375	269.9375	269.9375	270.4375	270.5625	270.0625	269.6875	269.6875	269.8125	270.3125	270.5625	270.5625	271.0625	271.0625	271.3125	271.3125	271.4375	271.9375	271.9375	271.9375	272.0
206.8	265.125	265.125	264.875	264.875	264.125	264.125	263.875	263.875	263.4375	263.4375	263.3125	262.8125	262.1875	262.1875	262.1875	262.1875	262.8125	262.8125	262.0625	262.0625	262.3125	262.8125	264.4375	264.9375	265.0	266.75	267.5625	268.5625	269.4375	269.9375	269.9375	270.4375	270.5625	270.0625	269.6875	269.6875	269.8125	270.3125	270.5625	270.5625	271.0625	271.0625	271.3125	271.3125	271.4375	271.9375	271.9375	271.9375	272.0
207.2	265.125	265.125	264.875	264.875	264.125	264.125	263.625	263.625	263.125	263.125	263.3125	262.8125	262.1875	262.1875	262.1875	262.1875	262.8125	262.8125	262.0625	262.0625	262.3125	262.8125	264.4375	264.9375	265.5625	266.5625	267.9375	268.9375	269.1875	269.6875	269.6875	270.1875	270.1875	270.1875	269.6875	269.6875	270.1875	270.6875	270.5625	270.5625	271.0625	271.0625	271.3125	271.3125	271.4375	271.9375	272.0625	272.0625	272.3125
207.6	265.125	265.125	264.875	264.875	264.125	264.125	263.625	263.625	263.125	263.125	263.3125	262.8125	262.1875	262.1875	262.1875	262.1875	262.8125	262.8125	262.0625	262.0625	262.3125	262.8125	264.4375	264.9375	265.5625	266.5625	267.9375	268.9375	269.1875	269.6875	269.6875	270.1875	270.1875	270.1875	269.6875	269.6875	270.1875	270.6875	270.5625	270.5625	271.0625	271.0625	271.3125	271.3125	271.4375	271.9375	272.0625	272.0625	272.3125
208.0	265.125	265.125	264.875	264.875	264.125	264.125	263.625	263.625	263.125	263.125	263.0625	262.5625	262.1875	262.1875	261.9375	261.9375	262.8125	262.8125	262.3125	262.3125	261.75	263.0	264.4375	264.9375	265.5625	266.5625	267.6875	268.6875	268.9375	269.4375	269.6875	270.1875	270.1875	270.1875	269.6875	269.6875	270.1875	270.6875	270.5625	270.5625	271.0625	271.0625	270.9375	271.4375	271.1875	271.6875	272.0625	272.0625	272.3125
208.4	265.125	265.125	264.875	264.875	264.125	264.125	263.625	263.625	263.125	263.125	263.0625	262.5625	262.1875	262.1875	261.9375	261.9375	262.8125	262.8125	262.3125	262.3125	261.75	263.0	264.4375	264.9375	265.5625	266.5625	267.6875	268.6875	268.9375	269.4375	269.6875	270.1875	270.1875	270.1875	269.6875	269.6875	270.1875	270.6875	270.5625	270.5625	271.0625	271.0625	270.9375	271.4375	271.1875	271.6875	272.0625	272.0625	272.3125
208.8	265.125	265.125	264.875	264.875	263.875	263.875	263.625	263.625	263.125	263.125	263.0625	262.5625	261.9375	261.9375	261.9375	261.9375	262.5625	262.5625	262.3125	262.3125	262.0	263.25	264.4375	264.9375	265.6875	266.1875	267.6875	268.6875	268.6875	269.1875	269.0625	269.5625	269.5625	270.0625	269.6875	269.6875	270.1875	270.6875	270.5625	270.5625	270.8125	270.8125	270.9375	271.4375	271.1875	271.6875	271.8125	271.8125	272.3125
209.2	265.125	265.125	264.875	264.875	263.875	263.875	263.625	263.625	263.125	263.125	263.0625	262.5625	261.9375	261.9375	261.9375	261.9375	262.5625	262.5625	262.3125	262.3125	262.0	263.25	264.4375	264.9375	265.6875	266.1875	267.6875	268.6875	268.6875	269.1875	269.0625	269.5625	269.5625	270.0625	269.6875	269.6875	270.1875	270.6875	270.5625	270.5625	270.8125	270.8125	270.9375	271.4375	271.1875	271.6875	271.8125	271.8125	272.3125
209.6	265.5	265.0	264.625	264.625	263.875	263.875	263.625	263.625	262.875	262.875	263.0625	262.5625	261.9375	261.9375	261.9375	261.9375	262.5625	262.5625	262.3125	262.3125	262.0	263.25	264.0625	265.0625	265.6875	266.1875	267.4375	268.4375	268.6875	269.1875	268.8125	269.3125	269.5625	270.0625	269.6875	269.6875	269.9375	270.4375	270.0	270.0	270.4375	270.9375	270.9375	271.4375	271.5625	271.5625	271.4375	271.9375	272.0625
210.0	265.5	265.0	264.625	264.625	263.875	263.875	263.625	263.625	262.875	262.875	263.0625	262.5625	261.9375	261.9375	261.9375	261.9375	262.5625	262.5625	262.3125	262.3125	262.0	263.25	264.0625	265.0625	265.6875	266.1875	267.4375	268.4375	268.6875	269.1875	268.8125	269.3125	269.5625	270.0625	269.6875	269.6875	269.9375	270.4375	270.0	270.0	270.4375	270.9375	270.9375	271.4375	271.5625	271.5625	271.4375	271.9375	272.0625
210.4	265.5	265.0	264.625	264.625	263.875	263.875	263.375	263.375	262.875	262.875	263.0625	262.5625	261.9375	261.9375	261.9375	261.4375	262.5625	262.5625	262.5625	262.5625	261.75	263.0	263.8125	264.8125	265.6875	266.1875	267.0625	268.0625	268.4375	268.9375	269.1875	269.6875	269.5625	270.0625	269.9375	269.9375	269.5625	270.0625	270.0	270.0	269.875	270.375	270.9375	271.4375	271.5625	271.5625	271.8125	271.8125	272.0625
210.8	265.5	265.0	264.625	264.625	263.875	263.875	263.375	263.375	262.875	262.875	263.0625	262.5625	261.9375	261.9375	261.9375	261.4375	262.5625	262.5625	262.5625	262.5625	261.75	263.0	263.8125	264.8125	265.6875	266.1875	267.0625	268.0625	268.4375	268.9375	269.1875	269.6875	269.5625	270.0625	269.9375	269.9375	269.5625	270.0625	270.0	270.0	269.875	270.375	270.9375	271.4375	271.5625	271.5625	271.8125	271.8125	272.0625
211.2	265.5	265.0	264.625	264.625	264.25	263.75	263.375	263.375	263.25	262.75	262.8125	262.3125	261.9375	261.9375	261.9375	261.4375	262.5625	262.5625	262.5625	262.5625	261.75	263.0	263.8125	264.8125	265.6875	266.1875	266.8125	267.8125	268.4375	268.9375	268.9375	269.4375	269.5625	270.0625	269.9375	269.9375	269.5625	270.0625	269.75	269.75	269.875	270.375	270.6875	271.1875	270.9375	271.4375	271.8125	271.8125	272.0625
211.6	265.5	265.0	264.625	264.625	264.25	263.75	263.375	263.375	263.25	262.75	262.8125	262.3125	261.9375	261.9375	261.9375	261.4375	262.5625	262.5625	262.5625	262.5625	261.75	263.0	263.8125	264.8125	265.6875	266.1875	266.8125	267.8125	268.4375	268.9375	268.9375	269.4375	269.5625	270.0625	269.9375	269.9375	269.5625	270.0625	269.75	269.75	269.875	270.375	270.6875	271.1875	270.9375	271.4375	271.8125	271.8125	272.0625
212.0	265.5	265.0	264.375	264.375	264.25	263.75	263.375	263.375	263.5625	263.0625	262.8125	262.3125	261.6875	261.6875	261.6875	261.1875	262.5625	262.5625	262.5625	262.5625	262.0625	263.0625	263.8125	264.8125	265.6875	266.1875	266.8125	267.8125	268.1875	268.6875	268.6875	269.1875	269.3125	269.8125	270.1875	270.1875	269.9375	269.9375	269.75	269.75	269.625	270.125	270.4375	270.9375	270.6875	271.1875	271.4375	271.9375	271.6875
212.4	265.5	265.0	264.375	264.375	264.25	263.75	263.375	263.375	263.5625	263.0625	262.8125	262.3125	261.6875	261.6875	261.6875	261.1875	262.5625	262.5625	262.5625	262.5625	262.0625	263.0625	263.8125	264.8125	265.6875	266.1875	266.8125	267.8125	268.1875	268.6875	268.6875	269.1875	269.3125	269.8125	270.1875	270.1875	269.9375	269.9375	269.75	269.75	269.625	270.125	270.4375	270.9375	270.6875	271.1875	271.4375	271.9375	271.6875
212.8	265.5	265.0	264.375	264.375	264.5	264.0	263.75	263.25	263.3125	262.8125	262.8125	262.3125	261.6875	261.6875	261.3125	261.3125	262.5625	262.5625	262.5625	262.5625	262.0625	263.0625	263.8125	264.8125	265.3125	266.3125	266.8125	267.8125	268.1875	268.6875	268.6875	269.1875	269.6875	270.1875	270.1875	270.1875	269.9375	269.9375	270.0625	270.0625	269.375	269.875	270.125	270.625	270.6875	271.1875	271.1875	271.6875	271.6875
213.2	265.5	265.0	264.375	264.375	264.5	264.0	263.75	263.25	263.3125	262.8125	262.8125	262.3125	261.6875	261.6875	261.3125	261.3125	262.5625	262.5625	262.5625	262.5625	262.0625	263.0625	263.8125	264.8125	265.3125	266.3125	266.8125	267.8125	268.1875	268.6875	268.6875	269.1875	269.6875	270.1875	270.1875	270.1875	269.9375	269.9375	270.0625	270.0625	269.375	269.875	270.125	270.625	270.6875	271.1875	271.1875	271.6875	271.6875
213.6	265.5	265.0	264.375	264.375	264.25	263.75	263.75	263.25	263.3125	262.8125	262.5625	262.0625	261.6875	261.6875	261.6875	262.1875	262.5625	262.5625	262.8125	262.8125	262.4375	262.9375	263.8125	264.8125	265.3125	266.3125	266.5	267.5	267.9375	268.4375	268.6875	269.1875	269.6875	270.1875	270.1875	270.1875	269.9375	269.9375	270.0625	270.0625	269.375	269.875	270.125	270.625	270.6875	270.6875	271.1875	271.6875	271.6875
214.0	265.5	265.0	264.375	264.375	264.25	263.75	263.75	263.25	263.3125	262.8125	262.5625	262.0625	261.6875	261.6875	261.6875	262.1875	262.5625	262.5625	262.8125	262.8125	262.4375	262.9375	263.8125	264.8125	265.3125	266.3125	266.5	267.5	267.9375	268.4375	268.6875	269.1875	269.6875	270.1875	270.1875	270.1875	269.9375	269.9375	270.0625	270.0625	269.375	269.875	270.125	270.625	270.6875	270.6875	271.1875	271.6875	271.6875
214.4	265.5	265.0	264.375	264.375	264.25	263.75	263.5	263.0	263.3125	262.8125	262.5625	262.0625	261.6875	261.6875	261.6875	262.1875	262.5625	262.5625	262.8125	262.8125	262.4375	262.9375	263.8125	264.8125	265.0	266.0	267.0625	268.0625	268.0	268.0	268.4375	268.9375	269.6875	270.1875	270.1875	270.1875	269.9375	269.9375	270.0625	270.0625	269.375	269.875	270.25	270.25	270.1875	270.6875	271.1875	271.6875	271.9375
214.8	265.5	265.0	264.375	264.375	264.25	263.75	263.5	263.0	263.3125	262.8125	262.5625	262.0625	261.6875	261.6875	261.6875	262.1875	262.5625	262.5625	262.8125	262.8125	262.4375	262.9375	263.8125	264.8125	265.0	266.0	267.0625	268.0625	268.0	268.0	268.4375	268.9375	269.6875	270.1875	270.1875	270.1875	269.9375	269.9375	270.0625	270.0625	269.375	269.875	270.25	270.25	270.1875	270.6875	271.1875	271.6875	271.9375
215.2	265.5	265.0	264.375	264.375	264.25	263.75	263.5	263.0	263.0625	262.5625	262.5625	262.0625	261.6875	261.6875	261.6875	262.1875	262.5625	262.5625	262.8125	262.8125	262.4375	262.9375	263.8125	264.8125	265.0	266.0	267.4375	267.9375	268.0	268.0	268.4375	268.9375	269.0625	270.0625	270.4375	270.4375	270.1875	270.1875	270.3125	270.3125	269.75	269.75	269.75	269.75	269.9375	270.4375	270.9375	271.4375	271.9375
215.6	265.5	265.0	264.375	264.375	264.25	263.75	263.5	263.0	263.0625	262.5625	262.5625	262.0625	261.6875	261.6875	261.6875	262.1875	262.5625	262.5625	262.8125	262.8125	262.4375	262.9375	263.8125	264.8125	265.0	266.0	267.4375	267.9375	268.0	268.0	268.4375	268.9375	269.0625	270.0625	270.4375	270.4375	270.1875	270.1875	270.3125	270.3125	269.75	269.75	269.75	269.75	269.9375	270.4375	270.9375	271.4375	271.9375
216.0	265.5	265.0	264.375	264.375	264.25	263.75	263.5	263.0	262.6875	262.6875	262.5625	262.0625	262.0625	262.0625	261.9375	262.4375	262.5625	262.5625	263.1875	262.6875	262.4375	262.9375	263.8125	264.8125	265.25	266.25	267.125	267.625	267.625	268.125	268.125	268.625	269.0625	270.0625	270.4375	270.4375	270.1875	270.1875	270.3125	270.3125	270.3125	270.3125	269.75	269.75	269.6875	270.1875	270.6875	271.1875	272.0625
216.4	265.5	265.0	264.375	264.375	264.25	263.75	263.5	263.0	262.6875	262.6875	262.5625	262.0625	262.0625	262.0625	261.9375	262.4375	262.5625	262.5625	263.1875	262.6875	262.4375	262.9375	263.8125	264.8125	265.25	266.25	267.125	267.625	267.625	268.125	268.125	268.625	269.0625	270.0625	270.4375	270.4375	270.1875	270.1875	270.3125	270.3125	270.3125	270.3125	269.75	269.75	269.6875	270.1875	270.6875	271.1875	272.0625
216.8	265.5	265.0	264.375	264.375	264.25	263.75	263.5	263.0	262.6875	262.6875	262.3125	261.8125	262.0625	262.0625	261.9375	262.4375	262.5625	262.5625	262.9375	262.4375	262.1875	262.6875	263.8125	264.8125	265.25	266.25	267.125	267.625	267.625	268.125	268.125	268.625	269.0625	270.0625	270.6875	270.6875	270.1875	270.1875	270.3125	270.3125	270.3125	270.3125	269.75	269.75	269.6875	270.1875	270.4375	270.9375	271.8125
217.2	265.5	265.0	264.375	264.375	264.25	263.75	263.5	263.0	262.6875	262.6875	262.3125	261.8125	262.0625	262.0625	261.9375	262.4375	262.5625	262.5625	262.9375	262.4375	262.1875	262.6875	263.8125	264.8125	265.25	266.25	267.125	267.625	267.625	268.125	268.125	268.625	269.0625	270.0625	270.6875	270.6875	270.1875	270.1875	270.3125	270.3125	270.3125	270.3125	269.75	269.75	269.6875	270.1875	270.4375	270.9375	271.8125
217.6	265.5	265.0	264.375	264.375	264.0	263.5	263.25	262.75	262.375	262.375	261.9375	261.9375	262.0625	262.0625	262.3125	262.3125	262.5625	262.5625	262.9375	262.4375	262.1875	262.6875	263.8125	264.8125	265.25	266.25	267.125	267.625	267.625	268.125	268.125	268.625	269.0	270.0	270.625	270.625	269.875	270.625	270.3125	270.3125	270.5625	270.5625	270.0	270.0	269.6875	270.1875	270.4375	270.9375	271.4375
218.0	265.5	265.0	264.375	264.375	264.0	263.5	263.25	262.75	262.375	262.375	261.9375	261.9375	262.0625	262.0625	262.3125	262.3125	262.5625	262.5625	262.9375	262.4375	262.1875	262.6875	263.8125	264.8125	265.25	266.25	267.125	267.625	267.625	268.125	268.125	268.625	269.0	270.0	270.625	270.625	269.875	270.625	270.3125	270.3125	270.5625	270.5625	270.0	270.0	269.6875	270.1875	270.4375	270.9375	271.4375
218.4	265.5	265.0	264.5	264.0	264.0	263.5	262.875	262.875	262.375	262.375	261.9375	261.9375	262.3125	262.3125	262.3125	262.3125	262.5625	262.5625	262.5625	262.5625	262.8125	262.8125	263.8125	264.8125	265.5	266.5	267.125	267.625	267.625	268.125	268.125	268.625	269.375	270.375	271.0	271.0	269.875	270.625	270.5625	270.5625	270.1875	270.6875	270.6875	270.1875	269.6875	270.1875	270.6875	271.1875	270.875
218.8	265.5	265.0	264.5	264.0	264.0	263.5	262.875	262.875	262.375	262.375	261.9375	261.9375	262.3125	262.3125	262.3125	262.3125	262.5625	262.5625	262.5625	262.5625	262.8125	262.8125	263.8125	264.8125	265.5	266.5	267.125	267.625	267.625	268.125	268.125	268.625	269.375	270.375	271.0	271.0	269.875	270.625	270.5625	270.5625	270.1875	270.6875	270.6875	270.1875	269.6875	270.1875	270.6875	271.1875	270.875
219.2	265.5	265.0	264.5	264.0	264.0	263.5	262.875	262.875	262.125	262.125	261.9375	261.9375	262.3125	262.3125	262.3125	262.3125	262.3125	262.3125	262.3125	262.3125	262.8125	262.8125	263.8125	264.8125	265.5	266.5	266.875	267.375	268.0	268.5	267.875	268.375	269.625	270.625	270.875	271.375	271.3125	270.3125	270.5625	270.5625	270.4375	270.9375	270.9375	270.4375	269.125	270.375	270.6875	271.1875	271.4375
219.6	265.5	265.0	264.5	264.0	264.0	263.5	262.875	262.875	262.125	262.125	261.9375	261.9375	262.3125	262.3125	262.3125	262.3125	262.3125	262.3125	262.3125	262.3125	262.8125	262.8125	263.8125	264.8125	265.5	266.5	266.875	267.375	268.0	268.5	267.875	268.375	269.625	270.625	270.875	271.375	271.3125	270.3125	270.5625	270.5625	270.4375	270.9375	270.9375	270.4375	269.125	270.375	270.6875	271.1875	271.4375
220.0	265.5	265.0	264.5	264.0	264.0	263.5	262.875	262.875	262.5	262.0	262.3125	262.3125	262.3125	262.3125	262.3125	262.3125	262.3125	262.3125	262.3125	262.3125	262.8125	262.8125	264.1875	265.1875	265.5	266.5	266.875	267.375	268.375	268.375	267.875	268.375	269.625	270.625	270.875	271.375	271.3125	270.3125	270.5625	270.5625	270.4375	270.9375	271.1875	270.6875	270.3125	270.3125	270.6875	271.1875	271.6875
220.4	265.5	265.0	264.5	264.0	264.0	263.5	262.875	262.875	262.5	262.0	262.3125	262.3125	262.3125	262.3125	262.3125	262.3125	262.3125	262.3125	262.3125	262.3125	262.8125	262.8125	264.1875	265.1875	265.5	266.5	266.875	267.375	268.375	268.375	267.875	268.375	269.625	270.625	270.875	271.375	271.3125	270.3125	270.5625	270.5625	270.4375	270.9375	271.1875	270.6875	270.3125	270.3125	270.6875	271.1875	271.6875
220.8	265.5	265.0	264.5	264.0	264.0	263.5	262.875	262.875	262.5	262.0	262.3125	262.3125	262.5625	262.5625	262.3125	262.3125	262.3125	262.3125	262.3125	262.3125	262.5625	262.5625	264.1875	265.1875	265.5	266.5	266.875	267.375	268.125	268.125	267.875	268.375	269.25	270.25	270.875	271.375	271.3125	270.8125	270.4375	270.4375	270.4375	270.9375	270.8125	270.8125	270.5625	270.5625	270.6875	271.1875	272.0625
221.2	265.5	265.0	264.5	264.0	264.0	263.5	262.875	262.875	262.5	262.0	262.3125	262.3125	262.5625	262.5625	262.3125	262.3125	262.3125	262.3125	262.3125	262.3125	262.5625	262.5625	264.1875	265.1875	265.5	266.5	266.875	267.375	268.125	268.125	267.875	268.375	269.25	270.25	270.875	271.375	271.3125	270.8125	270.4375	270.4375	270.4375	270.9375	270.8125	270.8125	270.5625	270.5625	270.6875	271.1875	272.0625
221.6	265.5	265.0	264.5	264.0	264.0	263.5	263.25	262.75	262.4375	262.4375	262.3125	262.3125	262.5625	262.5625	262.3125	262.3125	262.0625	262.0625	262.3125	262.3125	262.1875	262.6875	264.1875	265.1875	265.5	266.5	266.875	267.375	268.125	268.125	268.125	268.125	269.5	270.5	270.875	271.375	271.5625	271.0625	270.4375	270.4375	270.4375	270.9375	270.8125	270.8125	270.8125	270.8125	271.3125	271.3125	271.6875
222.0	265.5	265.0	264.5	264.0	264.0	263.5	263.25	262.75	262.4375	262.4375	262.3125	262.3125	262.5625	262.5625	262.3125	262.3125	262.0625	262.0625	262.3125	262.3125	262.1875	262.6875	264.1875	265.1875	265.5	266.5	266.875	267.375	268.125	268.125	268.125	268.125	269.5	270.5	270.875	271.375	271.5625	271.0625	270.4375	270.4375	270.4375	270.9375	270.8125	270.8125	270.8125	270.8125	271.3125	271.3125	271.6875
222.4	265.5	265.0	264.5	264.0	263.75	263.25	263.0	262.5	262.1875	262.1875	262.3125	262.3125	262.5625	262.5625	262.3125	262.3125	262.0625	262.0625	262.0625	262.0625	262.1875	262.6875	263.5625	265.0625	265.875	266.875	266.875	267.375	268.125	268.125	268.125	268.125	269.5	270.5	270.875	271.375	271.5625	271.0625	270.4375	270.4375	270.8125	270.8125	271.0625	271.0625	271.0625	271.0625	271.3125	271.3125	272.0625
222.8	265.5	265.0	264.5	264.0	263.75	263.25	263.0	262.5	262.1875	262.1875	262.3125	262.3125	262.5625	262.5625	262.3125	262.3125	262.0625	262.0625	262.0625	262.0625	262.1875	262.6875	263.5625	265.0625	265.875	266.875	266.875	267.375	268.125	268.125	268.125	268.125	269.5	270.5	270.875	271.375	271.5625	271.0625	270.4375	270.4375	270.8125	270.8125	271.0625	271.0625	271.0625	271.0625	271.3125	271.3125	272.0625
223.2	265.5	265.0	264.75	264.25	263.75	263.25	263.0	262.5	262.1875	262.1875	262.3125	262.3125	262.8125	262.8125	262.3125	262.3125	262.0625	262.0625	262.4375	262.4375	262.5625	262.5625	263.5625	265.0625	265.875	266.875	266.875	267.375	268.0625	268.5625	268.125	268.125	269.25	270.25	270.875	271.375	271.625	271.125	270.6875	270.6875	270.8125	270.8125	271.0625	271.0625	271.0	271.0	270.9375	271.4375	271.6875
223.6	265.5	265.0	264.75	264.25	263.75	263.25	263.0	262.5	262.1875	262.1875	262.3125	262.3125	262.8125	262.8125	262.3125	262.3125	262.0625	262.0625	262.4375	262.4375	262.5625	262.5625	263.5625	265.0625	265.875	266.875	266.875	267.375	268.0625	268.5625	268.125	268.125	269.25	270.25	270.875	271.375	271.625	271.125	270.6875	270.6875	270.8125	270.8125	271.0625	271.0625	271.0	271.0	270.9375	271.4375	271.6875
224.0	265.5	265.0	264.75	264.25	263.75	263.25	263.0	262.5	262.1875	262.1875	262.3125	262.3125	262.8125	262.8125	262.3125	262.3125	261.8125	261.8125	262.1875	262.1875	261.6875	262.1875	263.5625	265.0625	266.1875	267.1875	266.625	267.125	268.0625	268.5625	268.125	268.125	269.25	270.75	271.125	271.625	271.625	271.125	271.0625	271.0625	271.3125	271.3125	271.6875	271.6875	271.25	271.25	270.9375	271.4375	271.6875
224.4	265.5	265.0	264.75	264.25	263.75	263.25	263.0	262.5	262.1875	262.1875	262.3125	262.3125	262.8125	262.8125	262.3125	262.3125	261.8125	261.8125	262.1875	262.1875	261.6875	262.1875	263.5625	265.0625	266.1875	267.1875	266.625	267.125	268.0625	268.5625	268.125	268.125	269.25	270.75	271.125	271.625	271.625	271.125	271.0625	271.0625	271.3125	271.3125	271.6875	271.6875	271.25	271.25	270.9375	271.4375	271.6875
224.8	265.5	265.0	264.75	264.25	263.75	263.25	263.0	262.5	262.5625	262.5625	262.5625	262.5625	262.8125	262.8125	262.6875	262.1875	261.8125	261.8125	262.1875	262.1875	261.6875	262.1875	263.3125	264.8125	266.1875	267.1875	266.625	267.125	267.6875	268.1875	268.375	268.375	269.25	270.75	271.125	271.625	271.9375	271.4375	271.0625	271.0625	271.0625	271.0625	271.5625	272.0625	271.5	271.5	271.5625	271.5625	271.6875
225.2	265.5	265.0	264.75	264.25	263.75	263.25	263.0	262.5	262.5625	262.5625	262.5625	262.5625	262.8125	262.8125	262.6875	262.1875	261.8125	261.8125	262.1875	262.1875	261.6875	262.1875	263.3125	264.8125	266.1875	267.1875	266.625	267.125	267.6875	268.1875	268.375	268.375	269.25	270.75	271.125	271.625	271.9375	271.4375	271.0625	271.0625	271.0625	271.0625	271.5625	272.0625	271.5	271.5	271.5625	271.5625	271.6875
225.6	265.25	264.75	264.75	264.25	263.75	263.25	263.0	262.5	262.5625	262.5625	262.5625	262.5625	262.8125	262.8125	262.6875	262.1875	261.8125	261.8125	261.8125	261.8125	261.8125	261.8125	263.6875	265.1875	265.9375	266.9375	266.625	267.125	267.375	267.875	268.375	268.375	269.5	271.0	271.25	271.25	271.625	271.125	271.0625	271.0625	271.3125	271.8125	271.5	272.0	271.5	271.5	271.4375	271.9375	271.9375
226.0	265.25	264.75	264.75	264.25	263.75	263.25	263.0	262.5	262.5625	262.5625	262.5625	262.5625	262.8125	262.8125	262.6875	262.1875	261.8125	261.8125	261.8125	261.8125	261.8125	261.8125	263.6875	265.1875	265.9375	266.9375	266.625	267.125	267.375	267.875	268.375	268.375	269.5	271.0	271.25	271.25	271.625	271.125	271.0625	271.0625	271.3125	271.8125	271.5	272.0	271.5	271.5	271.4375	271.9375	271.9375
226.4	265.25	264.75	264.75	264.25	263.75	263.25	263.0	262.5	262.5625	262.5625	262.5625	262.5625	262.8125	262.8125	262.9375	262.4375	261.8125	261.8125	261.5625	261.5625	262.1875	261.6875	263.4375	264.9375	265.9375	266.9375	266.625	267.125	267.9375	268.4375	268.0	268.5	269.5	271.0	271.25	271.25	271.625	271.125	271.0625	271.0625	271.3125	271.8125	271.875	271.875	271.25	271.25	271.4375	271.9375	272.4375
226.8	265.25	264.75	264.75	264.25	263.75	263.25	263.0	262.5	262.5625	262.5625	262.5625	262.5625	262.8125	262.8125	262.9375	262.4375	261.8125	261.8125	261.5625	261.5625	262.1875	261.6875	263.4375	264.9375	265.9375	266.9375	266.625	267.125	267.9375	268.4375	268.0	268.5	269.5	271.0	271.25	271.25	271.625	271.125	271.0625	271.0625	271.3125	271.8125	271.875	271.875	271.25	271.25	271.4375	271.9375	272.4375
227.2	265.25	264.75	264.75	264.25	263.75	263.25	262.75	262.25	262.5625	262.5625	262.5625	262.5625	262.8125	262.8125	262.9375	262.4375	261.4375	261.4375	261.5625	261.5625	262.1875	261.6875	263.1875	264.6875	265.6875	266.6875	266.9375	267.4375	267.625	268.125	268.0	268.5	270.125	271.125	271.25	271.25	271.0	271.0	270.75	270.75	271.3125	271.8125	271.5	271.5	271.25	271.25	271.125	271.625	272.3125
227.6	265.25	264.75	264.75	264.25	263.75	263.25	262.75	262.25	262.5625	262.5625	262.5625	262.5625	262.8125	262.8125	262.9375	262.4375	261.4375	261.4375	261.5625	261.5625	262.1875	261.6875	263.1875	264.6875	265.6875	266.6875	266.9375	267.4375	267.625	268.125	268.0	268.5	270.125	271.125	271.25	271.25	271.0	271.0	270.75	270.75	271.3125	271.8125	271.5	271.5	271.25	271.25	271.125	271.625	272.3125
228.0	265.25	264.75	264.75	264.25	263.75	263.25	262.75	262.25	262.25	262.25	262.5625	262.5625	263.0625	263.0625	262.9375	262.4375	261.8125	261.3125	261.5625	261.5625	261.9375	261.4375	262.9375	264.4375	265.6875	266.6875	266.9375	267.4375	267.625	268.125	268.0	268.5	270.125	271.125	271.25	271.25	271.0	271.0	270.75	270.75	270.875	271.375	271.5	271.5	271.5	271.5	271.6875	272.1875	272.5625
228.4	265.25	264.75	264.75	264.25	263.75	263.25	262.75	262.25	262.25	262.25	262.5625	262.5625	263.0625	263.0625	262.9375	262.4375	261.8125	261.3125	261.5625	261.5625	261.9375	261.4375	262.9375	264.4375	265.6875	266.6875	266.9375	267.4375	267.625	268.125	268.0	268.5	270.125	271.125	271.25	271.25	271.0	271.0	270.75	270.75	270.875	271.375	271.5	271.5	271.5	271.5	271.6875	272.1875	272.5625
228.8	265.25	264.75	264.75	264.25	263.75	263.25	262.75	262.25	262.25	262.25	262.5625	262.5625	263.0625	263.0625	262.5625	262.5625	261.8125	261.3125	261.5625	261.5625	261.3125	260.8125	262.6875	264.1875	265.4375	266.4375	266.625	267.125	267.875	268.375	267.625	268.125	270.125	271.125	270.6875	271.4375	271.0	271.0	270.75	270.75	270.875	271.375	271.25	271.25	271.5	271.5	271.375	271.875	272.125
229.2	265.25	264.75	264.75	264.25	263.75	263.25	262.75	262.25	262.25	262.25	262.5625	262.5625	263.0625	263.0625	262.5625	262.5625	261.8125	261.3125	261.5625	261.5625	261.3125	260.8125	262.6875	264.1875	265.4375	266.4375	266.625	267.125	267.875	268.375	267.625	268.125	270.125	271.125	270.6875	271.4375	271.0	271.0	270.75	270.75	270.875	271.375	271.25	271.25	271.5	271.5	271.375	271.875	272.875
229.6	265.25	264.75	264.5	264.0	263.5	263.0	262.75	262.25	262.25	262.25	262.1875	262.6875	263.0625	263.0625	262.8125	262.8125	262.0625	261.5625	261.5625	261.5625	261.3125	260.8125	262.4375	263.9375	265.0625	266.5625	266.25	267.25	267.875	268.375	267.875	268.375	270.625	271.125	271.0625	271.8125	271.0	271.0	270.75	270.75	270.875	271.375	271.5	271.5	271.25	271.25	271.5	272.0	273.0625
230.0	265.25	264.75	264.5	264.0	263.5	263.0	262.75	262.25	262.25	262.25	262.1875	262.6875	263.0625	263.0625	262.8125	262.8125	262.0625	261.5625	261.5625	261.5625	261.3125	260.8125	262.4375	263.9375	265.0625	266.5625	266.25	267.25	267.875	268.375	267.875	268.375	270.625	271.125	271.0625	271.8125	271.0	271.0	270.75	270.75	270.875	271.375	271.5	271.5	271.25	271.25	272.0	272.5	273.0625
230.4	265.25	264.75	264.5	264.0	263.5	263.0	262.75	262.25	262.25	262.25	262.1875	262.6875	262.375	262.875	262.8125	262.8125	262.0625	261.5625	261.3125	261.3125	261.0625	260.5625	262.4375	263.9375	264.8125	266.3125	266.5625	267.5625	267.875	268.375	267.875	268.375	270.0625	271.3125	271.3125	272.0625	271.375	271.375	270.75	270.75	270.875	271.375	271.5	271.5	271.5	271.5	271.9375	272.9375	272.6875
230.8	265.25	264.75	264.5	264.0	263.5	263.0	262.75	262.25	262.25	262.25	262.1875	262.6875	262.375	262.875	262.8125	262.8125	262.0625	261.5625	261.3125	261.3125	261.0625	260.5625	262.4375	263.9375	264.8125	266.3125	266.5625	267.5625	267.875	268.375	267.875	268.375	270.0625	271.3125	271.3125	272.0625	271.375	271.375	270.75	270.75	270.875	271.375	271.5	271.5	271.5	271.5	272.4375	273.4375	272.6875
231.2	265.25	264.75	264.5	264.0	263.5	263.0	263.0625	262.5625	262.5625	262.5625	262.1875	262.6875	262.625	263.125	262.8125	262.8125	262.0625	261.5625	261.3125	261.3125	261.0625	260.5625	262.1875	263.6875	264.8125	266.3125	266.5625	267.5625	268.125	268.625	267.875	268.375	269.8125	271.5625	271.5	271.5	272.0	271.5	271.375	271.375	271.25	271.75	271.75	271.75	271.375	271.875	272.9375	273.4375	272.375
231.6	265.25	264.75	264.5	264.0	263.5	263.0	263.0625	262.5625	262.5625	262.5625	262.1875	262.6875	262.625	263.125	262.8125	262.8125	262.0625	261.5625	261.3125	261.3125	261.0625	260.5625	262.1875	263.6875	264.8125	266.3125	266.5625	267.5625	268.125	268.625	267.875	268.375	269.8125	271.5625	271.5	271.5	272.0	271.5	271.375	271.375	271.25	271.75	271.75	271.75	271.375	271.875	272.9375	273.4375	272.375
232.0	265.25	264.75	264.5	264.0	263.5	263.0	263.0625	262.5625	262.5625	262.5625	262.4375	262.9375	262.625	263.125	263.0625	263.0625	262.3125	261.8125	261.3125	261.3125	260.8125	260.3125	261.9375	263.4375	264.5625	266.0625	266.8125	267.8125	268.125	268.625	267.875	268.375	270.0625	271.3125	271.125	271.625	272.375	271.875	271.625	271.625	271.5	272.0	271.75	271.75	271.625	272.125	273.1875	273.6875	272.625
232.4	265.25	264.75	264.5	264.0	263.5	263.0	263.0625	262.5625	262.5625	262.5625	262.4375	262.9375	262.625	263.125	263.0625	263.0625	262.3125	261.8125	261.3125	261.3125	260.8125	260.3125	261.9375	263.4375	264.5625	266.0625	266.8125	267.8125	268.125	268.625	267.875	268.375	270.0625	271.3125	271.125	271.625	272.375	271.875	271.625	271.625	271.5	272.0	271.75	271.75	271.625	272.125	273.1875	273.6875	273.125
232.8	265.25	264.75	264.5	264.0	263.5	263.0	262.6875	262.6875	262.5625	262.5625	262.4375	262.9375	262.9375	263.4375	263.0625	263.0625	262.6875	261.6875	261.3125	261.3125	260.8125	260.3125	261.5625	263.0625	264.5625	266.0625	266.9375	267.9375	268.125	268.625	267.875	268.375	270.0625	271.3125	271.5	271.5	271.3125	272.0625	271.875	271.875	271.75	272.25	272.0	272.0	272.0625	272.5625	272.6875	273.1875	273.0625
233.2	265.25	264.75	264.5	264.0	263.5	263.0	262.6875	262.6875	262.5625	262.5625	262.4375	262.9375	262.9375	263.4375	263.0625	263.0625	262.6875	261.6875	261.3125	261.3125	260.8125	260.3125	261.5625	263.0625	264.5625	266.0625	266.9375	267.9375	268.125	268.625	267.875	268.375	270.0625	271.3125	271.5	271.5	271.3125	272.0625	272.375	272.375	271.75	272.25	272.0	272.0	272.5625	273.0625	273.1875	273.6875	273.5625
233.6	265.25	264.75	264.5	264.0	263.5	263.0	263.0625	263.0625	262.5625	262.5625	262.4375	262.9375	262.9375	263.4375	263.3125	263.3125	262.6875	261.6875	261.3125	261.3125	260.8125	260.3125	261.3125	262.8125	264.3125	265.8125	266.9375	267.9375	268.375	268.875	268.375	268.375	270.0625	271.3125	271.5	271.5	271.5	271.5	271.875	271.875	271.75	271.75	271.5	272.0	272.5	273.0	273.1875	273.6875	273.9375
234.0	265.25	264.75	264.5	264.0	263.5	263.0	263.0625	263.0625	262.5625	262.5625	262.4375	262.9375	262.9375	263.4375	263.3125	263.3125	262.6875	261.6875	261.3125	261.3125	260.8125	260.3125	261.3125	262.8125	264.3125	265.8125	266.9375	267.9375	268.375	268.875	268.375	268.375	270.0625	271.3125	271.5	271.5	271.5	271.5	271.875	271.875	271.75	271.75	272.0	272.5	273.0	273.5	273.6875	274.1875	273.9375
234.4	265.25	264.75	264.5	264.0	263.5	263.0	263.0625	263.0625	262.5625	262.5625	262.4375	262.9375	262.9375	263.4375	263.3125	263.3125	262.9375	261.9375	261.4375	260.9375	260.8125	260.3125	261.3125	262.8125	264.3125	265.8125	266.5625	267.5625	268.375	268.875	268.125	268.625	270.625	271.125	271.625	271.625	271.125	271.625	272.125	272.125	272.0	272.0	272.375	272.875	272.875	272.875	273.5	274.0	273.9375
234.8	265.25	264.75	264.5	264.0	263.5	263.0	263.0625	263.0625	262.5625	262.5625	262.4375	262.9375	262.9375	263.4375	263.3125	263.3125	262.9375	261.9375	261.4375	260.9375	260.8125	260.3125	261.3125	262.8125	264.3125	265.8125	266.5625	267.5625	268.375	268.875	268.125	268.625	270.625	271.125	271.625	271.625	271.125	271.625	272.125	272.125	272.0	272.0	272.375	272.875	272.875	272.875	273.5	274.0	273.9375
235.2	265.25	264.75	264.5	264.0	263.25	262.75	262.75	262.75	262.5625	262.5625	262.4375	262.9375	263.3125	263.3125	263.3125	263.3125	262.9375	261.9375	261.4375	260.9375	260.8125	260.3125	261.0	262.5	264.3125	265.8125	266.5625	267.5625	268.375	268.875	268.5	268.5	270.375	270.875	271.375	271.375	270.875	271.375	271.75	271.75	271.625	272.125	272.625	272.625	272.875	272.375	273.5625	274.5625	273.9375
235.6	265.25	264.75	264.5	264.0	263.25	262.75	262.75	262.75	262.5625	262.5625	262.4375	262.9375	263.3125	263.3125	263.3125	263.3125	262.9375	261.9375	261.4375	260.9375	260.8125	260.3125	261.0	262.5	264.3125	265.8125	266.5625	267.5625	268.375	268.875	268.5	268.5	270.375	270.875	271.375	271.375	270.875	271.375	271.75	271.75	271.625	272.125	272.125	272.125	272.375	271.875	273.5625	274.5625	273.9375
236.0	265.25	264.75	264.5	264.0	263.25	262.75	262.75	262.75	262.5625	262.5625	262.4375	262.9375	263.0	263.0	263.3125	263.3125	263.3125	262.3125	261.4375	260.9375	260.4375	259.9375	260.625	262.125	264.0625	265.5625	266.25	267.25	268.375	268.875	268.5	268.5	269.8125	271.0625	271.375	271.375	270.625	271.125	271.5	271.5	271.125	271.625	271.875	271.875	271.875	271.375	272.5	274.5	274.5625
236.4	265.25	264.75	264.5	264.0	263.25	262.75	262.75	262.75	262.5625	262.5625	262.4375	262.9375	263.0	263.0	263.3125	263.3125	263.3125	262.3125	261.4375	260.9375	260.4375	259.9375	260.625	262.125	264.0625	265.5625	266.25	267.25	268.375	268.875	268.5	268.5	269.8125	271.0625	271.375	271.375	270.625	271.125	271.5	271.5	271.125	271.625	271.375	271.375	271.375	270.875	272.0	274.0	274.5625
236.8	265.25	264.75	264.5	264.0	263.25	262.75	262.75	262.75	262.5625	262.5625	262.4375	262.9375	263.25	263.25	263.1875	263.6875	263.3125	262.3125	261.4375	260.9375	259.5	260.0	260.9375	262.4375	264.0625	265.5625	266.5625	267.5625	268.25	268.75	268.5	268.5	269.5625	270.8125	271.375	271.375	270.625	271.125	271.25	270.75	270.875	271.375	271.25	270.75	270.5	270.5	271.25	273.5	274.6875
237.2	265.25	264.75	264.5	264.0	263.25	262.75	262.75	262.75	262.5625	262.5625	262.4375	262.9375	263.25	263.25	263.1875	263.6875	263.3125	262.3125	261.4375	260.9375	259.5	260.0	260.9375	262.4375	264.0625	265.5625	266.5625	267.5625	268.25	268.75	268.5	268.5	269.5625	270.8125	271.375	271.375	270.625	271.125	271.25	270.75	270.875	271.375	271.25	270.75	271.0	271.0	270.75	273.0	274.6875
237.6	265.25	264.75	264.5	264.0	263.25	262.75	262.5	262.5	262.5	262.5	262.4375	262.9375	263.25	263.25	263.1875	263.6875	263.5625	262.5625	261.4375	260.9375	259.75	260.25	261.3125	262.3125	264.0625	265.5625	266.4375	267.9375	268.625	269.125	268.875	268.375	269.3125	270.5625	271.375	271.375	270.375	270.875	270.75	270.75	270.5	271.5	271.125	271.125	271.625	271.625	272.0625	273.8125	274.625
238.0	265.25	264.75	264.5	264.0	263.25	262.75	262.5	262.5	262.5	262.5	262.4375	262.9375	263.25	263.25	263.1875	263.6875	263.5625	262.5625	261.4375	260.9375	259.75	260.25	261.3125	262.3125	264.0625	265.5625	266.4375	267.9375	268.625	269.125	268.875	268.375	269.3125	270.5625	271.375	271.375	270.375	270.875	270.75	270.75	270.5	271.5	271.625	271.625	272.125	272.125	273.8125	274.5625	274.625
238.4	265.25	264.75	264.5	264.0	263.25	262.75	262.5	262.5	262.5	262.5	262.125	262.625	263.0	263.0	263.1875	263.6875	263.5625	262.5625	261.4375	260.9375	259.75	260.25	261.3125	262.3125	263.6875	265.1875	266.4375	267.9375	268.625	269.125	268.875	268.875	269.0625	270.3125	270.125	270.625	270.75	270.25	270.375	270.875	270.0625	271.3125	270.75	271.75	271.9375	273.1875	274.8125	275.0625	275.1875
238.8	265.25	264.75	264.5	264.0	263.25	262.75	262.5	262.5	262.5	262.5	262.125	262.625	263.0	263.0	263.1875	263.6875	263.5625	262.5625	261.4375	260.9375	259.75	260.25	261.3125	262.3125	263.6875	265.1875	266.4375	267.9375	268.625	269.125	268.875	268.875	269.0625	270.3125	270.125	270.625	270.75	270.25	270.375	270.875	270.8125	271.0625	270.75	271.75	271.9375	273.1875	274.8125	275.0625	275.1875
239.2	265.25	264.75	264.5	264.0	263.25	262.75	262.5	262.5	262.5	262.5	262.125	262.625	263.0	263.0	263.1875	263.6875	263.3125	262.3125	261.6875	260.6875	259.75	260.25	261.0	262.0	263.6875	265.1875	266.125	267.625	268.25	268.75	268.5	269.0	269.1875	269.9375	268.875	269.375	271.1875	270.6875	270.25	270.75	270.625	270.625	269.5625	272.8125	271.875	273.375	273.25	274.25	274.0
239.6	265.25	264.75	264.5	264.0	263.25	262.75	262.5	262.5	262.5	262.5	262.125	262.625	263.0	263.0	263.1875	263.6875	263.3125	262.3125	261.6875	260.6875	259.75	260.25	261.0	262.0	263.6875	265.1875	266.125	267.625	268.25	268.75	268.5	269.0	269.1875	269.9375	268.875	269.375	271.1875	270.6875	270.25	270.75	271.125	271.125	270.3125	272.5625	271.875	273.375	273.25	274.25	274.0
240.0	265.25	264.75	264.5	264.0	263.25	262.75	262.5	262.5	262.5	262.5	262.375	262.875	263.3125	263.3125	262.9375	263.4375	263.3125	262.3125	261.0	260.5	260.125	260.625	261.0	262.0	263.3125	265.3125	266.375	267.875	268.5	269.0	268.5	269.0	269.1875	269.9375	269.25	269.25	271.125	270.625	269.375	270.375	270.5625	271.3125	272.46875	271.96875	271.375	272.875	273.125	273.625	273.875
240.4	265.25	264.75	264.5	264.0	263.25	262.75	262.5	262.5	262.5	262.5	262.375	262.875	263.3125	263.3125	262.9375	263.4375	263.3125	262.3125	261.0	260.5	260.125	260.625	261.0	262.0	263.3125	265.3125	266.375	267.875	268.5	269.0	268.5	269.0	269.1875	269.9375	269.25	269.25	271.125	270.625	269.375	270.375	270.5625	271.3125	272.46875	271.96875	271.375	272.875	273.625	274.125	273.875
240.8	265.25	264.75	264.25	263.75	263.25	262.75	262.5	262.5	262.8125	262.8125	262.375	262.875	263.0625	263.0625	263.1875	263.1875	263.3125	262.3125	260.75	260.75	260.75	260.75	261.3125	262.3125	263.3125	265.3125	266.375	267.875	268.625	269.625	268.5	269.0	268.8125	270.0625	269.75	269.75	270.5	271.0	269.1875	269.9375	271.40625	272.15625	271.875	271.375	271.6875	272.9375	274.75	274.75	273.75
241.2	265.25	264.75	264.25	263.75	263.25	262.75	262.5	262.5	262.8125	262.8125	262.375	262.875	263.0625	263.0625	263.1875	263.1875	263.3125	262.3125	260.75	260.75	260.75	260.75	261.3125	262.3125	263.3125	265.3125	266.375	267.875	268.625	269.625	268.5	269.0	268.8125	270.0625	269.75	269.75	270.5	271.0	269.9375	269.6875	270.90625	271.65625	271.875	271.375	272.9375	273.1875	274.75	274.75	274.25
241.6	265.25	264.75	264.0	263.5	263.25	262.75	262.5	262.5	262.8125	262.8125	262.375	262.875	263.125	262.625	262.9375	262.9375	263.9375	261.9375	260.75	260.75	260.75	260.75	261.3125	262.3125	263.25	265.25	266.25	267.75	268.625	269.125	268.8125	269.5625	269.125	269.625	270.0	270.0	269.875	270.375	269.875	269.875	268.9375	270.6875	271.125	271.625	273.0	273.0	273.875	274.375	274.625
242.0	265.25	264.75	264.0	263.5	263.25	262.75	262.5	262.5	262.8125	262.8125	262.375	262.875	263.125	262.625	262.9375	262.9375	263.9375	261.9375	260.75	260.75	260.75	260.75	261.3125	262.3125	263.25	265.25	266.25	267.75	268.625	269.125	268.8125	269.5625	269.125	269.625	270.0	270.0	269.875	270.375	269.875	269.875	268.9375	270.6875	271.125	271.625	273.0	273.0	273.875	274.375	274.625
242.4	265.25	264.75	264.0	263.5	263.25	262.75	262.8125	262.8125	262.8125	262.8125	262.6875	263.1875	263.125	262.625	262.9375	262.9375	263.6875	261.6875	260.75	260.75	260.75	260.75	261.0	262.0	263.8125	265.8125	266.375	267.375	268.875	269.375	268.875	269.375	268.875	269.375	270.59375	269.46875	269.0625	270.1875	270.125	269.625	268.8125	271.0625	270.75	271.25	272.75	272.75	273.125	274.125	274.0
242.8	265.25	264.75	264.0	263.5	263.25	262.75	262.8125	262.8125	262.8125	262.8125	262.6875	263.1875	263.125	262.625	262.9375	262.9375	263.6875	261.6875	260.75	260.75	260.75	260.75	261.0	262.0	263.8125	265.8125	266.375	267.375	268.875	269.375	268.875	269.375	268.875	269.375	270.59375	269.46875	267.9375	269.0625	270.625	270.125	269.3125	271.5625	270.75	271.25	272.75	272.75	273.125	274.125	274.0
243.2	265.25	264.75	264.0	263.5	263.25	262.75	262.8125	262.8125	262.5625	262.5625	262.6875	263.1875	263.125	262.625	262.625	262.625	263.375	261.375	260.5	260.5	260.75	260.75	260.875	261.875	263.4375	265.4375	267.0	268.0	268.875	269.375	268.6875	269.4375	268.875	269.375	270.34375	269.21875	267.3125	266.8125	271.3125	271.3125	270.5625	271.3125	270.75	271.25	272.625	272.625	272.3125	274.0625	273.1875
243.6	265.25	264.75	264.0	263.5	263.25	262.75	262.8125	262.8125	262.5625	262.5625	262.6875	263.1875	263.125	262.625	262.625	262.625	263.375	261.375	260.5	260.5	260.75	260.75	260.875	261.875	263.4375	265.4375	267.0	268.0	268.875	269.375	268.6875	269.4375	268.875	269.375	270.34375	269.21875	266.1875	265.6875	271.3125	271.3125	270.5625	271.3125	270.75	271.25	273.125	273.125	273.5625	274.3125	273.1875
244.0	265.25	264.75	264.0	263.5	263.25	262.75	262.8125	262.8125	262.5625	262.5625	262.375	262.875	263.125	262.625	262.9375	262.9375	263.375	261.375	260.5	260.5	260.75	260.75	261.4375	261.9375	263.6875	265.6875	267.25	268.25	268.875	269.375	269.375	268.875	268.875	269.375	271.0	270.0	266.25	264.625	271.1875	271.6875	270.5	270.5	270.625	271.125	272.875	273.375	274.875	274.375	273.3125
244.4	265.25	264.75	264.0	263.5	263.25	262.75	262.8125	262.8125	262.5625	262.5625	262.375	262.875	263.125	262.625	262.9375	262.9375	263.375	261.375	260.5	260.5	260.75	260.75	261.4375	261.9375	263.6875	265.6875	267.25	268.25	268.875	269.375	269.375	268.875	268.875	269.375	271.0	270.0	265.75	264.125	271.1875	271.6875	270.5	270.5	270.125	270.625	272.875	273.375	274.875	274.375	273.3125
244.8	265.25	264.75	264.0	263.5	263.25	262.75	262.8125	262.8125	262.5625	262.5625	262.125	262.625	262.875	262.375	262.6875	262.6875	263.3125	261.8125	260.5	260.5	260.75	260.75	261.3125	262.3125	263.625	265.625	267.25	268.25	268.875	269.375	269.375	268.875	268.875	269.375	269.375	270.375	266.625	263.625	270.9375	271.4375	270.75	270.75	269.5625	270.8125	272.625	273.625	274.75	273.75	273.0625
245.2	265.25	264.75	264.0	263.5	263.25	262.75	262.8125	262.8125	262.5625	262.5625	262.125	262.625	262.875	262.375	262.6875	262.6875	263.3125	261.8125	260.5	260.5	260.75	260.75	261.3125	262.3125	263.625	265.625	267.25	268.25	268.875	269.375	269.375	268.875	268.875	269.375	269.375	270.375	267.75	264.75	270.9375	271.4375	270.75	270.75	269.5625	270.8125	272.625	273.625	274.25	273.25	273.0625
245.6	265.25	264.75	264.0	263.5	263.25	262.75	262.8125	262.8125	262.5625	262.5625	262.125	262.625	263.125	262.125	262.6875	262.6875	263.0625	261.5625	260.5	260.5	260.75	260.75	261.5625	262.5625	263.875	265.875	267.25	268.25	269.125	269.625	269.375	268.875	268.9375	269.4375	270.1875	269.5625	265.96875	266.34375	270.75	271.25	271.0	271.0	269.875	270.375	272.1875	273.4375	272.875	272.875	273.0625
246.0	265.25	264.75	264.0	263.5	263.25	262.75	262.8125	262.8125	262.5625	262.5625	262.125	262.625	263.125	262.125	262.6875	262.6875	263.0625	261.5625	260.5	260.5	260.75	260.75	261.5625	262.5625	263.875	265.875	267.25	268.25	269.125	269.625	269.375	268.875	268.9375	269.4375	270.1875	269.5625	265.96875	266.34375	270.25	270.75	271.0	271.0	270.375	270.875	272.9375	273.1875	272.875	272.875	273.0625
246.4	265.25	264.75	264.0	263.5	263.25	262.75	262.5	262.5	262.25	262.25	262.5	262.5	263.4375	262.4375	262.6875	262.6875	263.0625	261.5625	260.75	260.75	260.75	260.75	261.0	262.0	264.125	266.125	267.875	268.375	269.25	269.75	269.0	269.0	269.1875	269.6875	270.0625	269.4375	268.54688	268.10938	269.0625	270.8125	271.0	271.0	270.0	270.5	272.875	272.875	272.375	272.375	273.9375
246.8	265.25	264.75	264.0	263.5	263.25	262.75	262.5	262.5	262.25	262.25	262.5	262.5	263.4375	262.4375	262.6875	262.6875	263.0625	261.5625	260.75	260.75	260.75	260.75	261.0	262.0	264.125	266.125	267.875	268.375	269.25	269.75	269.0	269.0	269.1875	269.6875	270.0625	269.4375	268.54688	268.10938	268.5625	270.3125	271.0	271.0	270.5	271.0	272.875	272.875	272.375	272.375	273.4375
247.2	265.25	264.75	264.0	263.5	263.0	262.5	262.5	262.5	262.25	262.25	262.75	262.75	263.1875	262.1875	262.6875	262.6875	262.8125	261.3125	260.5	260.5	261.0	261.0	260.875	262.375	264.75	266.25	267.875	268.375	269.5	269.5	269.0	269.0	268.375	268.875	269.4375	269.3125	267.48438	268.04688	267.6875	269.9375	270.75	270.75	270.25	271.75	272.0625	272.3125	271.875	271.875	271.9375
247.6	265.25	264.75	264.0	263.5	263.0	262.5	262.5	262.5	262.25	262.25	262.75	262.75	263.1875	262.1875	262.6875	262.6875	262.8125	261.3125	260.5	260.5	261.0	261.0	260.875	262.375	264.75	266.25	267.875	268.375	269.5	269.5	269.0	269.0	268.375	268.875	269.9375	269.8125	268.73438	268.29688	267.6875	269.9375	270.75	270.75	270.75	272.25	272.0625	272.3125	271.875	271.875	272.1875
248.0	265.25	264.75	264.0	263.5	263.0	262.5	262.5	262.5	262.25	262.25	262.75	262.75	262.875	261.875	262.4375	262.9375	262.5	261.0	259.875	260.375	261.0	261.0	261.0625	262.5625	265.25	266.75	267.875	268.375	269.25	269.25	269.0	268.5	269.0	268.5	268.3125	269.5625	268.34375	268.59375	267.6875	269.9375	270.75	270.75	270.5	272.5	272.5625	271.8125	271.625	271.125	271.8125
248.4	265.25	264.75	264.0	263.5	263.0	262.5	262.5	262.5	262.25	262.25	262.75	262.75	262.875	261.875	262.4375	262.9375	262.5	261.0	259.875	260.375	261.0	261.0	261.0625	262.5625	265.25	266.75	267.875	268.375	269.25	269.25	269.0	268.5	269.0	268.5	268.8125	270.0625	269.59375	268.84375	268.1875	270.4375	270.75	270.75	271.0	273.0	272.8125	271.0625	271.625	271.125	271.8125
248.8	265.25	264.75	264.0	263.5	263.0	262.5	262.5	262.5	262.5	262.5	262.75	262.75	262.5	262.0	262.4375	262.9375	262.5	261.0	260.125	260.125	261.375	261.375	261.1875	262.6875	264.9375	267.1875	267.875	268.375	268.625	269.125	269.25	268.75	269.125	269.125	269.875	270.375	270.71875	269.71875	268.25	270.25	270.75	270.75	271.71875	273.21875	272.125	270.125	270.375	270.375	271.3125
249.2	265.25	264.75	264.0	263.5	263.0	262.5	262.5	262.5	262.5	262.5	262.75	262.75	262.5	262.0	262.4375	262.9375	262.5	261.0	260.125	260.125	261.375	261.375	261.6875	263.1875	264.9375	267.1875	267.875	268.375	268.625	269.125	269.25	268.75	269.125	269.125	269.875	270.375	270.71875	269.71875	268.75	270.75	270.75	270.75	271.71875	273.21875	272.125	270.125	270.375	270.375	271.3125
249.6	265.25	264.75	264.0	263.5	263.0	262.5	262.5	262.5	262.5	262.5	262.5	262.5	262.5	262.0	262.4375	262.9375	262.5625	261.0625	260.5	260.5	261.0	261.0	260.875	263.375	265.6875	267.4375	268.125	268.625	269.75	269.25	269.25	269.25	269.25	269.25	269.5	270.0	270.65625	269.15625	269.25	270.75	270.5	270.5	271.25	272.75	271.125	269.625	270.125	270.625	271.375
250.0	265.25	264.75	264.0	263.5	263.0	262.5	262.5	262.5	262.5	262.5	262.5	262.5	262.5	262.0	262.4375	262.9375	262.5625	261.0625	260.5	260.5	261.0	261.0	260.875	263.375	265.6875	267.4375	268.125	268.625	269.75	269.25	269.25	269.25	269.25	269.25	269.0	269.5	270.65625	269.15625	269.25	270.75	270.5	270.5	271.25	272.75	271.625	270.125	270.625	271.125	271.375
250.4	265.25	264.75	264.0	263.5	263.0	262.5	262.5	262.5	262.8125	262.8125	262.5	262.5	262.25	261.75	262.4375	262.9375	262.5625	261.0625	260.25	260.25	260.375	260.875	260.75	263.75	265.9375	267.6875	267.75	268.75	269.25	269.25	269.5	269.5	269.0	269.0	269.21875	269.21875	270.03125	269.03125	269.75	271.25	270.875	270.875	270.5625	272.8125	272.25	271.25	271.375	271.375	271.875
250.8	265.25	264.75	264.0	263.5	263.0	262.5	262.5	262.5	262.8125	262.8125	262.5	262.5	262.25	261.75	262.4375	262.9375	262.5625	261.0625	260.25	260.25	260.375	260.875	260.75	263.75	265.9375	267.6875	267.75	268.75	269.25	269.25	269.5	269.5	269.0	269.0	269.21875	269.21875	270.03125	269.03125	269.75	271.25	270.875	270.875	271.0625	273.3125	272.75	271.75	271.375	271.375	271.875
251.2	265.25	264.75	264.0	263.5	263.0	262.5	262.5	262.5	262.8125	262.8125	262.5	262.5	262.25	261.75	262.8125	262.8125	262.3125	260.8125	260.0	260.5	260.375	260.875	261.375	264.375	265.9375	267.6875	268.0	269.0	269.5	269.5	269.5	269.5	269.0	269.0	269.03125	269.28125	269.34375	268.59375	270.375	270.875	270.875	270.875	271.0	273.0	272.5	272.0	271.0	271.0	272.125
251.6	265.25	264.75	264.0	263.5	263.0	262.5	262.5	262.5	262.8125	262.8125	262.5	262.5	262.25	261.75	262.8125	262.8125	262.3125	260.8125	260.0	260.5	260.375	260.875	261.375	264.375	265.9375	267.6875	268.0	269.0	269.5	269.5	269.5	269.5	269.0	269.0	269.78125	269.03125	269.34375	268.59375	270.375	270.875	270.875	270.875	271.25	272.25	272.5	272.0	271.0	271.0	272.125
252.0	265.25	264.75	264.0	263.5	263.0	262.5	262.5	262.5	262.8125	262.8125	262.25	262.25	262.25	261.75	262.5	262.5	262.0	260.5	260.25	260.75	260.625	261.125	261.9375	264.9375	265.9375	267.6875	268.0	269.0	269.75	269.75	269.5	269.5	269.5	269.5	269.5	269.0	268.46875	268.96875	270.4375	270.9375	270.875	270.875	271.6875	271.4375	270.75	271.25	271.25	271.25	271.75
252.4	265.25	264.75	264.0	263.5	263.0	262.5	262.5	262.5	262.8125	262.8125	262.25	262.25	262.25	261.75	262.5	262.5	262.0	260.5	260.25	260.75	260.625	261.125	261.9375	264.9375	265.9375	267.6875	268.0	269.0	269.75	269.75	269.5	269.5	269.5	269.5	269.5	269.0	268.46875	268.96875	270.4375	270.9375	270.875	270.875	271.9375	270.6875	270.25	270.75	271.25	271.25	271.75
252.8	265.25	264.75	264.25	263.75	263.0	262.5	262.5	262.5	262.5625	262.5625	262.25	262.25	262.25	261.75	262.5	262.5	262.125	260.625	260.25	260.75	260.625	261.125	262.1875	265.1875	266.75	267.75	268.625	269.125	269.75	269.75	270.0625	270.0625	270.0625	269.5625	269.875	268.875	267.34375	268.34375	270.125	270.625	270.625	271.125	271.1875	270.9375	268.875	269.125	270.25	270.75	270.5625
253.2	265.25	264.75	264.25	263.75	263.0	262.5	262.5	262.5	262.5625	262.5625	262.25	262.25	262.25	261.75	262.5	262.5	262.125	260.625	260.25	260.75	260.625	261.125	262.1875	265.1875	266.75	267.75	268.625	269.125	269.75	269.75	270.0625	270.0625	270.0625	269.5625	269.875	268.875	267.84375	268.84375	270.125	270.625	270.625	271.125	271.6875	271.4375	270.375	269.625	269.75	270.25	270.5625
253.6	265.25	264.75	264.25	263.75	263.0	262.5	262.5	262.5	262.5625	262.5625	262.25	262.25	262.25	261.75	262.5	262.5	261.875	260.375	260.25	260.75	260.875	261.375	262.0	264.5	266.75	267.75	268.25	268.75	269.75	269.75	269.5	269.5	270.0625	269.5625	269.5	269.0	268.0	269.0	270.4375	270.9375	270.5625	271.8125	270.75	271.75	271.1875	269.6875	268.25	269.0	269.5625
254.0	265.25	264.75	264.25	263.75	263.0	262.5	262.5	262.5	262.5625	262.5625	262.25	262.25	262.25	261.75	262.5	262.5	261.875	260.375	260.25	260.75	260.875	261.375	262.0	264.5	266.75	267.75	268.25	268.75	269.75	269.75	269.5	269.5	270.0625	269.5625	269.5	269.0	268.5	269.5	270.4375	270.9375	270.5625	271.8125	270.5	272.5	272.9375	271.4375	270.25	270.0	269.5625
254.4	265.25	264.75	264.25	263.75	263.0	262.5	262.5	262.5	262.5625	262.5625	262.25	262.25	262.25	261.75	262.625	262.625	261.875	260.375	260.25	260.75	261.5	261.5	261.75	264.25	266.625	267.625	268.25	268.75	270.125	269.625	269.5	269.5	270.0625	269.5625	270.4375	269.9375	269.0	269.5	270.5625	270.5625	270.25	272.25	270.0	272.25	274.25	273.25	273.1875	270.4375	270.5
254.8	265.25	264.75	264.25	263.75	263.0	262.5	262.5	262.5	262.5625	262.5625	262.25	262.25	262.25	261.75	262.625	262.625	261.875	260.375	260.25	260.75	261.5	261.5	261.75	264.25	266.625	267.625	268.25	268.75	270.125	269.625	269.5	269.5	270.0625	269.5625	270.4375	269.9375	269.5	270.0	270.5625	270.5625	270.25	272.25	270.5	272.75	274.75	273.75	273.1875	270.4375	270.5
255.2	265.25	264.75	264.25	263.75	263.0	262.5	262.5	262.5	262.8125	262.3125	262.25	262.25	261.75	261.25	262.625	262.625	261.5	260.0	260.5	260.5	261.5	261.5	262.3125	264.8125	266.625	267.625	268.25	268.75	270.25	269.75	269.375	269.875	270.0	269.5	269.75	269.75	269.625	270.125	270.25	270.25	270.0	271.5	270.75	272.5	274.25	273.75	271.875	269.625	270.25
255.6	265.25	264.75	264.25	263.75	263.0	262.5	262.5	262.5	262.8125	262.3125	262.25	262.25	261.75	261.25	262.625	262.625	261.5	260.0	260.5	260.5	261.5	261.5	262.3125	264.8125	266.625	267.625	268.25	268.75	270.25	269.75	269.375	269.875	270.0	269.5	269.75	269.75	269.625	270.125	270.25	270.25	270.0	271.5	271.5	272.25	273.25	272.75	271.375	269.125	269.75
256.0	265.25	264.75	264.25	263.75	263.0	262.5	262.5	262.5	262.5	262.0	262.25	262.25	261.75	261.25	262.9375	262.9375	261.125	260.125	260.125	260.625	261.375	261.875	263.40625	265.40625	267.0	268.0	268.625	269.125	269.25	269.25	269.6875	270.1875	270.0	269.5	269.25	268.75	269.5	269.5	269.9375	270.4375	270.5	271.5	271.125	272.125	272.0625	270.8125	269.9375	268.1875	268.4375
256.4	265.25	264.75	264.25	263.75	263.0	262.5	262.5	262.5	262.5	262.0	262.25	262.25	261.75	261.25	262.9375	262.9375	261.125	260.125	260.125	260.625	261.375	261.875	263.40625	265.40625	267.0	268.0	268.625	269.125	269.25	269.25	269.6875	270.1875	270.0	269.5	269.25	268.75	269.5	269.5	269.9375	270.4375	270.5	271.5	271.875	271.875	271.5625	270.3125	269.9375	268.1875	268.4375
256.8	265.25	264.75	264.25	263.75	263.0	262.5	262.5	262.5	262.5	262.0	262.25	262.25	262.0	261.5	262.6875	262.1875	260.875	259.875	260.125	260.625	261.84375	262.34375	262.71875	264.71875	267.78125	268.78125	268.1875	268.9375	269.125	269.125	269.75	269.25	269.75	269.75	269.25	268.75	269.5	269.5	270.5625	271.0625	270.3125	271.5625	272.0625	272.0625	270.375	269.125	269.375	268.875	269.25
257.2	265.25	264.75	264.25	263.75	263.0	262.5	262.5	262.5	262.5	262.0	262.25	262.25	262.0	261.5	262.6875	262.1875	260.875	259.875	260.125	260.625	261.84375	262.34375	262.71875	264.71875	267.78125	268.78125	268.1875	268.9375	269.125	269.125	269.75	269.25	269.75	269.75	269.25	268.75	269.5	269.5	270.5625	271.0625	271.0625	271.3125	272.0625	272.0625	270.375	269.125	269.875	269.375	269.75
257.6	265.25	264.75	264.25	263.75	263.0	262.5	262.5	262.5	262.5	262.0	262.0	262.0	262.0	261.5	262.6875	262.1875	260.875	259.875	260.125	260.625	261.375	262.375	261.8125	264.0625	267.15625	269.15625	268.5	269.0	268.25	268.75	269.75	269.25	269.75	269.75	269.375	268.375	269.25	269.25	269.8125	270.8125	270.8125	271.5625	270.25	272.0	270.0	269.5	269.375	269.875	269.875
258.0	265.25	264.75	264.25	263.75	263.0	262.5	262.5	262.5	262.5	262.0	262.0	262.0	262.0	261.5	262.6875	262.1875	260.875	259.875	260.125	260.625	261.375	262.375	261.8125	264.0625	267.15625	269.15625	268.5	269.0	268.25	268.75	269.75	269.25	269.75	269.75	269.375	268.375	269.25	269.25	269.8125	270.8125	271.0625	270.8125	269.75	271.5	270.0	269.5	269.375	269.875	270.375
258.4	265.25	264.75	264.25	263.75	263.0	262.5	262.5	262.5	262.5	262.0	262.375	261.875	262.0	261.5	262.6875	262.1875	261.25	260.25	260.125	260.625	261.0	262.0	261.25	264.0	265.75	268.25	269.0	269.0	268.625	268.625	269.5	269.0	269.625	269.625	268.25	268.25	268.75	269.25	270.0625	270.0625	271.25	270.5	268.625	269.625	270.125	269.625	268.5625	269.8125	270.875
258.8	265.25	264.75	264.25	263.75	263.0	262.5	262.5	262.5	262.5	262.0	262.375	261.875	262.0	261.5	262.6875	262.1875	261.25	260.25	260.125	260.625	261.0	262.0	261.25	264.0	265.75	268.25	269.0	269.0	268.625	268.625	269.5	269.0	269.625	269.625	268.25	268.25	269.25	269.75	270.5625	270.5625	270.75	270.0	268.625	269.625	270.625	270.125	269.0625	270.3125	271.375
259.2	265.25	264.75	264.25	263.75	263.0	262.5	262.5	262.5	262.5	262.0	262.375	261.875	262.0	261.5	262.375	261.875	261.25	260.25	260.125	260.625	261.25	262.25	262.89062	264.20312	265.5	268.0	268.625	269.125	268.5	268.0	269.0	269.0	269.375	269.375	268.25	268.25	269.125	269.625	270.125	270.625	270.25	268.25	268.0	269.5	270.5	270.5	270.375	270.875	272.125
259.6	265.25	264.75	264.25	263.75	263.0	262.5	262.5	262.5	262.5	262.0	262.375	261.875	262.0	261.5	262.375	261.875	261.25	260.25	260.125	260.625	261.25	262.25	262.89062	264.20312	265.5	268.0	268.625	269.125	269.0	268.5	269.0	269.0	269.375	269.375	268.25	268.25	269.125	269.625	270.125	270.625	270.25	268.25	269.25	270.75	271.0	271.0	270.875	271.375	272.125
260.0	265.25	264.75	264.25	263.75	263.0	262.5	262.5	262.5	262.8125	262.3125	262.375	261.875	261.9375	261.9375	262.375	261.875	261.25	260.25	260.375	260.875	262.21875	263.21875	264.78125	266.78125	265.75	267.25	268.25	269.25	268.75	268.75	269.25	269.25	269.0	269.5	268.25	268.25	269.375	269.375	270.75	270.75	269.75	268.25	269.25	271.25	271.125	271.625	271.75	272.25	272.75
260.4	265.25	264.75	264.25	263.75	263.0	262.5	262.5	262.5	262.8125	262.3125	262.375	261.875	261.9375	261.9375	262.375	261.875	261.25	260.25	260.375	260.875	262.21875	263.21875	264.78125	266.78125	265.75	267.25	268.25	269.25	269.25	269.25	269.25	269.25	269.0	269.5	268.25	268.25	268.875	268.875	270.75	270.75	269.75	268.25	269.25	271.25	271.125	271.625	272.25	272.75	272.75
260.8	265.25	264.75	264.25	263.75	263.0	262.5	262.5	262.5	262.8125	262.3125	262.375	261.875	261.9375	261.9375	262.375	261.875	261.0	260.0	260.0	260.5	262.34375	262.84375	265.25	267.5	268.51562	267.95312	268.25	268.25	269.0	269.5	269.5	269.0	269.125	269.125	268.0	268.0	268.25	268.25	270.875	270.375	269.53125	269.28125	269.0	271.0	271.125	271.625	272.75	273.75	273.0
261.2	265.25	264.75	264.25	263.75	263.0	262.5	262.5	262.5	262.8125	262.3125	262.375	261.875	261.9375	261.9375	262.375	261.875	261.0	260.0	260.0	260.5	262.34375	262.84375	265.25	267.5	268.51562	267.95312	268.25	268.25	269.0	269.5	270.0	269.5	269.125	269.125	268.0	268.0	268.25	268.25	270.875	270.375	269.53125	269.28125	269.0	271.0	271.125	271.625	272.75	273.75	273.0
261.6	265.25	264.75	264.25	263.75	263.0	262.5	262.5	262.5	263.0625	262.5625	262.125	261.625	261.625	261.625	262.6875	262.1875	260.625	259.625	259.75	260.25	262.125	262.625	264.21875	265.96875	267.89062	267.82812	268.875	268.375	268.75	269.25	270.375	269.875	269.625	269.125	267.78125	268.53125	268.375	268.875	270.875	270.375	268.71875	268.96875	269.3125	271.5625	271.25	271.75	273.0	273.0	272.875
262.0	265.25	264.75	264.25	263.75	263.0	262.5	262.5	262.5	263.0625	262.5625	262.125	261.625	261.625	261.625	262.6875	262.1875	260.625	259.625	259.75	260.25	262.125	262.625	264.21875	265.96875	268.39062	268.32812	268.875	268.375	268.75	269.25	270.375	269.875	269.625	269.125	268.28125	269.03125	268.875	269.375	270.875	270.375	269.21875	269.46875	270.5625	271.8125	271.75	272.25	273.0	273.0	272.875
262.4	265.25	264.75	264.25	263.75	263.0	262.5	262.5	262.5	263.0625	262.5625	262.125	261.625	261.625	261.625	262.6875	262.1875	260.625	259.625	259.375	260.375	262.0	262.5	262.5625	263.5625	266.28125	267.78125	269.34375	268.84375	269.375	269.375	270.625	270.125	269.5	269.0	267.9375	269.1875	269.25	269.75	270.75	270.75	269.78125	270.03125	270.4375	271.1875	270.875	272.375	272.875	272.875	273.0
262.8	265.25	264.75	264.25	263.75	263.0	262.5	262.5	262.5	263.0625	262.5625	262.125	261.625	261.625	261.625	262.6875	262.1875	260.625	259.625	259.375	260.375	262.5	263.0	262.5625	263.5625	266.78125	268.28125	269.34375	268.84375	269.375	269.375	270.625	270.125	269.5	269.0	268.4375	269.6875	269.75	270.25	270.75	270.75	270.78125	271.03125	271.6875	271.4375	271.375	272.875	272.875	272.875	273.5
263.2	265.25	264.75	264.25	263.75	263.0	262.5	262.5	262.5	263.0625	262.5625	262.125	261.625	261.625	261.625	262.6875	262.1875	261.0	260.0	259.84375	260.84375	262.59375	263.59375	262.6875	263.6875	267.21875	268.71875	269.96875	268.96875	269.375	269.375	271.0	270.5	269.75	268.25	269.375	269.875	270.25	269.75	270.75	270.75	271.0625	271.0625	270.8125	271.5625	271.8125	273.0625	272.875	273.375	274.0
263.6	265.25	264.75	264.25	263.75	263.0	262.5	262.5	262.5	263.0625	262.5625	262.125	261.625	261.625	261.625	262.6875	262.1875	261.0	260.0	259.84375	260.84375	263.09375	264.09375	263.1875	264.1875	267.21875	268.71875	269.96875	268.96875	269.375	269.375	271.0	270.5	269.25	267.75	269.375	269.875	270.25	269.75	270.75	270.75	271.5625	271.5625	271.3125	272.0625	273.0625	273.3125	272.875	273.375	274.0
264.0	265.25	264.75	264.25	263.75	263.0	262.5	262.5	262.5	263.0625	262.5625	262.125	261.625	261.625	261.625	262.5	262.0	260.625	260.125	260.84375	261.34375	262.46875	263.96875	263.65625	265.15625	267.96875	269.46875	269.59375	269.09375	269.375	268.875	270.4375	270.6875	269.15625	267.28125	268.25	269.75	270.125	269.625	270.375	270.875	271.75	271.75	271.5	272.5	273.5625	273.5625	272.75	273.25	273.625
264.4	265.25	264.75	264.25	263.75	263.0	262.5	262.5	262.5	263.0625	262.5625	262.125	261.625	261.625	261.625	262.5	262.0	260.625	260.125	260.84375	261.34375	262.96875	264.46875	264.65625	266.15625	267.96875	269.46875	269.59375	269.09375	269.375	268.875	270.4375	270.6875	269.90625	267.03125	268.25	269.75	270.125	269.625	270.375	270.875	271.75	271.75	271.5	272.5	273.5625	273.5625	272.75	273.25	273.125
264.8	265.25	264.75	264.0	263.5	263.0	262.5	262.5	262.5	263.0625	262.5625	262.375	261.375	261.625	261.625	262.5	262.0	260.1875	260.4375	261.3125	261.1875	263.34375	264.84375	266.4375	268.4375	270.0625	270.0625	268.8125	269.4375	268.4375	269.1875	269.8125	270.5625	269.75	266.75	267.4375	270.6875	270.0	269.5	269.875	271.375	272.0	271.5	271.125	272.625	272.0	272.5	273.21875	273.21875	272.625
265.2	265.25	264.75	264.0	263.5	263.0	262.5	262.5	262.5	263.0625	262.5625	262.375	261.375	261.625	261.625	262.5	262.0	260.1875	260.4375	261.3125	261.1875	263.34375	264.84375	267.1875	269.1875	269.5625	269.5625	268.8125	269.4375	268.9375	269.6875	269.8125	270.5625	270.25	267.25	267.9375	271.1875	270.5	270.0	270.375	271.875	272.0	271.5	271.125	272.625	271.5	272.0	272.71875	272.71875	272.125
265.6	265.25	264.75	264.0	263.5	263.0	262.5	262.5	262.5	262.75	262.25	262.375	261.375	261.9375	261.9375	262.5	262.0	259.8125	260.0625	260.9375	261.3125	263.03125	265.28125	267.9375	269.4375	269.4375	268.4375	269.09375	269.34375	269.875	269.875	269.4375	270.1875	269.8125	268.0625	269.0625	271.8125	271.0	270.5	270.6875	271.9375	271.875	271.375	271.0625	272.8125	271.5625	271.8125	272.125	272.125	271.375
266.0	265.25	264.75	264.0	263.5	263.0	262.5	262.5	262.5	262.75	262.25	262.375	261.375	261.9375	261.9375	262.5	262.0	259.8125	260.0625	260.9375	261.3125	263.03125	265.28125	267.4375	268.9375	268.4375	267.4375	269.09375	269.34375	269.875	269.875	269.4375	270.1875	270.8125	269.0625	269.5625	272.3125	271.5	271.0	271.1875	272.4375	271.875	271.375	271.0625	272.8125	272.0625	272.3125	272.625	272.625	271.375
266.4	265.25	264.75	264.0	263.5	263.0	262.5	262.5	262.5	262.75	262.25	262.125	261.125	261.9375	261.9375	262.875	261.625	259.8125	260.0625	260.9375	260.8125	263.15625	264.90625	266.5625	268.6875	268.125	265.625	267.46875	269.34375	269.28125	270.90625	269.875	270.375	270.25	269.75	270.5	272.75	271.6875	271.6875	271.5	272.0	272.125	271.125	271.25	272.25	272.5	272.5	273.375	273.875	271.9375
266.8	265.25	264.75	264.0	263.5	263.0	262.5	262.5	262.5	262.75	262.25	262.125	261.125	261.9375	261.9375	262.875	261.625	259.8125	260.0625	260.9375	260.8125	263.15625	264.90625	266.3125	267.4375	267.125	264.625	266.96875	269.84375	269.28125	270.90625	269.875	270.375	270.75	270.25	270.5	272.75	272.1875	272.1875	271.5	272.0	272.125	271.125	271.25	272.25	273.0	273.0	273.875	274.375	273.1875
267.2	265.25	264.75	264.0	263.5	263.0	262.5	262.75	262.75	262.75	262.25	262.125	261.125	261.9375	261.9375	262.625	261.375	259.8125	260.0625	260.46875	260.96875	263.625	264.125	265.4375	265.3125	265.25	263.25	267.04688	268.73438	267.53125	270.03125	269.625	270.625	270.5	271.0	270.4375	271.6875	271.75	271.25	271.5	272.0	272.25	270.75	270.625	272.125	273.25	273.25	273.375	273.875	273.25
267.6	265.25	264.75	264.0	263.5	263.0	262.5	262.75	262.75	262.75	262.25	262.125	261.125	261.9375	261.9375	262.625	261.375	259.8125	260.0625	260.46875	260.96875	263.625	264.125	265.6875	264.5625	264.75	262.75	266.04688	268.73438	266.28125	269.78125	269.625	270.625	270.5	271.0	269.9375	271.1875	271.25	270.75	271.5	272.0	272.25	270.75	270.625	272.125	273.25	273.25	273.375	273.875	273.75
268.0	265.25	264.75	264.0	263.5	262.75	262.25	262.75	262.75	262.75	262.25	262.125	261.125	261.625	261.625	263.5625	261.3125	259.75	259.75	260.03125	261.03125	263.875	263.625	265.5	264.125	264.0	262.75	265.67188	268.60938	265.75	268.25	269.0625	270.8125	270.3125	271.0625	269.4375	270.1875	270.375	270.375	270.8125	272.5625	272.5	270.5	270.875	271.875	272.5	273.0	273.8125	273.8125	272.375
268.4	265.25	264.75	264.0	263.5	262.75	262.25	262.75	262.75	262.75	262.25	262.125	261.125	261.625	261.625	263.5625	261.3125	259.75	259.75	260.03125	261.03125	263.875	263.625	266.0	264.625	264.0	262.75	265.17188	268.10938	264.5	268.0	269.0625	270.8125	270.3125	271.0625	268.9375	269.6875	269.875	269.875	270.8125	272.5625	272.5	270.5	271.375	272.375	272.5	273.0	273.8125	273.8125	272.875
268.8	265.25	264.75	264.0	263.5	262.75	262.25	262.75	262.75	262.75	262.25	262.125	261.125	261.625	261.625	263.3125	261.0625	259.1875	259.9375	260.0625	261.6875	264.1875	263.6875	263.875	263.875	264.40625	262.78125	263.76562	268.82812	263.4375	267.1875	269.3125	270.5625	270.25	270.25	268.25	269.75	268.875	269.125	270.875	272.375	271.625	270.625	271.875	272.375	272.875	272.875	273.25	273.25	273.3125
269.2	265.25	264.75	264.0	263.5	262.75	262.25	262.75	262.75	262.75	262.25	262.125	261.125	261.625	261.625	263.3125	261.0625	259.1875	259.9375	260.0625	261.6875	264.1875	263.6875	264.375	264.375	264.90625	263.28125	263.26562	268.32812	262.9375	266.6875	269.3125	270.5625	270.75	270.75	269.5	270.0	268.875	269.125	270.875	272.375	272.125	271.125	272.375	272.875	272.875	272.875	273.25	273.25	273.3125
269.6	266.25	265.25	265.25	264.25	263.75	262.75	263.0	263.0	263.0	263.0	262.25	261.25	262.0	262.0	263.5	261.5	260.0	260.0	261.375	262.375	263.6875	263.9375	265.0	266.0	264.375	262.375	264.1875	267.4375	262.5	266.5	270.5	270.5	271.75	270.75	270.0	270.0	269.75	269.75	271.25	273.25	273.0	273.0	273.5	273.5	273.75	273.75	273.75	273.75	273.5
270.0	266.25	265.25	265.25	264.25	263.75	262.75	263.0	263.0	263.0	263.0	262.25	261.25	262.0	262.0	263.5	261.5	260.0	260.0	261.375	262.375	263.6875	263.9375	265.0	266.0	264.375	262.375	263.1875	266.4375	262.5	266.5	270.5	270.5	271.75	270.75	270.0	270.0	269.75	269.75	271.25	273.25	273.0	273.0	273.5	273.5	272.75	272.75	272.75	272.75	273.5
270.4	266.25	265.25	265.25	264.25	263.75	262.75	263.0	263.0	263.0	263.0	262.25	261.25	262.5	262.5	263.5	261.5	260.0	260.0	261.125	263.125	263.6875	263.9375	264.25	266.25	266.0	264.0	263.4375	265.6875	263.5	267.5	271.0	271.0	271.75	270.75	270.5	271.5	271.0	271.0	271.25	273.25	273.5	273.5	274.0	273.0	273.75	272.75	272.75	273.75	273.0
270.8	266.25	265.25	265.25	264.25	263.75	262.75	263.0	263.0	263.0	263.0	262.25	261.25	262.5	262.5	263.5	261.5	260.0	260.0	261.125	263.125	263.6875	263.9375	264.25	266.25	266.0	264.0	263.4375	265.6875	263.5	267.5	271.0	271.0	271.75	270.75	270.5	271.5	271.0	271.0	271.25	273.25	273.5	273.5	273.0	272.0	272.75	271.75	271.75	272.75	272.0
271.2	266.25	265.25	265.25	264.25	263.75	262.75	263.0	263.0	263.0	263.0	262.25	261.25	263.25	263.25	263.5	261.5	260.0	260.0	260.5	262.5	265.9375	265.1875	264.25	266.25	266.5	264.5	264.125	264.125	265.25	268.25	271.0	271.0	271.875	269.375	270.75	271.75	272.25	271.25	271.75	272.75	273.75	272.75	272.25	272.25	272.5	271.5	271.0	273.0	272.0
271.6	266.25	265.25	265.25	264.25	263.75	262.75	263.0	263.0	263.0	263.0	262.25	261.25	263.25	263.25	263.5	261.5	260.0	260.0	260.5	262.5	265.9375	265.1875	264.25	266.25	266.5	264.5	264.125	264.125	265.25	268.25	271.0	271.0	271.875	269.375	270.75	271.75	272.25	271.25	271.75	272.75	273.75	272.75	271.25	271.25	272.5	271.5	271.0	273.0	271.0
272.0	266.25	265.25	265.25	264.25	263.75	262.75	263.0	263.0	263.0	263.0	262.25	261.25	263.25	263.25	263.0	261.0	260.0	260.0	261.125	263.125	265.4375	264.6875	263.0	265.0	267.0	266.0	265.0	264.0	265.75	268.75	271.0	271.0	272.375	268.875	271.25	272.25	272.5	270.5	271.25	273.25	274.25	272.25	269.75	270.75	271.75	271.75	271.25	272.25	270.75
272.4	266.25	265.25	265.25	264.25	263.75	262.75	263.0	263.0	263.0	263.0	262.25	261.25	263.25	263.25	263.0	261.0	260.0	260.0	261.125	263.125	265.4375	264.6875	263.0	265.0	267.0	266.0	265.0	264.0	265.75	268.75	271.0	271.0	272.375	268.875	271.25	272.25	272.5	270.5	270.25	272.25	273.25	271.25	269.75	270.75	271.75	271.75	271.25	272.25	270.75
272.8	266.25	265.25	265.25	264.25	263.75	262.75	263.0	263.0	263.0	263.0	262.25	261.25	263.25	263.25	262.5	260.5	260.0	260.0	260.5	262.5	266.125	264.125	264.25	265.25	266.0	266.0	266.0	265.0	266.5	268.5	271.125	269.625	271.375	268.875	271.25	272.25	272.5	270.5	268.75	271.75	273.0	271.0	269.0	271.0	272.25	272.25	272.25	272.25	271.25
273.2	266.25	265.25	265.25	264.25	263.75	262.75	263.0	263.0	263.0	263.0	262.25	261.25	263.25	263.25	262.5	260.5	260.0	260.0	260.5	262.5	266.125	264.125	264.25	265.25	266.0	266.0	266.0	265.0	266.5	268.5	271.125	269.625	270.375	267.875	271.25	272.25	272.5	270.5	268.75	271.75	273.0	271.0	270.0	272.0	272.25	272.25	272.25	272.25	271.25
273.6	266.25	265.25	265.25	264.25	263.75	262.75	263.0	263.0	263.0	263.0	262.25	261.25	263.25	263.25	262.5	260.5	260.75	259.75	261.25	264.25	265.625	264.625	264.5	264.5	266.0	266.0	266.25	266.25	266.5	268.5	271.125	269.625	270.375	266.875	271.125	271.625	273.25	270.25	269.25	272.25	272.75	270.75	272.5	273.5	272.75	272.75	272.25	272.25	272.25
274.0	266.25	265.25	265.25	264.25	263.75	262.75	263.0	263.0	263.0	263.0	262.25	261.25	263.25	263.25	262.5	260.5	260.75	259.75	261.25	264.25	264.625	263.625	264.5	264.5	266.0	266.0	267.25	267.25	266.5	268.5	271.125	269.625	269.375	265.875	271.125	271.625	273.25	270.25	269.25	272.25	272.75	270.75	272.5	273.5	272.75	272.75	272.25	272.25	271.25
274.4	266.25	265.25	265.25	264.25	263.75	262.75	263.0	263.0	263.0	263.0	262.25	261.25	263.25	263.25	262.5	260.5	260.0	260.0	260.25	264.75	264.125	263.125	264.625	264.125	266.25	267.25	267.5	268.5	267.25	268.25	270.875	270.375	269.625	265.125	271.75	272.75	273.5	269.5	268.25	272.25	273.25	272.25	272.875	271.375	273.0	273.0	272.75	272.75	272.25
274.8	266.25	265.25	265.25	264.25	263.75	262.75	263.0	263.0	263.0	263.0	262.25	261.25	263.25	263.25	262.5	260.5	260.0	260.0	260.25	264.75	263.125	262.125	263.625	263.125	266.25	267.25	267.5	268.5	267.25	268.25	269.375	270.875	269.625	265.125	271.75	272.75	272.5	268.5	268.25	272.25	273.25	272.25	271.875	270.375	272.0	272.0	272.75	272.75	272.25
275.2	266.25	265.25	265.25	264.25	263.75	262.75	263.0	263.0	263.0	263.0	262.25	261.25	262.0	263.0	262.0	260.0	260.0	260.0	261.375	264.375	264.0625	263.0625	264.625	264.125	266.0	267.0	267.75	269.75	267.5	267.5	269.25	270.25	269.5	267.5	271.75	273.75	272.375	267.375	270.0	273.0	274.0	273.0	271.75	270.75	270.5	271.5	272.5	272.5	271.875
275.6	266.25	265.25	265.25	264.25	263.75	262.75	263.0	263.0	263.0	263.0	262.25	261.25	262.0	263.0	262.0	260.0	260.0	260.0	261.375	264.375	263.0625	262.0625	263.625	263.125	266.0	267.0	266.75	268.75	267.5	267.5	269.25	270.25	269.5	267.5	271.75	273.75	270.875	265.875	270.0	273.0	274.0	273.0	270.75	269.75	270.5	271.5	271.5	271.5	271.875
276.0	266.25	265.25	265.25	264.25	263.75	262.75	263.0	263.0	263.0	263.0	262.25	261.25	262.0	263.0	262.0	260.0	260.0	260.0	260.875	264.875	263.8125	261.8125	262.625	263.125	266.0	267.0	265.5	269.0	267.5	267.5	270.0	270.0	269.5	268.5	271.75	273.75	269.25	265.75	271.25	273.25	274.5	273.5	268.75	268.75	270.75	271.75	271.375	271.375	271.375
276.4	266.25	265.25	265.25	264.25	263.75	262.75	263.0	263.0	263.0	263.0	262.25	261.25	262.0	263.0	262.0	260.0	260.0	260.0	260.875	264.875	263.8125	261.8125	262.625	263.125	266.0	267.0	265.5	267.0	267.5	267.5	270.0	270.0	269.5	268.5	271.75	273.75	269.25	263.75	271.25	273.25	273.5	272.5	267.75	267.75	269.75	270.75	271.375	271.375	271.375
276.8	266.25	265.25	265.25	264.25	263.75	262.75	263.0	263.0	263.0	263.0	261.75	260.75	261.25	262.25	262.5	259.5	260.0	260.0	261.625	264.625	265.0625	260.3125	261.875	263.375	266.75	266.75	265.5	266.5	268.875	268.375	270.75	269.75	269.5	269.5	270.75	273.75	270.375	262.875	270.625	273.125	274.5	271.5	267.75	268.75	269.125	270.125	271.375	271.375	271.375
277.2	266.25	265.25	265.25	264.25	263.75	262.75	263.0	263.0	263.0	263.0	261.75	260.75	261.25	262.25	262.5	259.5	260.0	260.0	261.625	264.625	265.0625	260.3125	261.875	263.375	266.75	266.75	264.5	265.5	268.875	268.375	270.75	269.75	269.5	269.5	270.75	273.75	269.375	261.875	268.125	272.625	273.5	270.5	266.75	267.75	268.125	269.125	271.375	271.375	271.375
277.6	266.25	265.25	265.25	264.25	263.75	262.75	263.0	263.0	263.0	263.0	261.75	260.75	261.25	262.25	262.0	259.0	260.0	260.0	263.5	264.25	264.0625	259.3125	261.375	263.875	266.0	267.0	265.0	265.0	269.875	268.375	270.125	269.625	270.75	269.75	271.5	272.5	268.25	263.25	267.375	272.875	273.25	271.25	266.0	266.0	268.375	269.375	270.125	271.125	271.875
278.0	266.25	265.25	265.25	264.25	263.75	262.75	263.0	263.0	263.0	263.0	261.75	260.75	261.25	262.25	262.0	259.0	260.0	260.0	263.5	264.25	264.0625	259.3125	261.375	263.875	266.0	267.0	265.0	265.0	268.875	267.375	267.625	269.125	270.75	269.75	271.5	272.5	268.25	263.25	266.375	271.875	273.25	271.25	266.0	266.0	268.375	269.375	270.125	271.125	271.875
278.4	266.25	265.25	265.25	264.25	263.75	262.75	263.0	263.0	263.0	263.0	261.75	260.75	261.25	262.25	262.0	259.0	259.875	259.375	263.375	263.625	263.4375	259.9375	261.3125	265.0625	266.25	266.25	265.75	263.75	268.5	265.5	266.375	267.875	271.25	269.25	271.875	272.375	270.25	265.25	266.375	271.875	272.75	270.75	268.625	267.125	269.5	271.5	270.375	270.375	271.875
278.8	266.25	265.25	265.25	264.25	263.75	262.75	263.0	263.0	263.0	263.0	261.75	260.75	261.25	262.25	262.0	259.0	259.875	259.375	263.375	263.625	263.4375	259.9375	261.3125	265.0625	265.25	265.25	265.75	263.75	266.5	263.5	262.875	266.375	270.25	268.25	270.375	272.875	271.25	266.25	267.375	272.875	272.75	270.75	269.625	268.125	269.5	271.5	270.375	270.375	271.875
279.2	266.25	265.25	265.25	264.25	263.75	262.75	263.0	263.0	263.0	263.0	262.25	261.25	261.25	262.25	262.0	259.0	259.125	259.625	264.4375	262.6875	262.8125	259.3125	261.8125	264.5625	266.5	264.0	268.0	262.0	266.375	261.875	261.75	264.75	268.875	266.375	271.375	272.875	271.875	267.375	270.25	272.25	274.625	271.125	269.75	268.75	271.5	271.5	270.625	269.625	271.75
279.6	266.25	265.25	265.25	264.25	263.75	262.75	263.0	263.0	263.0	263.0	262.25	261.25	261.25	262.25	262.0	259.0	259.125	259.625	264.4375	262.6875	262.8125	259.3125	261.8125	264.5625	265.5	263.0	267.0	261.0	262.875	260.375	260.75	263.75	267.875	265.375	268.875	272.375	271.375	268.875	271.25	273.25	273.625	270.125	269.25	270.25	271.5	271.5	270.625	269.625	271.75
280.0	266.25	265.25	265.25	264.25	264.25	263.25	263.0	263.0	263.0	263.0	262.25	261.25	261.25	262.25	261.5	258.5	259.625	260.125	264.6875	261.9375	262.0625	259.5625	259.9375	264.1875	266.25	261.0	265.5	260.5	262.625	259.125	261.5	263.5	268.125	265.625	268.75	272.75	270.75	269.75	273.5	273.5	273.25	268.75	269.125	271.625	272.25	270.25	270.4375	270.1875	272.5
280.4	266.25	265.25	265.25	264.25	264.25	263.25	263.0	263.0	263.0	263.0	262.25	261.25	261.25	262.25	261.5	258.5	259.625	260.125	264.6875	261.9375	262.0625	259.5625	259.9375	264.1875	265.25	260.0	264.5	259.5	261.125	259.625	262.5	264.5	269.125	266.625	268.75	272.75	271.75	270.75	273.5	273.5	273.25	268.75	266.625	271.125	272.25	270.25	270.4375	270.1875	272.5
280.8	266.25	265.25	265.25	264.25	264.25	263.25	263.0	263.0	263.0	263.0	262.25	261.25	261.25	262.25	262.0	259.0	260.125	259.625	266.1875	261.4375	263.0625	260.0625	261.125	263.125	262.5625	258.0625	264.125	258.625	261.0	260.0	263.375	265.875	269.375	267.875	271.25	273.25	273.0	273.0	273.5	273.5	274.5	271.5	264.6875	270.9375	272.625	270.125	269.875	267.625	272.0
281.2	266.25	265.25	265.25	264.25	264.25	263.25	263.0	263.0	263.0	263.0	262.25	261.25	261.25	262.25	262.0	259.0	260.125	259.625	265.1875	260.4375	261.5625	260.5625	261.125	263.125	261.5625	257.0625	262.625	259.125	262.0	261.0	264.375	266.875	270.375	268.875	271.25	273.25	273.0	273.0	273.5	273.5	274.5	271.5	263.6875	269.9375	271.125	270.625	268.875	266.625	271.0
281.6	266.25	265.25	265.25	264.25	264.25	263.25	263.0	263.0	263.0	263.0	262.25	261.25	261.5	261.5	261.25	259.25	259.625	259.125	265.0625	260.5625	259.75	259.25	262.125	264.125	260.9375	256.6875	260.5	260.5	262.75	261.75	264.875	268.375	272.125	270.625	272.5	273.5	273.0	273.0	273.5	273.5	273.875	271.375	263.5625	269.3125	271.375	271.875	268.875	266.625	272.125
282.0	266.25	265.25	265.25	264.25	264.25	263.25	263.0	263.0	263.0	263.0	262.25	261.25	261.5	261.5	261.25	259.25	259.625	259.125	265.0625	260.5625	259.75	259.25	262.125	264.125	259.9375	255.6875	261.5	261.5	262.75	261.75	265.875	269.375	272.125	270.625	272.5	273.5	273.0	273.0	273.5	273.5	272.375	271.875	263.5625	269.3125	270.375	270.875	267.875	265.625	271.125
282.4	266.25	265.25	265.25	264.25	264.25	263.25	263.0	263.0	263.0	263.0	263.0	262.0	261.5	261.5	261.25	259.25	259.625	259.125	264.5625	260.0625	259.375	259.375	262.375	263.375	260.3125	257.0625	260.5	262.5	262.0	263.0	268.0	271.0	272.0	272.0	273.5	273.5	273.0	273.0	273.5	273.5	274.125	271.625	267.875	269.875	268.9375	270.4375	269.4375	267.1875	270.625
282.8	266.25	265.25	265.25	264.25	264.25	263.25	263.0	263.0	263.0	263.0	263.0	262.0	261.5	261.5	261.25	259.25	259.625	259.125	264.5625	260.0625	259.375	259.375	262.375	263.375	258.8125	257.5625	261.5	263.5	262.0	263.0	268.0	271.0	272.0	272.0	273.5	273.5	273.0	273.0	273.5	273.5	272.625	272.125	269.375	269.375	267.9375	269.4375	268.4375	266.1875	270.625
283.2	266.25	265.25	265.25	264.25	264.25	263.25	263.0	263.0	263.0	263.0	263.0	262.0	261.5	261.5	261.25	259.25	259.625	259.125	264.9375	261.4375	260.3125	260.3125	263.125	263.625	259.5625	257.3125	261.75	264.75	262.0	264.0	269.25	271.25	271.25	272.25	273.5	273.5	274.0	274.0	274.25	273.25	273.0	273.0	271.0	269.0	267.9375	265.9375	267.6875	264.6875	266.25
283.6	266.25	265.25	265.25	264.25	264.25	263.25	263.0	263.0	263.0	263.0	263.0	262.0	261.5	261.5	261.25	259.25	259.625	259.125	264.9375	261.4375	260.3125	260.3125	262.125	262.625	258.0625	257.8125	261.75	264.75	263.0	265.0	269.25	271.25	271.25	272.25	273.5	273.5	274.0	274.0	274.25	273.25	273.0	273.0	272.0	270.0	267.9375	265.9375	266.6875	263.6875	266.25
284.0	266.25	265.25	265.25	264.25	264.25	263.25	263.0	263.0	263.0	263.0	263.0	262.0	261.5	261.5	260.75	258.75	259.625	259.125	264.9375	261.4375	258.9375	259.9375	263.5	263.0	257.375	258.625	261.5	265.5	262.5	265.5	271.0	271.0	271.25	272.25	273.5	273.5	274.0	274.0	273.5	273.5	273.5	273.5	272.5	271.5	270.1875	266.1875	266.25	261.75	268.5
284.4	266.25	265.25	265.25	264.25	264.25	263.25	263.0	263.0	263.0	263.0	263.0	262.0	261.5	261.5	260.75	258.75	259.625	259.125	264.9375	261.4375	258.9375	259.9375	262.5	262.0	257.375	258.625	261.5	265.5	263.5	266.5	271.0	271.0	271.25	272.25	273.5	273.5	274.0	274.0	273.5	273.5	273.5	273.5	273.5	272.5	271.1875	267.1875	266.25	261.75	268.5
284.8	266.25	265.25	265.25	264.25	264.25	263.25	263.0	263.0	263.0	263.0	263.0	262.0	261.5	261.5	260.25	259.25	259.125	258.625	264.5625	262.5625	258.6875	260.6875	261.875	260.875	256.125	259.375	261.75	266.75	265.75	267.75	270.5	270.5	270.75	271.75	272.25	273.25	274.0	274.0	274.0	274.0	274.25	273.25	273.5	273.5	271.875	267.875	267.25	262.75	267.8125
285.2	266.25	265.25	265.25	264.25	264.25	263.25	263.0	263.0	263.0	263.0	263.0	262.0	261.5	261.5	260.25	259.25	259.125	258.625	264.5625	262.5625	258.6875	260.6875	260.875	259.875	256.125	259.375	261.75	266.75	266.75	268.75	270.5	270.5	270.75	271.75	272.25	273.25	274.0	274.0	274.0	274.0	274.25	273.25	273.5	273.5	272.875	268.875	267.25	262.75	267.8125
285.6	266.25	265.25	265.25	264.25	264.25	263.25	263.0	263.0	263.0	263.0	263.0	262.0	261.5	261.5	260.25	259.25	259.125	258.625	265.8125	262.8125	258.375	262.625	260.75	258.25	255.875	259.125	263.75	267.75	268.75	270.75	270.5	270.5	271.0	271.0	272.25	273.25	274.0	274.0	274.0	274.0	274.0	274.0	273.5	273.5	272.25	270.25	269.75	265.75	268.8125
286.0	266.25	265.25	265.25	264.25	264.25	263.25	263.0	263.0	263.0	263.0	263.0	262.0	261.5	261.5	260.25	259.25	259.125	258.625	265.8125	262.8125	258.375	262.625	260.75	258.25	255.875	259.125	263.75	267.75	268.75	270.75	270.5	270.5	271.0	271.0	272.25	273.25	274.0	274.0	274.0	274.0	274.0	274.0	273.5	273.5	273.25	271.25	270.75	266.75	267.8125
286.4	266.25	265.25	265.25	264.25	264.25	263.25	263.0	263.0	263.0	263.0	263.0	262.0	261.5	261.5	261.0	259.0	259.125	258.625	265.3125	262.3125	258.4375	262.6875	261.5	259.0	256.875	261.125	264.25	268.25	269.5	270.5	270.5	270.5	271.0	271.0	271.75	272.75	274.0	274.0	274.0	274.0	274.0	274.0	274.0	274.0	274.25	273.25	271.75	268.75	267.375
286.8	266.25	265.25	265.25	264.25	264.25	263.25	263.0	263.0	263.0	263.0	263.0	262.0	261.5	261.5	261.0	259.0	259.125	258.625	265.3125	262.3125	258.4375	262.6875	261.5	259.0	257.875	262.125	264.25	268.25	269.5	270.5	270.5	270.5	271.0	271.0	271.75	272.75	274.0	274.0	274.0	274.0	274.0	274.0	274.0	274.0	274.25	273.25	271.75	268.75	267.375
287.2	266.25	265.25	265.25	264.25	264.25	263.25	263.0	263.0	263.0	263.0	263.0	262.0	261.5	261.5	260.5	258.5	259.125	258.625	264.6875	261.6875	259.125	263.125	261.8125	259.3125	257.6875	261.9375	265.25	269.25	270.25	269.25	270.125	270.625	270.5	270.5	271.75	272.75	274.0	274.0	274.0	274.0	274.5	274.5	274.5	274.5	274.25	274.25	272.5625	268.5625	269.5
287.6	266.25	265.25	265.25	264.25	264.25	263.25	263.0	263.0	263.0	263.0	263.0	262.0	261.5	261.5	260.5	258.5	259.125	258.625	264.6875	261.6875	259.125	263.125	261.8125	259.3125	257.6875	261.9375	265.25	269.25	269.25	268.25	267.625	270.125	270.5	270.5	271.75	272.75	274.0	274.0	274.0	274.0	274.5	274.5	274.5	274.5	274.25	274.25	272.5625	268.5625	268.0
288.0	266.25	265.25	265.25	264.25	264.25	263.25	263.0	263.0	263.0	263.0	263.0	262.0	261.5	261.5	260.5	258.5	259.125	258.625	264.5625	261.0625	259.875	262.875	260.0625	258.5625	260.75	263.75	266.5	269.5	271.625	268.125	266.875	269.375	270.0	271.0	271.25	272.25	274.0	274.0	274.5	274.5	274.5	274.5	274.5	274.5	274.5	274.5	272.375	269.375	268.125
288.4	266.25	265.25	265.25	264.25	264.25	263.25	263.0	263.0	263.0	263.0	263.0	262.0	261.5	261.5	260.5	258.5	259.125	258.625	264.5625	261.0625	259.875	262.875	260.0625	258.5625	260.75	263.75	266.5	269.5	270.625	267.125	264.375	268.875	269.0	270.0	271.25	272.25	274.0	274.0	274.5	274.5	274.5	274.5	274.5	274.5	274.5	274.5	273.375	270.375	268.125
288.8	266.25	265.25	265.25	264.25	264.25	263.25	263.0	263.0	263.0	263.0	262.25	261.25	261.5	261.5	261.0	259.0	259.125	258.625	265.0625	261.5625	259.875	259.875	260.1875	258.6875	260.25	264.25	267.75	269.75	269.78125	267.15625	262.75	268.75	268.0	269.0	270.75	271.75	273.5	273.5	274.5	274.5	275.0	275.0	275.0	275.0	275.0	275.0	273.75	272.75	269.875
289.2	266.25	265.25	265.25	264.25	264.25	263.25	263.0	263.0	263.0	263.0	262.25	261.25	261.5	261.5	261.0	259.0	259.125	258.625	265.0625	261.5625	259.875	259.875	260.1875	258.6875	260.25	264.25	267.75	269.75	268.78125	266.15625	261.75	267.75	267.0	268.0	270.75	271.75	273.5	273.5	274.5	274.5	275.0	275.0	275.0	275.0	275.0	275.0	274.75	273.75	268.875
289.6	266.25	265.25	265.25	264.25	264.25	263.25	263.0	263.0	263.0	263.0	262.25	261.25	261.5	261.5	261.0	259.0	259.125	258.625	266.1875	262.6875	261.125	261.125	261.5625	258.5625	260.25	264.25	269.5	270.5	270.9375	265.4375	260.1875	267.4375	266.75	267.75	269.0	271.0	273.5	273.5	274.5	274.5	275.0	275.0	275.5	275.5	275.5	275.5	274.75	274.75	269.4375
290.0	266.25	265.25	265.25	264.25	264.25	263.25	263.0	263.0	263.0	263.0	262.25	261.25	261.5	261.5	261.0	259.0	259.125	258.625	266.1875	262.6875	261.125	261.125	260.0625	259.0625	261.25	265.25	269.5	270.5	269.9375	264.4375	259.1875	266.4375	265.75	266.75	269.0	271.0	273.5	273.5	274.5	274.5	275.0	275.0	275.5	275.5	275.5	275.5	274.75	274.75	271.6875
290.4	266.25	265.25	265.25	264.25	264.25	263.25	263.0	263.0	263.0	263.0	262.25	261.25	262.25	262.25	260.5	258.5	259.875	259.375	265.5	262.0	259.875	259.875	261.375	259.875	263.0	266.0	269.75	269.75	269.5	265.5	259.9375	266.1875	265.75	265.75	269.625	270.125	273.5	273.5	274.0	274.0	275.0	275.0	275.5	275.5	276.0	276.0	276.25	275.25	271.5
290.8	266.25	265.25	265.25	264.25	264.25	263.25	263.0	263.0	263.0	263.0	262.25	261.25	262.25	262.25	260.5	258.5	259.875	259.375	265.5	262.0	259.875	259.875	259.875	260.375	264.0	267.0	269.75	269.75	268.5	264.5	258.9375	265.1875	264.75	264.75	267.125	269.625	273.5	273.5	274.0	274.0	275.0	275.0	275.5	275.5	276.0	276.0	276.25	275.25	273.5
291.2	266.25	265.25	265.25	264.25	264.25	263.25	263.0	263.0	263.0	263.0	262.25	261.25	261.75	261.75	260.5	258.5	259.125	259.625	265.5	262.0	259.0	261.0	261.5	260.5	266.5	268.5	270.0	270.0	268.25	264.25	260.75	265.75	264.625	265.125	265.875	269.375	273.0	273.0	274.0	274.0	275.0	275.0	276.0	276.0	276.0	276.0	275.5	275.5	274.5
291.6	266.25	265.25	265.25	264.25	264.25	263.25	263.0	263.0	263.0	263.0	262.25	261.25	261.75	261.75	260.5	258.5	259.125	259.625	265.5	262.0	259.0	261.0	261.0	262.0	266.5	268.5	269.0	269.0	267.25	263.25	259.75	264.75	263.625	264.125	264.875	268.375	273.0	273.0	274.0	274.0	275.0	275.0	276.0	276.0	276.0	276.0	275.5	275.5	275.5
292.0	266.25	265.25	265.25	264.25	264.25	263.25	263.0	263.0	263.0	263.0	262.25	261.25	261.75	261.75	260.0	258.0	258.875	259.375	263.75	262.25	259.5	261.5	259.875	262.375	267.25	268.25	268.5	267.5	264.125	261.125	255.625	265.625	263.75	262.75	263.375	267.875	272.5	273.5	273.5	273.5	275.0	275.0	276.0	276.0	276.0	276.0	275.5	275.5	276.25
292.4	266.25	265.25	265.25	264.25	264.25	263.25	263.0	263.0	263.0	263.0	262.25	261.25	261.75	261.75	260.0	258.0	258.875	259.375	263.75	262.25	259.5	261.5	260.875	263.375	266.25	267.25	268.5	267.5	263.125	260.125	255.625	265.625	262.75	261.75	263.375	267.875	272.5	273.5	273.5	273.5	275.0	275.0	276.0	276.0	276.0	276.0	275.5	275.5	276.25
292.8	266.25	265.25	265.25	264.25	264.25	263.25	263.0	263.0	263.0	263.0	262.25	261.25	261.75	261.75	260.0	258.0	258.375	258.875	262.125	263.125	259.25	262.25	263.375	265.875	265.0	266.0	268.75	266.75	263.5625	258.0625	254.1875	266.4375	263.25	261.25	262.75	267.75	271.75	273.75	273.5	273.5	273.75	274.75	276.0	276.0	276.75	276.75	275.5	275.5	275.5
293.2	266.25	265.25	265.25	264.25	264.25	263.25	263.0	263.0	263.0	263.0	262.25	261.25	261.75	261.75	260.0	258.0	258.375	258.875	262.125	263.125	259.25	262.25	263.375	265.875	264.0	265.0	268.75	266.75	262.5625	257.0625	254.1875	266.4375	263.25	261.25	262.75	267.75	271.75	273.75	273.5	273.5	273.75	274.75	276.0	276.0	276.75	276.75	275.5	275.5	275.5
293.6	266.25	265.25	265.25	264.25	264.25	263.25	263.0	263.0	263.0	263.0	262.25	261.25	261.75	261.75	260.5	258.5	257.75	258.75	260.875	262.875	259.375	261.875	261.875	265.375	263.0	265.0	270.5	267.5	263.3125	256.8125	257.25	264.25	263.25	260.25	262.25	268.25	271.25	273.25	273.5	273.5	273.75	274.75	276.0	276.0	276.75	276.75	275.5	275.5	275.5
294.0	266.25	265.25	265.25	264.25	264.25	263.25	263.0	263.0	263.0	263.0	262.25	261.25	261.75	261.75	260.5	258.5	257.75	258.75	260.875	262.875	259.375	261.875	263.375	264.875	262.0	264.0	269.5	266.5	262.3125	255.8125	256.25	263.25	262.25	259.25	262.25	268.25	271.25	273.25	273.5	273.5	273.75	274.75	276.0	276.0	276.75	276.75	275.5	275.5	275.5
294.4	266.25	265.25	265.25	264.25	264.25	263.25	263.0	263.0	263.0	263.0	262.25	261.25	261.75	261.75	260.5	258.5	257.25	259.25	260.125	262.125	260.375	262.875	265.0	264.0	260.125	263.125	270.0	267.5	260.0625	256.0625	255.25	261.75	261.625	257.625	262.25	268.25	271.75	272.75	273.5	273.5	273.75	274.75	276.0	276.0	276.0	276.0	275.5	275.5	275.5
294.8	266.25	265.25	265.25	264.25	264.25	263.25	263.0	263.0	263.0	263.0	262.25	261.25	261.75	261.75	260.5	258.5	257.25	259.25	260.125	262.125	260.375	262.875	264.0	263.0	259.125	262.125	269.0	266.5	259.0625	255.0625	253.25	259.75	259.125	257.125	262.25	268.25	271.75	272.75	273.5	273.5	273.75	274.75	276.0	276.0	276.0	276.0	275.5	275.5	275.5
295.2	266.25	265.25	265.25	264.25	264.25	263.25	263.0	263.0	263.0	263.0	262.25	261.25	261.75	261.75	260.5	258.5	257.25	259.25	260.125	262.125	260.625	264.125	265.75	261.75	259.375	263.375	269.125	264.125	256.0	253.0	252.875	256.875	258.125	255.125	263.0	268.0	271.25	272.25	273.0	273.0	274.0	274.0	276.0	276.0	276.0	276.0	275.5	275.5	275.5
295.6	266.25	265.25	265.25	264.25	264.25	263.25	263.0	263.0	263.0	263.0	262.25	261.25	261.75	261.75	260.5	258.5	257.25	259.25	260.125	262.125	260.625	264.125	264.75	260.75	258.375	262.375	268.125	263.125	255.0	252.0	250.875	254.875	255.625	254.625	263.0	268.0	271.25	272.25	273.0	273.0	274.0	274.0	276.0	276.0	276.0	276.0	275.5	275.5	275.5
296.0	266.25	265.25	265.25	264.25	264.25	263.25	263.0	263.0	263.0	263.0	262.25	261.25	261.25	262.25	260.5	258.5	256.75	258.75	261.0	263.0	261.875	264.375	265.0	260.0	259.0	262.0	265.375	260.375	256.125	251.625	249.95312	253.57812	253.5	254.0	263.0	269.0	270.75	271.75	273.0	273.0	274.0	274.0	275.5	275.5	275.5	275.5	275.5	275.5	275.5
296.4	266.25	265.25	265.25	264.25	264.25	263.25	263.0	263.0	263.0	263.0	262.25	261.25	261.25	262.25	260.5	258.5	256.75	258.75	261.0	263.0	261.875	264.375	264.0	259.0	259.0	262.0	264.375	259.375	255.125	250.625	248.45312	252.07812	251.0	253.5	263.0	269.0	270.75	271.75	273.0	273.0	274.0	274.0	275.5	275.5	275.5	275.5	275.5	275.5	275.5
296.8	266.25	265.25	265.25	264.25	264.25	263.25	263.0	263.0	263.0	263.0	262.25	261.25	261.75	262.75	260.5	258.5	256.75	258.75	259.5	262.5	261.5	264.5	264.875	257.375	258.75	261.75	263.75	257.75	254.40625	251.40625	248.54688	250.54688	250.125	253.125	261.75	268.75	270.75	271.75	272.25	273.25	274.0	274.0	275.5	275.5	275.5	275.5	275.0	275.0	275.5
297.2	266.25	265.25	265.25	264.25	264.25	263.25	263.0	263.0	263.0	263.0	262.25	261.25	261.75	262.75	260.5	258.5	256.75	258.75	259.5	262.5	261.5	264.5	263.375	257.875	258.75	261.75	262.75	256.75	253.40625	250.40625	247.54688	249.54688	249.125	252.125	261.75	268.75	270.75	271.75	272.25	273.25	274.0	274.0	275.5	275.5	275.5	275.5	275.0	275.0	275.5
297.6	266.25	265.25	265.25	264.25	264.25	263.25	263.0	263.0	262.5	262.5	262.25	261.25	261.75	262.75	260.5	258.5	256.75	258.75	259.75	262.75	263.0	264.0	262.875	258.375	258.75	260.75	261.5	256.5	254.23438	249.17188	247.34375	247.59375	251.0625	255.0625	260.75	268.75	270.25	271.25	271.75	272.75	274.5	274.5	277.0	276.0	275.5	275.5	275.0	275.0	275.5
298.0	266.25	265.25	265.25	264.25	264.25	263.25	263.0	263.0	262.5	262.5	262.25	261.25	261.75	262.75	260.5	258.5	256.75	258.75	259.75	262.75	263.0	264.0	261.375	258.875	258.75	260.75	260.5	255.5	253.73438	248.67188	246.84375	247.09375	250.0625	254.0625	259.75	267.75	270.25	271.25	271.75	272.75	274.5	274.5	277.0	276.0	275.5	275.5	275.0	275.0	275.5
298.4	266.25	265.25	265.25	264.25	264.25	263.25	263.0	263.0	262.5	262.5	262.25	261.25	261.0	262.0	260.0	258.0	258.0	260.0	260.0	264.0	263.75	263.75	261.375	258.875	259.875	259.875	258.125	254.125	250.78125	246.59375	245.0	245.5	248.82812	252.82812	260.125	267.625	270.25	271.25	271.75	272.75	273.75	274.75	275.75	274.75	275.5	275.5	275.5	275.5	275.5
298.8	266.25	265.25	265.25	264.25	264.25	263.25	263.0	263.0	262.5	262.5	262.25	261.25	261.0	262.0	260.0	258.0	258.0	260.0	260.0	264.0	263.75	263.75	259.875	259.375	259.875	259.875	257.125	253.125	250.28125	246.09375	244.5	245.0	248.32812	252.32812	259.125	266.625	270.25	271.25	271.75	272.75	273.75	274.75	275.75	274.75	275.5	275.5	275.5	275.5	275.5
299.2	266.25	265.25	265.25	264.25	264.25	263.25	263.0	263.0	262.5	262.5	262.25	261.25	261.0	262.0	260.0	258.0	258.875	258.375	261.25	264.25	264.0	263.0	260.625	260.125	259.375	260.375	256.625	252.625	249.0	247.0	244.45312	245.39062	248.125	250.0	260.25	266.25	270.25	271.25	271.75	272.75	273.75	274.75	275.0	275.0	275.5	275.5	275.0	275.0	275.5
299.6	266.25	265.25	265.25	264.25	264.25	263.25	263.0	263.0	262.5	262.5	262.25	261.25	261.0	262.0	260.0	258.0	258.875	258.375	261.25	264.25	264.0	263.0	259.625	259.125	258.375	259.375	255.625	251.625	248.5	246.5	243.95312	244.89062	247.625	249.5	259.25	265.25	270.25	271.25	271.75	272.75	273.75	274.75	275.0	275.0	275.5	275.5	275.0	275.0	275.5
300.0	266.25	265.25	265.75	264.75	264.25	263.25	263.0	263.0	262.5	262.5	262.25	261.25	261.0	262.0	260.5	258.5	258.875	258.375	261.75	264.75	263.5	262.5	259.625	260.125	259.875	258.875	254.03125	252.90625	248.79688	247.42188	243.32812	244.26562	245.8125	249.9375	256.75	264.25	269.75	271.75	271.75	272.75	273.25	274.25	275.0	275.0	276.5	275.5	275.25	275.25	275.0
300.4	266.25	265.25	265.75	264.75	264.25	263.25	263.0	263.0	262.5	262.5	262.25	261.25	261.0	262.0	260.5	258.5	258.875	258.375	261.75	264.75	263.5	262.5	258.625	259.125	258.875	257.875	253.03125	251.90625	248.29688	246.92188	242.82812	243.76562	245.3125	249.4375	255.75	263.25	268.75	270.75	271.75	272.75	273.25	274.25	275.0	275.0	275.5	274.5	274.25	274.25	275.0
300.8	266.25	265.25	265.75	264.75	264.25	263.25	263.0	263.0	262.5	262.5	262.25	261.25	261.0	262.0	260.5	258.5	259.625	258.125	261.5	264.5	263.75	262.75	257.875	259.375	259.25	256.75	252.42188	250.42188	249.48438	246.23438	241.29688	242.73438	244.73438	249.79688	255.625	262.625	269.25	269.25	271.25	272.25	274.0	274.0	275.25	275.25	275.5	274.5	275.5	275.5	275.0
301.2	266.25	265.25	265.75	264.75	264.25	263.25	263.0	263.0	262.5	262.5	262.25	261.25	261.0	262.0	260.5	258.5	259.625	258.125	261.5	264.5	262.75	261.75	256.875	258.375	258.25	255.75	251.92188	249.92188	248.98438	245.73438	240.79688	242.23438	244.23438	249.29688	253.625	260.625	266.75	268.75	271.25	272.25	274.0	274.0	274.25	274.25	274.5	273.5	274.5	274.5	275.0
301.6	266.25	265.25	265.75	264.75	264.25	263.25	263.0	263.0	262.5	262.5	262.25	261.25	261.75	262.75	260.5	258.5	259.5	257.5	261.75	264.75	264.25	263.25	257.625	257.125	259.0	254.5	251.42188	249.42188	249.3125	243.875	241.6875	242.1875	244.8125	248.4375	253.5	258.5	266.375	268.875	270.75	271.75	273.75	273.75	274.25	274.25	273.75	273.75	273.75	273.75	274.75
302.0	266.25	265.25	265.75	264.75	264.25	263.25	263.0	263.0	262.5	262.5	262.25	261.25	261.75	262.75	260.5	258.5	259.5	257.5	261.75	264.75	263.25	262.25	256.625	256.125	258.0	253.5	250.92188	248.92188	248.8125	243.375	241.1875	241.6875	244.3125	247.9375	251.5	256.5	264.375	266.875	270.75	271.75	272.75	272.75	273.25	273.25	272.75	272.75	272.75	272.75	274.75
302.4	266.25	265.25	265.75	264.75	264.25	263.25	263.0	263.0	262.5	262.5	262.25	261.25	261.75	262.75	260.5	258.5	258.875	258.375	262.0	264.0	262.125	261.125	258.0	255.0	255.375	253.375	251.45312	247.89062	247.95312	243.89062	243.53125	243.53125	244.0625	247.6875	251.625	255.625	261.0	265.0	270.5	272.5	272.75	272.75	273.0	273.0	272.5	272.5	272.5	272.5	274.0
302.8	266.25	265.25	265.75	264.75	264.25	263.25	263.0	263.0	262.5	262.5	262.25	261.25	261.75	262.75	260.5	258.5	258.875	258.375	262.0	264.0	261.125	260.125	257.0	254.0	254.375	252.375	250.95312	247.39062	247.45312	243.39062	243.03125	243.03125	243.5625	247.1875	250.625	254.625	259.0	263.0	269.5	271.5	271.75	271.75	273.0	273.0	272.5	272.5	272.5	272.5	274.0
303.2	266.25	265.25	265.75	264.75	264.25	263.25	263.0	263.0	262.5	262.5	262.25	261.25	261.0	262.0	259.75	258.75	258.625	258.125	262.0	264.0	262.125	259.125	257.5	253.5	255.25	253.5	251.32812	247.26562	246.1875	244.6875	243.46875	242.71875	243.9375	246.5625	251.6875	251.375	256.375	260.375	268.25	271.25	271.0	272.0	272.75	272.75	273.25	272.25	272.0	272.0	273.5
303.6	266.25	265.25	265.75	264.75	264.25	263.25	263.0	263.0	262.5	262.5	262.25	261.25	261.0	262.0	259.75	258.75	258.625	258.125	262.0	264.0	262.125	259.125	257.5	253.5	253.5	252.75	250.82812	246.76562	245.6875	244.1875	243.46875	242.71875	243.4375	246.0625	250.6875	250.375	254.375	258.375	266.25	269.25	270.0	271.0	271.75	271.75	273.25	272.25	272.0	272.0	273.5
304.0	266.25	265.25	265.75	264.75	264.25	263.25	263.0	263.0	262.5	262.5	262.25	261.25	261.0	262.0	260.25	259.25	258.75	258.75	262.5	263.5	261.875	259.875	258.5	253.5	252.9375	252.4375	249.71875	247.21875	245.0	243.5	242.125	242.125	243.3125	245.9375	247.39062	250.82812	254.25	258.25	265.625	268.125	267.5	269.5	271.75	271.75	272.25	272.25	272.125	271.625	272.25
304.4	266.25	265.25	265.75	264.75	264.25	263.25	263.0	263.0	262.5	262.5	262.25	261.25	261.0	262.0	260.25	259.25	258.75	258.75	262.5	263.5	261.875	259.875	258.5	253.5	252.4375	251.9375	249.21875	246.71875	244.5	243.0	241.625	241.625	242.8125	245.4375	246.39062	249.82812	253.25	257.25	262.625	265.125	265.5	267.5	269.75	269.75	270.25	270.25	269.625	271.125	272.25
304.8	266.25	265.25	265.75	264.75	264.25	263.25	263.0	263.0	262.5	262.5	262.25	261.25	261.0	262.0	260.25	259.25	258.75	258.75	262.625	263.625	262.75	260.75	259.125	252.625	252.25	251.25	248.125	245.625	243.25	241.75	241.625	241.625	242.1875	244.8125	247.34375	249.34375	253.625	256.625	259.25	262.25	265.0	266.0	268.125	268.625	269.5	267.0	267.5	271.5	273.0
305.2	266.25	265.25	265.75	264.75	264.25	263.25	263.0	263.0	262.5	262.5	262.25	261.25	261.0	262.0	260.25	259.25	258.75	258.75	262.625	263.625	262.75	260.75	259.125	252.625	251.75	250.75	247.625	245.125	242.75	241.25	241.125	241.125	241.6875	244.3125	246.34375	248.34375	252.625	255.625	257.25	260.25	262.0	263.0	264.625	267.125	267.5	265.0	266.5	270.5	271.0
305.6	266.25	265.25	265.75	264.75	264.25	263.25	263.0	263.0	262.5	262.5	262.25	261.25	261.0	262.0	260.25	259.25	258.0	259.0	262.875	262.875	263.875	260.375	258.375	251.875	251.1875	250.6875	247.5	245.0	242.75	241.25	241.0625	241.0625	241.9375	244.0625	245.46875	246.96875	251.60938	253.60938	256.0	257.0	260.0	260.0	263.75	267.75	267.125	263.125	266.0	269.0	270.125
306.0	266.25	265.25	265.75	264.75	264.25	263.25	263.0	263.0	262.5	262.5	262.25	261.25	261.0	262.0	260.25	259.25	258.0	259.0	262.875	262.875	263.875	260.375	258.375	251.875	250.6875	250.1875	247.0	244.5	242.25	240.75	241.0625	241.0625	241.4375	243.5625	244.96875	246.46875	250.60938	252.60938	254.0	255.0	258.0	258.0	260.75	264.75	264.625	262.625	266.0	269.0	268.125
306.4	266.25	265.25	265.75	264.75	264.25	263.25	263.0	263.0	262.5	262.5	262.25	261.25	261.0	262.0	260.25	259.25	258.5	259.5	262.875	262.875	264.125	260.625	257.375	251.875	250.3125	249.3125	247.0	244.5	242.75	241.75	240.1875	240.1875	239.90625	242.03125	245.375	244.8125	249.96875	250.53125	253.48438	254.98438	256.375	256.375	259.375	263.875	265.3125	263.0625	270.5	269.5	266.375
306.8	266.25	265.25	265.75	264.75	264.25	263.25	263.0	263.0	262.5	262.5	262.25	261.25	261.0	262.0	260.25	259.25	258.5	259.5	262.875	262.875	264.125	260.625	257.375	251.875	249.8125	248.8125	246.5	244.0	242.75	241.75	240.1875	240.1875	239.40625	241.53125	244.875	244.3125	248.96875	249.53125	251.48438	252.98438	255.375	255.375	255.375	259.875	261.8125	261.5625	267.0	268.0	266.375
307.2	266.25	265.25	265.75	264.75	264.25	263.25	263.0	263.0	262.5	262.5	262.25	261.25	261.0	262.0	261.0	259.0	258.0	260.0	262.375	263.375	262.5	260.0	256.875	251.375	248.9375	247.9375	246.5	244.0	242.5625	241.5625	239.1875	239.1875	239.59375	240.71875	243.03125	244.03125	247.71875	248.78125	250.32812	251.32812	253.375	252.375	253.125	257.625	258.6875	260.9375	263.625	266.625	266.125
307.6	266.25	265.25	265.75	264.75	264.25	263.25	263.0	263.0	262.5	262.5	262.25	261.25	261.0	262.0	261.0	259.0	258.0	260.0	262.375	263.375	262.5	260.0	256.875	251.375	248.4375	247.4375	246.0	243.5	242.0625	241.0625	239.1875	239.1875	239.09375	240.21875	242.53125	243.53125	246.71875	247.78125	248.82812	249.82812	252.375	251.375	251.125	255.625	255.6875	257.9375	260.125	265.125	265.125
308.0	266.25	265.25	265.75	264.75	264.25	263.25	263.0	263.0	262.5	262.5	262.25	261.25	261.0	262.0	260.5	258.5	258.0	260.0	263.125	263.125	261.75	259.25	257.375	250.875	248.25	246.75	245.5	243.5	241.0	240.0	239.4375	239.4375	239.09375	239.71875	242.28125	243.28125	245.9375	246.9375	247.76562	248.26562	250.26562	250.01562	248.28125	253.90625	255.25	256.75	257.5	263.0	268.3125
308.4	266.25	265.25	265.75	264.75	264.25	263.25	263.0	263.0	262.5	262.5	262.25	261.25	261.0	262.0	260.5	258.5	258.0	260.0	263.125	263.125	261.75	259.25	257.375	250.875	247.75	246.25	245.0	243.0	240.5	239.5	239.4375	239.4375	239.09375	239.71875	241.78125	242.78125	244.4375	245.4375	246.76562	247.26562	249.26562	249.01562	247.28125	252.90625	254.25	255.75	256.5	262.0	267.3125
308.8	266.25	265.25	265.75	264.75	264.25	263.25	263.0	263.0	262.5	262.5	262.25	261.25	261.0	262.0	260.5	258.5	258.5	260.5	263.125	263.125	261.125	260.125	257.375	250.875	247.5	246.0	244.625	243.125	240.375	239.375	239.375	239.375	238.53125	239.15625	241.53125	242.53125	242.9375	243.4375	244.875	245.875	248.47656	248.19531	247.25781	245.60156	255.3125	255.375	257.5	261.5	266.3125
309.2	266.25	265.25	265.75	264.75	264.25	263.25	263.0	263.0	262.5	262.5	262.25	261.25	261.0	262.0	260.5	258.5	258.5	260.5	263.125	263.125	261.125	260.125	257.375	250.875	247.0	245.5	244.125	242.625	240.375	239.375	239.375	239.375	238.53125	239.15625	241.03125	242.03125	242.4375	242.9375	243.875	244.875	247.47656	247.19531	246.91406	243.38281	251.9375	254.5	256.5	260.5	263.8125
309.6	266.25	265.25	265.75	264.75	264.25	263.25	263.0	263.0	262.5	262.5	262.75	261.75	261.0	262.0	260.5	258.5	258.5	260.5	263.125	263.125	262.25	259.75	258.75	251.75	247.75	245.75	244.375	242.375	240.0	239.0	238.25	238.25	238.5625	238.5625	239.09375	240.21875	240.75	241.75	242.09375	242.09375	243.5625	245.0	246.17188	243.48438	250.57812	252.51562	255.125	257.125	261.0
310.0	266.25	265.25	265.75	264.75	264.25	263.25	263.0	263.0	262.5	262.5	262.75	261.75	261.0	262.0	260.5	258.5	258.5	260.5	263.125	263.125	262.25	259.75	258.75	251.75	247.25	245.25	243.875	241.875	240.0	239.0	238.25	238.25	238.5625	238.5625	239.09375	240.21875	240.25	241.25	241.59375	241.59375	242.5625	244.0	246.10938	243.42188	249.07812	251.01562	251.625	253.625	256.5
310.4	266.25	265.25	265.75	264.75	264.25	263.25	263.0	263.0	262.5	262.5	262.75	261.75	261.0	262.0	260.0	258.0	260.5	261.5	263.125	263.125	262.75	259.25	257.5	251.5	247.25	245.25	243.875	241.875	239.75	238.75	238.6875	238.6875	238.25	238.25	240.46875	240.46875	241.15625	241.65625	241.5625	241.5625	241.1875	242.625	240.5	245.3125	249.26562	247.26562	251.0625	249.6875	255.0
310.8	266.25	265.25	265.75	264.75	264.25	263.25	263.0	263.0	262.5	262.5	262.75	261.75	261.0	262.0	260.0	258.0	260.5	261.5	263.125	263.125	262.75	259.25	257.5	251.5	246.75	244.75	243.375	241.375	239.75	238.75	238.1875	238.1875	238.25	238.25	239.96875	239.96875	240.65625	241.15625	241.0625	241.0625	240.1875	241.625	240.0	244.8125	247.01562	245.01562	249.5625	248.1875	252.0
311.2	266.25	265.25	265.75	264.75	264.75	263.75	263.0	263.0	262.5	262.5	262.75	261.75	260.5	261.5	259.25	258.25	260.5	261.5	263.125	262.125	262.5	258.0	257.75	252.75	246.75	244.75	243.25	241.75	240.3125	239.3125	239.375	238.75	238.78125	238.78125	239.96875	239.96875	239.84375	240.34375	240.39062	240.39062	240.82812	241.45312	238.47656	245.25781	246.14062	243.98438	248.17188	247.92188	251.23438
311.6	266.25	265.25	265.75	264.75	264.75	263.75	263.0	263.0	262.5	262.5	262.75	261.75	260.5	261.5	259.25	258.25	260.5	261.5	263.125	262.125	262.5	258.0	256.75	251.75	246.25	244.25	243.25	241.75	240.3125	239.3125	238.875	238.25	238.28125	238.28125	239.46875	239.46875	239.34375	239.84375	239.89062	239.89062	240.32812	240.95312	240.32031	243.97656	244.07812	245.04688	247.17188	246.92188	249.73438
312.0	266.25	265.25	265.75	264.75	264.75	263.75	263.0	263.0	262.5	262.5	262.75	261.75	260.5	261.5	259.25	258.25	260.5	262.5	263.125	262.125	263.25	258.75	255.6875	250.6875	246.03125	245.90625	243.375	241.875	240.0625	239.0625	239.5625	238.4375	237.5625	237.5625	239.03125	239.03125	239.71875	239.71875	238.3125	238.3125	238.29688	239.73438	242.10938	246.29688	242.95312	245.32812	244.46875	245.46875	249.03125
312.4	266.25	265.25	265.75	264.75	264.75	263.75	263.0	263.0	262.5	262.5	262.75	261.75	260.5	261.5	259.25	258.25	260.5	262.5	263.125	262.125	263.25	258.75	255.1875	250.1875	245.53125	245.40625	243.375	241.875	239.5625	238.5625	239.0625	237.9375	237.0625	237.0625	238.53125	238.53125	239.21875	239.21875	237.8125	237.8125	237.79688	239.23438	241.60938	245.79688	241.95312	244.32812	243.96875	244.96875	247.53125
312.8	266.25	265.25	265.75	264.75	264.75	263.75	263.0	263.0	262.5	262.5	262.75	261.75	260.5	261.5	259.25	258.25	261.75	263.75	265.375	261.875	262.5	260.5	254.9375	249.4375	246.21875	246.09375	243.0	240.75	239.125	238.125	237.1875	236.6875	237.28125	237.28125	238.15625	238.15625	239.78125	239.28125	238.1875	237.6875	238.53125	238.53125	241.75	242.875	239.70312	242.26562	244.14062	244.20312	247.10938
313.2	266.25	265.25	265.75	264.75	264.75	263.75	263.0	263.0	262.5	262.5	262.75	261.75	260.5	261.5	259.25	258.25	261.75	263.75	265.375	261.875	262.5	260.5	254.4375	248.9375	245.71875	245.59375	243.0	240.75	238.625	237.625	236.6875	236.1875	236.78125	236.78125	237.65625	237.65625	239.28125	238.78125	237.6875	237.1875	238.03125	238.03125	239.125	240.25	238.70312	241.26562	243.64062	243.70312	246.10938
313.6	266.25	265.25	265.75	264.75	264.75	263.75	263.0	263.0	262.5	262.5	262.75	261.75	260.5	261.5	258.125	258.625	261.0	264.0	264.875	261.375	262.75	261.75	255.125	248.125	245.59375	245.96875	242.375	240.125	238.875	237.375	236.3125	236.3125	236.25	236.25	237.96875	237.96875	237.6875	237.6875	238.28125	237.78125	237.59375	238.09375	239.15625	239.03125	239.53125	240.65625	241.5	242.5	245.3125
314.0	266.25	265.25	265.75	264.75	264.75	263.75	263.0	263.0	262.5	262.5	262.75	261.75	260.5	261.5	258.125	258.625	261.0	264.0	263.875	260.375	262.75	261.75	254.625	247.625	245.09375	245.46875	242.375	240.125	238.875	237.375	235.8125	235.8125	235.75	235.75	237.46875	237.46875	237.1875	237.1875	238.28125	237.78125	237.59375	238.09375	238.65625	238.53125	239.03125	240.15625	240.5	241.5	243.6875
314.4	266.25	265.25	265.75	264.75	264.75	263.75	263.0	263.0	262.5	262.5	262.75	261.75	260.5	261.5	258.125	259.625	262.25	264.25	261.75	262.25	263.0	263.0	254.75	247.25	244.875	243.375	241.5625	240.0625	238.375	237.375	236.0625	236.0625	235.75	235.75	235.8125	236.3125	237.1875	237.1875	237.78125	237.28125	235.76562	237.20312	238.46875	238.46875	239.0625	240.1875	240.95312	242.39062	241.73438
314.8	266.25	265.25	265.75	264.75	264.75	263.75	263.0	263.0	262.5	262.5	262.75	261.75	260.5	261.5	258.125	259.625	262.25	264.25	260.75	261.25	262.0	262.0	254.25	246.75	244.875	243.375	241.5625	240.0625	238.375	237.375	236.0625	236.0625	235.25	235.25	235.3125	235.8125	236.6875	236.6875	237.28125	236.78125	235.76562	237.20312	238.46875	238.46875	239.0625	240.1875	240.45312	241.89062	242.17188
315.2	266.25	265.25	265.75	264.75	264.75	263.75	263.0	263.0	262.5	262.5	262.75	261.75	260.5	261.5	258.625	260.125	261.75	263.75	261.125	260.625	262.25	260.25	252.5	246.25	243.9375	242.4375	242.09375	239.65625	238.125	237.125	237.125	236.125	235.5	235.5	235.4375	235.4375	236.4375	236.4375	236.25	236.75	236.4375	236.9375	237.4375	238.0625	237.84375	238.46875	240.1875	240.6875	242.54688
315.6	266.25	265.25	265.75	264.75	264.75	263.75	263.0	263.0	262.5	262.5	262.75	261.75	260.5	261.5	258.625	260.125	261.75	263.75	260.125	259.625	261.25	259.25	251.25	246.0	243.9375	242.4375	242.09375	239.65625	238.125	237.125	237.125	236.125	235.5	235.5	234.9375	234.9375	235.9375	235.9375	235.75	236.25	236.5625	237.0625	237.4375	238.0625	237.84375	238.46875	239.6875	240.1875	241.54688
316.0	266.25	265.25	265.75	264.75	264.75	263.75	263.0	263.0	262.5	262.5	262.75	261.75	260.5	261.5	259.75	259.75	261.75	263.75	259.375	259.875	261.25	258.25	251.3125	246.5625	243.5625	242.0625	241.375	239.875	238.125	237.125	237.0	236.0	236.0	236.0	235.9375	235.9375	236.21875	236.21875	235.75	236.25	236.76562	237.70312	237.65625	237.53125	237.59375	238.21875	238.78125	239.90625	239.8125
316.4	266.25	265.25	265.75	264.75	264.75	263.75	263.0	263.0	262.5	262.5	262.75	261.75	260.5	261.5	259.75	259.75	261.75	263.75	259.375	259.875	259.25	256.25	250.0625	246.3125	243.5625	242.0625	241.375	239.875	238.125	237.125	237.0	236.0	236.0	236.0	235.4375	235.4375	235.71875	235.71875	235.25	235.75	236.26562	237.20312	237.65625	237.53125	237.59375	238.21875	238.78125	239.90625	239.8125
316.8	266.25	265.25	265.75	264.75	264.75	263.75	263.0	263.0	262.5	262.5	262.75	261.75	260.5	261.5	259.0	260.5	261.75	263.75	260.125	259.125	260.0	255.0	250.6875	246.9375	244.375	242.875	241.0	240.0	239.0625	238.0625	237.25	236.25	235.75	235.75	234.5	234.5	236.03125	236.03125	235.125	235.625	236.25	236.75	236.21875	237.21875	237.28125	237.90625	238.54688	240.60938	241.21875
317.2	266.25	265.25	265.75	264.75	264.75	263.75	263.0	263.0	262.5	262.5	262.75	261.75	260.5	261.5	259.0	260.5	261.75	263.75	260.125	259.125	259.0	254.0	249.4375	246.6875	244.375	242.875	241.0	240.0	239.0625	238.0625	237.25	236.25	235.25	235.25	234.0	234.0	235.53125	235.53125	234.625	235.125	235.75	236.25	236.21875	237.21875	237.28125	237.90625	238.54688	240.60938	241.21875
317.6	266.25	265.25	265.75	264.75	264.75	263.75	263.0	263.0	262.5	262.5	263.25	262.25	260.5	261.5	259.5	261.0	262.0	263.0	260.875	258.875	258.375	252.875	249.46875	247.46875	245.09375	243.59375	240.6875	239.6875	239.625	238.625	237.8125	236.8125	235.375	234.875	234.9375	234.9375	235.6875	235.6875	235.53125	236.03125	235.84375	236.34375	236.78125	237.28125	237.75	237.75	237.6875	238.1875	238.9375
318.0	266.25	265.25	265.75	264.75	264.75	263.75	263.0	263.0	262.5	262.5	263.25	262.25	260.5	261.5	259.5	261.0	262.0	263.0	260.875	258.875	257.375	251.875	248.96875	246.96875	245.09375	243.59375	240.6875	239.6875	239.625	238.625	237.8125	236.8125	235.375	234.875	234.4375	234.4375	235.8125	235.8125	235.03125	235.53125	235.84375	236.34375	236.78125	237.28125	237.75	237.75	237.6875	238.1875	238.9375
318.4	266.25	265.25	265.75	264.75	264.75	263.75	263.0	263.0	262.5	262.5	263.25	262.25	260.5	261.5	259.5	261.0	262.625	261.625	261.75	260.75	258.375	250.875	249.71875	246.46875	243.875	242.875	241.1875	240.1875	239.4375	238.9375	238.4375	236.9375	236.3125	235.3125	234.75	234.75	234.9375	234.9375	235.09375	235.59375	235.71875	236.21875	236.6875	237.1875	237.5	238.0	238.23438	239.67188	239.65625
318.8	266.25	265.25	265.75	264.75	264.75	263.75	263.0	263.0	262.5	262.5	263.25	262.25	260.5	261.5	259.5	261.0	262.625	261.625	261.75	260.75	258.375	250.875	249.71875	246.46875	243.875	242.875	241.1875	240.1875	239.4375	238.9375	238.4375	236.9375	236.3125	235.3125	234.75	234.75	234.4375	234.4375	235.09375	235.59375	235.21875	235.71875	236.6875	237.1875	237.5	238.0	238.23438	239.67188	239.65625
319.2	266.25	265.25	265.75	264.75	264.75	263.75	263.0	263.0	262.5	262.5	263.25	262.25	261.0	262.0	259.5	261.0	262.875	261.875	261.25	260.25	257.125	250.625	249.21875	246.96875	243.4375	242.4375	241.4375	240.4375	240.0625	239.0625	238.3125	237.3125	237.125	236.125	235.125	234.625	235.5	235.0	235.0625	235.0625	234.28125	234.78125	236.6875	237.1875	236.65625	237.15625	237.40625	237.90625	238.0625
319.6	266.25	265.25	265.75	264.75	264.75	263.75	263.0	263.0	262.5	262.5	263.25	262.25	261.0	262.0	259.5	261.0	262.875	261.875	261.25	260.25	257.125	250.625	249.21875	246.96875	243.4375	242.4375	241.4375	240.4375	240.0625	239.0625	238.3125	237.3125	237.125	236.125	235.125	234.625	235.0	234.5	235.1875	235.1875	234.40625	234.90625	236.6875	237.1875	236.65625	237.15625	237.40625	237.90625	238.0625
320.0	266.25	265.25	265.75	264.75	264.75	263.75	263.75	262.75	262.5	262.5	262.5	262.5	261.75	261.75	260.0	261.5	262.875	261.875	260.125	259.125	257.625	251.125	249.15625	247.65625	243.9375	242.9375	241.9375	240.9375	240.8125	239.8125	238.8125	237.8125	236.6875	236.1875	235.9375	235.4375	237.21875	236.71875	234.79688	235.73438	235.78125	236.15625	236.6875	237.1875	237.84375	238.34375	239.40625	239.90625	239.59375
320.4	266.25	265.25	265.75	264.75	264.75	263.75	263.75	262.75	262.5	262.5	262.5	262.5	261.75	261.75	260.0	261.5	262.875	261.875	260.125	259.125	257.625	251.125	249.15625	247.65625	243.9375	242.9375	241.9375	240.9375	240.8125	239.8125	238.8125	237.8125	236.6875	236.1875	235.9375	235.4375	236.71875	236.21875	234.29688	235.23438	236.40625	236.78125	236.6875	237.1875	237.84375	238.34375	240.03125	240.53125	240.21875
320.8	266.25	265.25	265.75	264.75	264.75	263.75	263.75	262.75	262.5	262.5	262.5	262.5	261.75	261.75	259.25	261.75	262.875	260.875	260.125	258.125	257.375	251.875	249.53125	248.03125	245.0625	243.5625	242.6875	241.6875	240.6875	240.1875	239.3125	238.3125	237.5	237.0	236.875	235.875	236.46875	236.46875	236.34375	236.84375	235.53125	235.90625	236.15625	237.03125	238.95312	240.07812	240.53125	240.40625	241.03125
321.2	266.25	265.25	265.75	264.75	264.75	263.75	263.75	262.75	262.5	262.5	262.5	262.5	261.75	261.75	259.25	261.75	262.875	260.875	260.125	258.125	257.375	251.875	250.03125	248.53125	245.0625	243.5625	242.6875	241.6875	240.6875	240.1875	239.3125	238.3125	237.5	237.0	236.875	235.875	236.46875	236.46875	236.34375	236.84375	235.53125	235.90625	236.15625	237.03125	238.95312	240.07812	240.53125	240.40625	241.03125
321.6	266.25	265.25	266.25	265.25	264.75	263.75	263.75	262.75	263.0	263.0	262.5	262.5	261.75	261.75	260.0	261.0	263.375	261.375	259.375	258.375	258.875	253.375	250.73438	248.73438	245.875	244.375	243.1875	242.1875	241.1875	240.1875	239.4375	238.4375	238.0	237.5	237.46875	236.96875	237.03125	237.03125	237.46875	236.96875	237.15625	236.28125	236.14062	239.07812	241.28125	240.78125	242.04688	240.79688	241.40625
322.0	266.25	265.25	266.25	265.25	264.75	263.75	263.75	262.75	263.0	263.0	262.5	262.5	261.75	261.75	260.0	261.0	263.375	261.375	259.375	258.375	258.875	253.375	251.23438	249.23438	245.875	244.375	243.1875	242.1875	241.1875	240.1875	239.4375	238.4375	238.0	237.5	237.46875	236.96875	237.03125	237.03125	237.46875	236.96875	237.15625	236.28125	236.14062	239.07812	241.28125	240.78125	241.29688	242.29688	242.03125
322.4	266.25	265.25	266.25	265.25	264.75	263.75	264.25	263.25	263.0	263.0	262.5	262.5	261.75	261.75	261.0	261.0	263.5	261.5	260.0	259.0	260.0	256.0	252.42188	249.17188	246.125	244.625	244.0	243.0	242.8125	241.8125	240.875	239.375	238.875	237.875	238.90625	237.90625	237.60938	237.60938	237.5	237.0	238.0	237.125	235.85938	238.67188	241.29688	240.79688	241.51562	245.20312	242.125
322.8	266.25	265.25	266.25	265.25	264.75	263.75	264.25	263.25	263.0	263.0	262.5	262.5	261.75	261.75	261.0	261.0	263.5	261.5	260.0	259.0	261.0	257.0	252.92188	249.67188	246.125	244.625	244.0	243.0	242.8125	241.8125	240.875	239.375	238.875	237.875	238.90625	237.90625	237.60938	237.60938	237.5	237.0	238.0	237.125	236.79688	238.35938	240.60938	240.10938	240.39062	244.07812	242.125
323.2	266.25	265.25	266.25	265.25	264.75	263.75	264.25	263.25	263.0	263.0	262.5	262.5	261.75	261.75	261.0	261.0	262.75	259.75	260.5	259.5	261.0	258.0	254.01562	249.64062	246.625	245.125	245.1875	244.1875	244.15625	243.15625	241.6875	240.6875	239.9375	238.9375	238.4375	237.9375	237.5625	237.0625	239.23438	238.73438	237.59375	237.46875	235.4375	237.75	240.0	239.125	238.46875	240.71875	242.20312
323.6	266.25	265.25	266.25	265.25	264.75	263.75	264.25	263.25	263.0	263.0	262.5	262.5	261.75	261.75	261.0	261.0	262.75	259.75	260.5	259.5	261.0	258.0	254.51562	250.14062	246.625	245.125	245.1875	244.1875	244.15625	243.15625	241.6875	240.6875	239.9375	238.9375	238.4375	237.9375	237.5625	237.0625	239.23438	238.73438	237.59375	237.46875	236.375	238.6875	239.0	238.125	238.40625	240.65625	243.14062
324.0	266.25	265.25	266.25	265.25	265.25	264.25	264.25	263.25	263.0	263.0	262.5	262.5	261.75	261.75	261.0	261.0	262.0	260.0	260.5	259.5	260.5	259.5	254.29688	250.54688	247.125	245.625	244.875	244.375	244.0625	243.0625	242.0	241.0	239.0	238.5	239.4375	238.9375	238.28125	238.71875	239.67188	238.67188	238.3125	239.6875	237.82812	239.14062	237.375	237.5625	238.07812	242.57812	246.9375
324.4	266.25	265.25	266.25	265.25	265.25	264.25	264.25	263.25	263.0	263.0	262.5	262.5	261.75	261.75	261.0	261.0	262.0	260.0	260.5	259.5	260.5	259.5	254.79688	251.04688	247.125	245.625	244.875	244.375	244.0625	243.0625	242.0	241.0	239.5	239.0	239.4375	238.9375	238.78125	239.21875	239.67188	238.67188	238.8125	240.1875	237.95312	239.26562	238.0	238.1875	238.51562	241.76562	245.3125
324.8	265.5	265.5	266.25	265.25	265.25	264.25	264.25	263.25	263.0	263.0	262.5	262.5	262.25	261.25	260.5	261.5	261.5	259.5	260.5	260.5	259.875	259.375	255.875	251.875	247.9375	246.9375	245.0	244.5	244.125	243.125	241.8125	240.8125	240.75	239.75	240.40625	240.84375	241.76562	240.76562	239.71875	238.59375	237.98438	240.92188	240.3125	238.3125	239.6875	239.4375	238.01562	239.20312	242.45312
325.2	265.5	265.5	266.25	265.25	265.25	264.25	264.25	263.25	263.0	263.0	262.5	262.5	262.25	261.25	260.5	261.5	261.5	259.5	260.5	260.5	258.375	259.875	255.875	251.875	247.9375	246.9375	245.5	245.0	244.625	243.625	242.3125	241.3125	241.25	240.25	240.40625	240.84375	242.26562	241.26562	239.71875	238.59375	238.48438	241.42188	240.4375	238.4375	241.25	239.75	238.14062	239.32812	241.95312
325.6	265.5	265.5	266.25	265.25	265.25	264.25	264.25	263.25	263.0	263.0	262.5	262.5	262.75	261.75	260.5	261.5	261.5	259.5	260.0	260.0	258.5	260.5	256.25	252.25	248.0625	247.0625	246.0	245.5	245.1875	244.1875	243.1875	242.1875	243.03125	242.03125	241.60938	241.10938	240.96875	239.09375	239.60938	240.23438	238.54688	240.48438	241.98438	240.67188	244.52344	240.36719	237.64062	241.20312	243.8125
326.0	265.5	265.5	266.25	265.25	265.25	264.25	264.25	263.25	263.0	263.0	262.5	262.5	262.75	261.75	260.5	261.5	261.5	259.5	260.0	260.0	258.5	260.5	256.25	252.25	248.0625	247.0625	246.5	246.0	245.6875	244.6875	243.6875	242.6875	243.03125	242.03125	241.60938	241.10938	241.46875	239.59375	240.10938	240.73438	238.54688	240.48438	242.60938	241.29688	245.64844	241.49219	239.82812	243.39062	245.25
326.4	265.5	265.5	266.25	265.25	265.25	264.25	264.25	263.25	263.0	263.0	262.5	262.5	262.75	261.75	261.0	261.0	262.0	260.0	260.0	260.0	260.25	261.25	257.5	252.5	248.375	246.875	247.4375	246.9375	247.03125	246.03125	244.3125	243.3125	242.6875	241.6875	242.03125	241.03125	240.375	239.875	241.23438	241.23438	239.35938	241.42188	242.40625	241.90625	244.41406	243.69531	243.86719	244.83594	246.98438
326.8	265.5	265.5	266.25	265.25	265.25	264.25	264.25	263.25	263.0	263.0	262.5	262.5	262.75	261.75	261.0	261.0	262.0	260.0	260.0	260.0	260.25	261.25	257.5	252.5	248.875	247.375	247.9375	247.4375	247.53125	246.53125	244.8125	243.8125	243.1875	242.1875	242.03125	241.03125	240.875	240.375	241.73438	241.73438	241.42188	243.48438	242.40625	241.90625	244.91406	244.19531	243.89844	242.99219	247.10938
327.2	265.5	265.5	266.25	265.25	265.25	264.25	264.25	263.25	263.0	263.0	262.5	262.5	262.75	261.75	260.75	260.75	262.75	259.75	258.5	259.5	261.5	262.5	257.75	251.75	248.875	247.875	247.75	247.25	246.9375	246.4375	244.375	243.375	243.6875	242.6875	242.1875	241.1875	241.85938	241.85938	242.10938	242.10938	241.65625	243.84375	242.95312	243.45312	243.33594	248.74219	243.8125	243.0625	244.42188
327.6	265.5	265.5	266.25	265.25	265.25	264.25	264.25	263.25	263.0	263.0	262.5	262.5	262.75	261.75	260.75	260.75	262.75	259.75	258.5	259.5	261.5	262.5	257.75	251.75	249.375	248.375	248.25	247.75	247.4375	246.9375	244.875	243.875	244.1875	243.1875	242.6875	241.6875	242.35938	242.35938	242.10938	242.10938	241.65625	243.84375	244.07812	244.57812	243.83594	249.24219	245.3125	244.5625	245.54688
328.0	265.5	265.5	266.25	265.25	265.25	264.25	264.25	263.25	263.0	263.0	262.5	262.5	262.75	261.75	260.75	260.75	262.25	260.25	259.5	259.5	262.75	262.75	257.75	252.75	249.9375	249.4375	248.75	248.25	247.625	246.625	245.6875	244.6875	245.15625	244.15625	242.5625	241.5625	242.25	241.25	243.60938	243.10938	243.53125	242.21875	245.04688	247.10938	244.84375	247.8125	246.03125	249.15625	246.82812
328.4	265.5	265.5	266.25	265.25	265.25	264.25	264.25	263.25	263.0	263.0	262.5	262.5	262.75	261.75	260.75	260.75	262.25	260.25	259.5	259.5	262.75	262.75	257.75	252.75	250.4375	249.9375	249.25	248.75	248.125	247.125	246.1875	245.1875	245.65625	244.65625	243.0625	242.0625	242.75	241.75	243.60938	243.10938	243.28125	242.96875	245.54688	247.60938	245.09375	249.0625	247.28125	249.40625	247.57812
328.8	265.5	265.5	266.25	265.25	265.25	264.25	264.25	263.25	263.0	263.0	262.5	262.5	262.75	261.75	260.75	260.75	263.0	260.0	259.25	260.25	263.125	260.625	258.625	253.125	250.9375	250.4375	249.75	249.25	248.5625	248.0625	247.6875	246.1875	245.1875	244.1875	243.4375	242.4375	241.5625	242.0625	243.60938	243.60938	244.15625	247.15625	247.17188	247.29688	247.5625	248.3125	250.3125	247.9375	249.625
329.2	265.5	265.5	266.25	265.25	265.25	264.25	264.25	263.25	263.0	263.0	262.5	262.5	262.75	261.75	260.75	260.75	263.0	260.0	259.25	260.25	263.125	260.625	258.625	253.125	251.4375	250.9375	250.25	249.75	249.0625	248.5625	248.1875	246.6875	245.1875	244.1875	243.9375	242.9375	242.0625	242.5625	244.10938	244.10938	244.90625	248.90625	248.67188	248.79688	248.8125	250.5625	252.8125	249.4375	251.625
329.6	265.5	265.5	266.25	265.25	265.25	264.25	264.25	263.25	263.0	263.0	262.5	262.5	262.75	261.75	260.75	260.75	263.375	259.875	259.25	261.25	263.875	260.375	258.875	254.375	251.5625	251.0625	251.4375	250.9375	249.8125	249.3125	248.3125	246.8125	245.0	244.0	244.98438	244.48438	244.10938	244.60938	245.17188	244.92188	248.42188	253.17188	250.125	249.625	250.625	255.125	256.0	254.0	256.0625
330.0	265.5	265.5	266.25	265.25	265.25	264.25	264.25	263.25	263.0	263.0	262.5	262.5	262.75	261.75	260.75	260.75	263.375	259.875	259.25	261.25	263.875	260.375	258.875	254.375	252.0625	251.5625	251.9375	251.4375	250.3125	249.8125	248.8125	247.3125	245.5	244.5	245.48438	244.98438	244.60938	245.10938	245.42188	246.17188	249.67188	254.42188	252.125	251.625	252.625	257.125	258.0	256.0	258.0625
330.4	265.5	265.5	266.25	265.25	265.25	264.25	264.25	263.25	263.0	263.0	262.5	262.5	262.0	262.0	260.75	260.75	263.375	259.875	259.25	261.25	263.625	260.125	260.0	256.0	252.5	252.0	252.375	251.375	251.4375	250.9375	249.0	247.5	246.9375	245.4375	245.28125	246.21875	244.90625	243.96875	245.03125	247.03125	251.6875	254.4375	253.875	253.375	252.25	257.75	258.125	258.625	258.75
330.8	265.5	265.5	266.25	265.25	265.25	264.25	264.25	263.25	263.0	263.0	262.5	262.5	262.0	262.0	260.75	260.75	263.375	259.875	259.25	261.25	263.625	260.125	261.0	257.0	253.0	252.5	252.875	251.875	251.9375	251.4375	249.5	248.0	247.4375	245.9375	245.78125	246.71875	245.40625	244.46875	246.03125	248.03125	252.6875	255.4375	254.875	254.375	254.25	259.75	259.125	259.625	260.75
331.2	265.5	265.5	266.25	265.25	265.25	264.25	264.25	263.25	263.0	263.0	262.5	262.5	262.0	262.0	261.0	261.0	262.625	261.125	260.5	261.5	263.375	260.875	260.75	257.75	254.5	253.5	253.375	252.875	252.4375	252.4375	251.375	249.375	249.48438	247.48438	245.6875	245.6875	244.5625	245.0625	246.23438	248.73438	252.5	255.5	256.125	256.125	257.125	264.125	260.375	260.375	264.75
331.6	265.5	265.5	266.25	265.25	265.25	264.25	264.25	263.25	263.0	263.0	262.5	262.5	262.0	262.0	261.0	261.0	262.625	261.125	260.5	261.5	263.375	260.875	261.75	258.75	255.5	254.5	253.875	253.375	252.9375	252.9375	251.875	249.875	249.98438	247.98438	246.1875	246.1875	245.0625	245.5625	248.23438	250.73438	253.5	256.5	257.125	257.125	259.125	264.125	262.375	262.375	266.75
332.0	265.5	265.5	265.5	265.5	265.25	264.25	264.75	263.75	263.0	263.0	262.5	262.5	262.0	262.0	261.0	261.0	262.0	262.0	261.625	261.125	264.25	263.25	263.125	259.625	258.0	256.0	254.5	253.5	253.5625	254.0625	252.9375	250.4375	249.375	247.875	249.25	247.75	248.10938	248.10938	251.25	254.25	256.25	258.25	258.625	259.625	259.375	264.375	265.375	264.875	271.125
332.4	265.5	265.5	265.5	265.5	265.25	264.25	264.75	263.75	263.0	263.0	262.5	262.5	262.0	262.0	261.0	261.0	262.0	262.0	261.625	261.125	264.25	263.25	262.625	261.125	259.0	257.0	255.5	254.5	254.0625	254.5625	253.4375	250.9375	249.875	248.375	250.25	248.75	249.10938	249.10938	252.25	255.25	257.25	259.25	259.625	260.625	260.375	263.375	266.375	265.875	268.625
332.8	265.5	265.5	265.5	265.5	265.25	264.25	264.75	263.75	263.0	263.0	262.5	262.5	262.0	262.0	261.0	261.0	261.875	263.375	262.875	261.375	265.25	264.25	263.375	261.875	262.0	259.0	256.75	255.75	255.25	254.25	252.875	251.375	249.4375	249.1875	250.1875	251.1875	248.9375	248.9375	251.0	255.0	259.125	259.125	262.875	261.875	262.25	261.75	266.0	262.5	265.25
333.2	265.5	265.5	265.5	265.5	265.25	264.25	264.75	263.75	263.0	263.0	262.5	262.5	262.0	262.0	261.0	261.0	261.875	263.375	262.875	261.375	265.25	264.25	261.875	262.375	263.0	260.0	256.75	255.75	255.25	254.25	253.375	251.875	250.4375	250.1875	251.1875	252.1875	249.9375	249.9375	252.0	256.0	259.125	259.125	262.875	261.875	261.25	260.75	265.0	261.5	263.75
333.6	265.5	265.5	265.5	265.5	265.75	264.75	264.75	263.75	263.0	263.0	262.5	262.5	262.0	262.0	261.0	261.0	262.0	263.0	262.5	262.0	265.25	265.25	261.75	262.75	263.75	260.75	258.5	256.5	256.5	256.5	254.3125	252.5625	252.25	251.75	252.0	253.0	251.25	250.75	253.75	257.75	259.25	259.25	261.875	262.875	260.375	261.375	267.375	264.875	266.375
334.0	265.5	265.5	265.5	265.5	265.75	264.75	264.75	263.75	263.0	263.0	262.5	262.5	262.0	262.0	261.0	261.0	262.0	263.0	262.5	262.0	265.25	265.25	261.75	262.75	264.75	261.75	258.5	256.5	256.5	256.5	254.0625	253.3125	252.5	253.0	253.5	254.5	252.25	251.75	254.75	258.75	260.25	260.25	262.875	263.875	261.875	260.875	266.375	267.875	269.875
334.4	265.5	265.5	265.0	265.0	265.75	264.75	264.75	263.75	263.0	263.0	262.5	262.5	262.0	262.0	261.5	261.5	261.75	263.75	263.75	263.25	265.125	263.625	262.5	264.5	264.375	262.375	260.0	257.0	257.0	256.0	254.5	254.5	254.0	254.0	255.75	255.75	253.75	253.75	255.25	259.25	263.125	263.625	263.5	266.5	265.375	260.875	264.625	270.125	270.75
334.8	265.5	265.5	265.0	265.0	265.75	264.75	264.75	263.75	263.0	263.0	262.5	262.5	262.0	262.0	261.5	261.5	261.75	263.75	263.75	263.25	265.125	263.625	262.5	264.5	264.375	262.375	261.0	258.0	257.0	256.0	255.5	255.5	256.0	256.0	257.75	257.75	254.75	254.75	256.25	260.25	263.625	266.125	265.0	268.0	267.375	260.875	266.125	273.625	273.25
335.2	265.5	265.5	265.0	265.0	265.75	264.75	264.75	263.75	263.0	263.0	262.5	262.5	262.0	262.0	262.25	262.25	261.75	263.75	266.0	265.5	265.125	263.625	261.375	263.375	265.75	263.25	261.5	259.5	257.5	256.5	255.75	256.75	257.0	258.0	260.125	257.625	256.5	254.5	256.0	261.0	264.0	269.0	266.0	269.5	268.28125	264.65625	266.875	273.625	275.25
335.6	265.5	265.5	265.0	265.0	265.75	264.75	264.75	263.75	263.0	263.0	262.5	262.5	262.0	262.0	262.25	262.25	261.75	263.75	266.0	265.5	265.125	263.625	261.375	263.375	264.25	263.75	262.5	260.5	257.5	256.5	256.75	257.75	259.0	260.0	261.125	258.625	256.5	254.5	256.0	261.0	265.0	270.0	267.0	268.5	270.28125	266.65625	268.375	271.125	273.75
336.0	266.0	266.0	265.0	265.0	265.75	264.75	264.75	263.75	263.5	263.5	262.5	262.5	262.5	262.5	262.25	262.25	262.25	263.25	265.75	264.25	265.0	263.5	263.375	263.375	264.375	264.375	265.0	263.0	258.25	257.25	257.5	259.5	260.75	262.75	264.0	260.0	258.0	256.0	259.375	261.875	264.5	269.0	268.5	268.5	274.1875	270.1875	271.1875	270.1875	272.875
336.4	266.0	266.0	265.0	265.0	265.75	264.75	264.75	263.75	263.5	263.5	262.5	262.5	262.5	262.5	262.25	262.25	262.25	263.25	265.75	264.25	265.0	263.5	263.375	263.375	264.375	264.375	266.0	264.0	259.25	258.25	258.5	260.5	262.75	264.75	265.0	261.0	259.0	257.0	260.375	262.875	264.5	267.0	268.5	268.5	273.6875	271.6875	271.1875	270.1875	271.375
336.8	266.0	266.0	265.0	265.0	265.75	264.75	264.75	263.75	263.5	263.5	263.0	263.0	262.5	262.5	263.0	262.0	261.75	262.75	265.375	265.375	264.875	263.875	265.375	264.375	263.875	263.875	267.0	266.0	261.25	259.25	260.0	262.0	264.75	267.75	265.75	261.75	260.5	258.5	261.875	265.375	265.0	264.75	269.5	268.0	273.625	273.125	272.25	270.25	270.5
337.2	266.0	266.0	265.0	265.0	265.75	264.75	264.75	263.75	263.5	263.5	263.0	263.0	262.5	262.5	263.0	262.0	261.75	262.75	265.375	265.375	264.875	263.875	265.375	264.375	263.875	263.875	267.0	266.0	262.25	260.25	261.0	263.0	264.75	267.75	266.75	262.75	262.5	260.5	262.875	266.375	266.0	265.75	270.5	269.0	272.125	273.625	272.25	270.25	270.5
337.6	266.0	266.0	265.0	265.0	265.75	264.75	264.75	263.75	264.25	263.25	263.0	263.0	262.5	262.5	263.0	262.0	261.75	262.75	263.875	263.875	264.125	264.125	264.625	263.625	264.75	261.75	266.625	265.125	263.5	263.5	263.5	263.5	265.25	268.25	268.0	264.0	263.5	263.5	264.125	267.125	265.875	265.625	272.875	271.875	270.1875	272.4375	272.75	270.75	269.5
338.0	266.0	266.0	265.0	265.0	265.75	264.75	264.75	263.75	264.25	263.25	263.0	263.0	262.5	262.5	263.0	262.0	261.75	262.75	263.875	263.875	264.125	264.125	264.625	263.625	264.75	261.75	266.625	265.125	264.5	264.5	264.5	264.5	264.25	267.25	268.0	264.0	264.5	264.5	265.125	268.125	266.875	266.625	272.875	271.875	270.1875	272.4375	273.75	271.75	269.5
338.4	266.0	266.0	265.5	265.5	265.75	264.75	265.25	264.25	264.25	263.25	263.0	263.0	262.5	262.5	263.5	262.5	261.25	262.25	263.875	263.875	263.875	264.875	265.75	263.75	264.875	263.375	265.875	264.375	265.5	265.5	266.0	265.0	264.0	267.0	268.125	264.625	264.75	266.75	266.875	267.875	271.625	269.875	272.0	272.0	272.5	272.5	273.875	271.375	270.75
338.8	266.0	266.0	265.5	265.5	265.75	264.75	265.25	264.25	264.25	263.25	263.0	263.0	262.5	262.5	263.5	262.5	261.25	262.25	263.875	263.875	263.875	264.875	265.75	263.75	264.875	263.375	265.875	264.375	266.5	266.5	266.0	265.0	264.0	267.0	269.125	265.625	265.75	267.75	267.875	268.875	272.625	270.875	272.0	272.0	272.5	272.5	272.375	271.875	270.75
339.2	266.0	266.0	265.5	265.5	265.75	264.75	265.25	264.25	264.25	263.25	263.0	263.0	262.5	262.5	263.5	262.5	261.25	262.25	264.0	264.0	263.25	265.25	266.0	264.0	266.25	265.25	265.75	265.75	267.75	267.75	267.25	265.25	264.0	267.0	269.625	267.125	266.25	269.25	270.875	270.875	271.375	271.375	272.0	272.0	272.0	272.0	272.0	272.0	272.0
339.6	266.0	266.0	265.5	265.5	265.75	264.75	265.25	264.25	264.25	263.25	263.0	263.0	262.5	262.5	263.5	262.5	261.25	262.25	264.0	264.0	263.25	265.25	266.0	264.0	266.25	265.25	266.75	266.75	267.75	267.75	267.25	265.25	264.0	267.0	269.125	268.625	268.25	271.25	271.875	271.875	272.375	272.375	272.0	272.0	272.0	272.0	272.0	272.0	272.0
340.0	266.0	266.0	265.5	265.5	265.75	264.75	265.25	264.25	264.25	263.25	263.0	263.0	262.5	262.5	262.75	262.75	260.75	261.75	263.75	263.75	263.75	264.75	265.25	263.25	265.0	267.0	265.875	266.875	268.25	268.25	267.5	266.5	265.75	267.75	270.125	270.625	270.25	272.25	272.875	272.875	273.75	272.75	272.0	272.0	272.0	272.0	272.5	272.5	272.5
340.4	266.0	266.0	265.5	265.5	265.75	264.75	265.25	264.25	264.25	263.25	263.0	263.0	262.5	262.5	262.75	262.75	260.75	261.75	263.75	263.75	263.75	264.75	265.25	263.25	265.0	267.0	266.875	267.875	268.25	268.25	267.5	266.5	265.75	267.75	268.625	271.125	271.25	273.25	272.875	272.875	273.75	272.75	272.0	272.0	272.0	272.0	272.5	272.5	272.5
340.8	266.0	266.0	265.5	265.5	265.75	264.75	265.25	264.25	264.25	263.25	263.0	263.0	262.5	262.5	262.75	262.75	261.5	261.5	262.5	263.5	263.25	264.25	265.25	262.25	264.625	267.625	267.125	269.125	268.5	267.5	267.75	267.75	267.0	268.0	268.0	271.0	273.5	273.5	273.25	273.25	273.25	272.25	272.0	272.0	272.0	272.0	272.5	272.5	272.5
341.2	266.0	266.0	265.5	265.5	265.75	264.75	265.25	264.25	264.25	263.25	263.0	263.0	262.5	262.5	262.75	262.75	261.5	261.5	262.5	263.5	263.25	264.25	265.25	262.25	264.625	267.625	267.125	269.125	268.5	267.5	267.75	267.75	267.0	268.0	268.0	271.0	272.5	272.5	273.25	273.25	273.25	272.25	272.0	272.0	272.0	272.0	272.5	272.5	272.5
341.6	266.0	266.0	265.5	265.5	266.25	265.25	265.25	264.25	264.25	263.25	263.0	263.0	262.5	262.5	262.0	262.0	261.5	261.5	263.0	263.0	262.75	263.75	265.375	262.875	264.875	267.875	268.875	268.875	266.75	266.75	266.5	268.5	267.5	268.5	269.0	271.0	271.375	271.375	272.75	272.75	272.0	272.0	272.0	272.0	272.5	272.5	272.5	272.5	272.5
342.0	266.0	266.0	265.5	265.5	266.25	265.25	265.25	264.25	264.25	263.25	263.0	263.0	262.5	262.5	262.0	262.0	261.5	261.5	263.0	263.0	262.75	263.75	263.875	263.375	265.875	268.875	268.875	268.875	266.75	266.75	266.5	268.5	267.5	268.5	268.0	270.0	270.375	270.375	271.75	271.75	272.0	272.0	272.0	272.0	272.5	272.5	272.5	272.5	272.5
342.4	266.0	266.0	265.5	265.5	266.25	265.25	265.25	264.25	264.75	263.75	263.0	263.0	262.5	262.5	262.0	262.0	261.5	261.5	262.5	262.5	262.5	263.5	262.375	262.875	266.375	268.375	268.625	267.625	266.0	266.0	267.25	268.25	268.75	268.75	268.5	269.5	271.875	270.375	271.75	271.75	271.5	271.5	272.5	272.5	272.5	272.5	272.5	272.5	272.5
342.8	266.0	266.0	265.5	265.5	266.25	265.25	265.25	264.25	264.75	263.75	263.0	263.0	262.5	262.5	262.0	262.0	261.5	261.5	262.5	262.5	262.5	263.5	260.875	263.375	266.375	268.375	268.625	267.625	266.0	266.0	266.25	267.25	268.75	268.75	268.5	269.5	270.875	269.375	270.75	270.75	271.5	271.5	272.5	272.5	272.5	272.5	272.5	272.5	272.5
343.2	266.0	266.0	265.5	265.5	265.75	264.75	265.25	264.25	264.75	263.75	263.0	263.0	262.5	262.5	262.5	262.5	263.25	263.25	262.5	262.5	263.5	263.5	261.0	264.0	269.25	268.75	267.125	266.125	266.5	266.5	266.0	266.0	268.25	268.25	268.75	268.75	270.625	269.125	270.0	270.0	271.5	271.5	272.5	272.5	272.5	272.5	273.0	273.0	272.5
343.6	266.0	266.0	265.5	265.5	265.75	264.75	265.25	264.25	264.75	263.75	263.0	263.0	262.5	262.5	262.5	262.5	263.25	263.25	262.5	262.5	263.5	263.5	261.0	264.0	269.25	268.75	267.125	266.125	266.5	266.5	266.0	266.0	268.25	268.25	268.75	268.75	270.625	269.125	270.0	270.0	271.5	271.5	272.5	272.5	272.5	272.5	273.0	273.0	272.5
344.0	266.0	266.0	265.5	265.5	265.0	265.0	265.25	264.25	264.75	263.75	263.5	263.5	263.0	263.0	262.5	262.5	263.25	263.25	262.5	262.5	263.75	262.75	259.75	264.75	268.625	268.625	267.375	266.375	268.25	268.25	267.25	266.25	267.5	268.5	268.75	268.75	269.25	270.25	271.0	271.0	272.0	272.0	272.5	272.5	273.0	273.0	273.0	273.0	273.0
344.4	266.0	266.0	265.5	265.5	265.0	265.0	265.25	264.25	264.75	263.75	263.5	263.5	263.0	263.0	262.5	262.5	263.25	263.25	262.5	262.5	263.75	262.75	259.75	264.75	268.625	268.625	267.375	266.375	268.25	268.25	267.25	266.25	267.5	268.5	268.75	268.75	269.25	270.25	271.0	271.0	272.0	272.0	272.5	272.5	273.0	273.0	273.0	273.0	273.0
344.8	266.0	266.0	265.5	265.5	265.0	265.0	265.75	264.75	264.75	263.75	263.5	263.5	263.0	263.0	262.5	262.5	263.25	263.25	262.5	262.5	262.875	260.375	261.0	265.0	268.5	268.5	267.375	266.375	268.0	269.0	267.5	266.5	267.25	268.25	269.0	269.0	269.25	270.25	271.5	271.5	272.0	272.0	272.5	272.5	273.0	273.0	273.0	273.0	273.5
345.2	266.0	266.0	265.5	265.5	265.0	265.0	265.75	264.75	264.75	263.75	263.5	263.5	263.0	263.0	262.5	262.5	263.25	263.25	262.5	262.5	262.875	260.375	261.0	265.0	268.5	268.5	267.375	266.375	268.0	269.0	267.5	266.5	267.25	268.25	269.0	269.0	269.25	270.25	271.5	271.5	272.0	272.0	272.5	272.5	273.0	273.0	273.0	273.0	273.5
345.6	266.0	266.0	265.5	265.5	265.0	265.0	265.75	264.75	264.75	263.75	263.5	263.5	263.0	263.0	262.5	262.5	263.25	263.25	262.5	262.5	262.875	260.375	261.75	265.75	268.75	268.75	268.0	267.0	268.0	269.0	270.875	268.375	268.5	268.5	269.0	269.0	270.5	270.5	271.5	271.5	272.0	272.0	273.0	273.0	273.0	273.0	273.0	273.0	273.5
346.0	266.0	266.0	265.5	265.5	265.0	265.0	265.75	264.75	264.75	263.75	263.5	263.5	263.0	263.0	262.5	262.5	263.25	263.25	262.5	262.5	262.875	260.375	261.75	265.75	268.75	268.75	268.0	267.0	268.0	269.0	270.875	268.375	268.5	268.5	269.0	269.0	270.5	270.5	271.5	271.5	272.0	272.0	273.0	273.0	273.0	273.0	273.0	273.0	273.5
346.4	266.0	266.0	265.5	265.5	265.0	265.0	265.75	264.75	264.75	263.75	263.5	263.5	263.0	263.0	262.5	262.5	263.25	263.25	262.5	262.5	262.125	260.625	263.75	266.75	268.25	268.25	268.25	268.25	267.5	267.5	269.5	269.5	269.0	269.0	269.5	269.5	271.0	271.0	272.0	272.0	272.5	272.5	273.0	273.0	273.5	273.5	273.0	273.0	274.0
346.8	266.0	266.0	265.5	265.5	265.0	265.0	265.75	264.75	264.75	263.75	263.5	263.5	263.0	263.0	262.5	262.5	263.25	263.25	262.5	262.5	262.125	260.625	263.75	266.75	268.25	268.25	268.25	268.25	267.5	267.5	269.5	269.5	269.0	269.0	269.5	269.5	271.0	271.0	272.0	272.0	272.5	272.5	273.0	273.0	273.5	273.5	273.0	273.0	274.0
347.2	266.0	266.0	265.5	265.5	265.0	265.0	265.0	265.0	265.25	264.25	263.5	263.5	263.0	263.0	262.5	262.5	262.5	262.5	262.5	262.5	262.625	261.125	264.5	266.5	267.0	267.0	267.5	267.5	268.5	268.5	268.25	269.25	270.0	270.0	270.0	270.0	271.0	271.0	272.0	272.0	273.0	273.0	273.0	273.0	273.5	273.5	273.5	273.5	274.0
347.6	266.0	266.0	265.5	265.5	265.0	265.0	265.0	265.0	265.25	264.25	263.5	263.5	263.0	263.0	262.5	262.5	262.5	262.5	262.5	262.5	262.625	261.125	264.5	266.5	267.0	267.0	267.5	267.5	268.5	268.5	268.25	269.25	270.0	270.0	270.0	270.0	271.0	271.0	272.0	272.0	273.0	273.0	273.0	273.0	273.5	273.5	273.5	273.5	274.0
348.0	266.0	266.0	265.5	265.5	265.0	265.0	265.0	265.0	265.25	264.25	264.25	263.25	263.0	263.0	262.5	262.5	262.5	262.5	263.0	263.0	262.5	262.5	265.0	266.0	267.25	267.25	267.5	267.5	268.5	268.5	269.0	269.0	270.5	270.5	271.0	271.0	271.5	271.5	272.5	272.5	273.0	273.0	273.5	273.5	273.0	273.0	273.5	273.5	274.5
348.4	266.0	266.0	265.5	265.5	265.0	265.0	265.0	265.0	265.25	264.25	264.25	263.25	263.0	263.0	262.5	262.5	262.5	262.5	263.0	263.0	262.5	262.5	265.0	266.0	267.25	267.25	267.5	267.5	268.5	268.5	269.0	269.0	270.5	270.5	271.0	271.0	271.5	271.5	272.5	272.5	273.0	273.0	273.5	273.5	273.0	273.0	273.5	273.5	274.5
348.8	266.0	266.0	265.5	265.5	265.0	265.0	265.0	265.0	265.25	264.25	264.75	263.75	263.5	263.5	262.5	262.5	262.5	262.5	263.0	263.0	263.0	263.0	264.5	265.5	266.75	266.75	267.0	267.0	268.5	268.5	269.0	269.0	270.0	271.0	271.0	271.0	272.0	272.0	273.0	273.0	273.5	273.5	273.5	273.5	273.5	273.5	274.0	274.0	274.5
349.2	266.0	266.0	265.5	265.5	265.0	265.0	265.0	265.0	265.25	264.25	264.75	263.75	263.5	263.5	262.5	262.5	262.5	262.5	263.0	263.0	263.0	263.0	264.5	265.5	266.75	266.75	267.0	267.0	268.5	268.5	269.0	269.0	270.0	271.0	271.0	271.0	272.0	272.0	273.0	273.0	273.5	273.5	273.5	273.5	273.5	273.5	274.0	274.0	274.5
349.6	266.0	266.0	265.5	265.5	265.0	265.0	265.5	265.5	264.5	264.5	264.75	263.75	263.5	263.5	263.0	263.0	262.5	262.5	263.0	263.0	263.0	263.0	263.25	264.25	266.0	267.0	267.5	267.5	268.0	268.0	268.5	268.5	270.0	271.0	271.75	271.75	272.5	272.5	273.0	273.0	273.5	273.5	273.5	273.5	273.5	273.5	274.0	274.0	275.0
350.0	266.0	266.0	265.5	265.5	265.0	265.0	265.5	265.5	264.5	264.5	264.75	263.75	263.5	263.5	263.0	263.0	262.5	262.5	263.0	263.0	263.0	263.0	263.25	264.25	266.0	267.0	267.5	267.5	268.0	268.0	268.5	268.5	270.0	271.0	271.75	271.75	272.5	272.5	273.0	273.0	273.5	273.5	273.5	273.5	273.5	273.5	274.0	274.0	275.0
350.4	266.0	266.0	265.5	265.5	265.5	265.5	265.5	265.5	264.5	264.5	264.75	263.75	263.5	263.5	263.0	263.0	262.5	262.5	263.0	263.0	263.5	263.5	262.75	263.75	265.5	266.5	267.0	267.0	268.0	268.0	268.5	268.5	269.5	270.5	271.0	272.0	272.5	272.5	273.0	273.0	273.5	273.5	273.5	273.5	274.0	274.0	274.5	274.5	275.5
350.8	266.0	266.0	265.5	265.5	265.5	265.5	265.5	265.5	264.5	264.5	264.75	263.75	263.5	263.5	263.0	263.0	262.5	262.5	263.0	263.0	263.5	263.5	262.75	263.75	265.5	266.5	267.0	267.0	268.0	268.0	268.5	268.5	269.5	270.5	271.0	272.0	272.5	272.5	273.0	273.0	273.5	273.5	273.5	273.5	274.0	274.0	274.5	274.5	275.5
351.2	266.0	266.0	265.5	265.5	265.5	265.5	265.5	265.5	265.0	265.0	264.75	263.75	263.5	263.5	263.0	263.0	263.0	263.0	263.0	263.0	263.5	263.5	264.0	264.0	265.5	266.5	266.5	266.5	267.5	267.5	268.5	268.5	270.25	270.25	271.0	272.0	272.5	272.5	273.0	273.0	273.5	273.5	273.5	273.5	274.75	274.75	274.5	274.5	274.75
351.6	266.0	266.0	265.5	265.5	265.5	265.5	265.5	265.5	265.0	265.0	264.75	263.75	263.5	263.5	263.0	263.0	263.0	263.0	263.0	263.0	263.5	263.5	264.0	264.0	265.5	266.5	266.5	266.5	267.5	267.5	268.5	268.5	270.25	270.25	271.0	272.0	272.5	272.5	273.0	273.0	273.5	273.5	273.5	273.5	274.75	274.75	274.5	274.5	274.75
352.0	266.0	266.0	266.0	266.0	265.5	265.5	265.5	265.5	265.0	265.0	265.25	264.25	263.5	263.5	263.0	263.0	263.0	263.0	263.0	263.0	263.5	263.5	264.0	264.0	265.0	266.0	266.5	266.5	267.5	267.5	268.5	268.5	270.25	270.25	270.5	271.5	272.0	272.0	273.0	273.0	273.5	273.5	273.5	273.5	275.25	275.25	275.0	275.0	276.75
352.4	266.0	266.0	266.0	266.0	265.5	265.5	265.5	265.5	265.0	265.0	265.25	264.25	263.5	263.5	263.0	263.0	263.0	263.0	263.0	263.0	263.5	263.5	264.0	264.0	265.0	266.0	266.5	266.5	267.5	267.5	268.5	268.5	270.25	270.25	270.5	271.5	272.0	272.0	273.0	273.0	273.5	273.5	273.5	273.5	275.25	275.25	275.0	275.0	276.75
352.8	266.0	266.0	266.0	266.0	266.0	266.0	265.5	265.5	265.0	265.0	265.25	264.25	264.0	264.0	263.5	263.5	263.0	263.0	263.0	263.0	263.5	263.5	264.0	264.0	265.25	265.25	266.75	266.75	267.0	267.0	268.5	268.5	270.25	270.25	271.0	272.0	272.0	272.0	273.0	273.0	273.5	273.5	274.0	274.0	275.25	275.25	275.5	275.5	277.25
353.2	266.0	266.0	266.0	266.0	266.0	266.0	265.5	265.5	265.0	265.0	265.25	264.25	264.0	264.0	263.5	263.5	263.0	263.0	263.0	263.0	263.5	263.5	264.0	264.0	265.25	265.25	266.75	266.75	267.0	267.0	268.5	268.5	270.25	270.25	271.0	272.0	272.0	272.0	273.0	273.0	273.5	273.5	274.0	274.0	275.25	275.25	275.5	275.5	277.25
353.6	266.0	266.0	266.0	266.0	265.5	265.5	265.5	265.5	265.0	265.0	264.5	264.5	264.0	264.0	263.5	263.5	263.0	263.0	263.0	263.0	263.5	263.5	264.0	264.0	265.25	265.25	266.25	266.25	267.0	268.0	269.25	269.25	270.25	270.25	271.0	272.0	272.0	272.0	273.0	273.0	273.5	273.5	274.0	274.0	275.75	275.75	275.5	275.5	277.25
354.0	266.0	266.0	266.0	266.0	265.5	265.5	265.5	265.5	265.0	265.0	264.5	264.5	264.0	264.0	263.5	263.5	263.0	263.0	263.0	263.0	263.5	263.5	264.0	264.0	265.25	265.25	266.25	266.25	267.0	268.0	269.25	269.25	270.25	270.25	271.0	272.0	272.0	272.0	273.0	273.0	273.5	273.5	274.0	274.0	275.75	275.75	275.5	275.5	277.25
354.4	266.0	266.0	266.0	266.0	265.5	265.5	265.5	265.5	265.5	265.5	264.5	264.5	264.0	264.0	263.5	263.5	263.0	263.0	263.0	263.0	263.5	263.5	264.0	264.0	265.25	265.25	266.25	266.25	267.0	268.0	268.75	268.75	270.25	270.25	271.0	272.0	272.0	272.0	273.0	273.0	273.5	273.5	274.75	274.75	275.75	275.75	276.0	276.0	277.75
354.8	266.0	266.0	266.0	266.0	265.5	265.5	265.5	265.5	265.5	265.5	264.5	264.5	264.0	264.0	263.5	263.5	263.0	263.0	263.0	263.0	263.5	263.5	264.0	264.0	265.25	265.25	266.25	266.25	267.0	268.0	268.75	268.75	270.25	270.25	271.0	272.0	272.0	272.0	273.0	273.0	273.5	273.5	274.75	274.75	275.75	275.75	276.0	276.0	277.75
355.2	266.0	266.0	266.0	266.0	265.5	265.5	265.5	265.5	265.5	265.5	265.0	265.0	264.0	264.0	263.5	263.5	263.5	263.5	263.0	263.0	263.5	263.5	264.0	264.0	265.75	265.75	266.0	266.0	266.25	267.25	268.5	269.5	270.25	270.25	270.25	271.25	272.5	272.5	273.0	273.0	273.5	273.5	275.25	275.25	276.25	276.25	276.0	276.0	277.0
355.6	266.0	266.0	266.0	266.0	265.5	265.5	265.5	265.5	265.5	265.5	265.0	265.0	264.0	264.0	263.5	263.5	263.5	263.5	263.0	263.0	263.5	263.5	264.0	264.0	265.75	265.75	266.0	266.0	266.25	267.25	268.5	269.5	270.25	270.25	270.25	271.25	272.5	272.5	273.0	273.0	273.5	273.5	275.25	275.25	276.25	276.25	276.0	276.0	277.0
356.0	266.0	266.0	266.0	266.0	265.5	265.5	266.0	266.0	265.0	265.0	265.0	265.0	264.5	264.5	264.0	264.0	263.5	263.5	263.5	263.5	263.5	263.5	264.0	264.0	265.75	265.75	266.0	266.0	266.25	267.25	268.5	268.5	270.0	270.0	271.0	271.0	272.5	272.5	273.0	273.0	274.0	274.0	275.25	275.25	276.25	276.25	276.0	276.0	276.75
356.4	266.0	266.0	266.0	266.0	265.5	265.5	266.0	266.0	265.0	265.0	265.0	265.0	264.5	264.5	264.0	264.0	263.5	263.5	263.5	263.5	263.5	263.5	264.0	264.0	265.75	265.75	266.0	266.0	266.25	267.25	268.5	268.5	270.0	270.0	271.0	271.0	272.5	272.5	273.0	273.0	274.0	274.0	275.25	275.25	276.25	276.25	276.0	276.0	276.75
356.8	266.0	266.0	266.0	266.0	265.5	265.5	266.0	266.0	265.0	265.0	265.0	265.0	264.5	264.5	264.0	264.0	263.5	263.5	263.5	263.5	263.5	263.5	264.5	264.5	265.5	265.5	266.5	266.5	266.75	267.75	269.0	269.0	270.5	270.5	271.5	271.5	272.5	272.5	273.0	273.0	274.75	274.75	275.75	275.75	276.75	276.75	276.0	276.0	277.5
357.2	266.0	266.0	266.0	266.0	265.5	265.5	266.0	266.0	265.0	265.0	265.0	265.0	264.5	264.5	264.0	264.0	263.5	263.5	263.5	263.5	263.5	263.5	264.5	264.5	265.5	265.5	266.5	266.5	266.75	267.75	269.0	269.0	270.5	270.5	271.5	271.5	272.5	272.5	273.0	273.0	274.75	274.75	275.75	275.75	276.75	276.75	276.0	276.0	277.5
357.6	266.0	266.0	266.0	266.0	265.5	265.5	266.0	266.0	265.0	265.0	265.5	265.5	264.5	264.5	264.0	264.0	264.0	264.0	263.5	263.5	263.5	263.5	264.5	264.5	266.0	266.0	266.5	266.5	267.25	268.25	268.75	269.75	270.5	270.5	271.5	271.5	272.5	272.5	273.5	273.5	275.25	275.25	275.75	275.75	276.75	276.75	276.5	276.5	278.125
358.0	266.0	266.0	266.0	266.0	265.5	265.5	266.0	266.0	265.0	265.0	265.5	265.5	264.5	264.5	264.0	264.0	264.0	264.0	263.5	263.5	263.5	263.5	264.5	264.5	266.0	266.0	266.5	266.5	267.25	268.25	268.75	269.75	270.5	270.5	271.5	271.5	272.5	272.5	273.5	273.5	275.25	275.25	275.75	275.75	276.75	276.75	276.5	276.5	278.125
358.4	266.0	266.0	266.0	266.0	265.5	265.5	266.0	266.0	265.5	265.5	265.5	265.5	265.0	265.0	264.5	264.5	264.0	264.0	263.5	263.5	264.0	264.0	265.75	265.75	266.75	266.75	267.75	267.75	268.5	269.5	270.0	271.0	271.0	271.0	272.0	272.0	272.5	272.5	273.5	273.5	275.25	275.25	276.25	276.25	277.25	277.25	277.25	276.25	278.875
358.8	266.0	266.0	266.0	266.0	265.5	265.5	266.0	266.0	265.5	265.5	265.5	265.5	265.0	265.0	264.5	264.5	264.0	264.0	263.5	263.5	264.0	264.0	265.75	265.75	266.75	266.75	267.75	267.75	268.5	269.5	270.0	271.0	271.0	271.0	272.0	272.0	272.5	272.5	273.5	273.5	275.25	275.25	276.25	276.25	277.25	277.25	277.25	276.25	278.875
359.2	266.0	266.0	266.0	266.0	266.0	266.0	266.0	266.0	265.5	265.5	265.5	265.5	265.75	264.75	264.5	264.5	264.0	264.0	264.0	264.0	264.0	264.0	265.5	266.5	267.25	267.25	268.25	268.25	269.0	270.0	270.75	270.75	271.5	271.5	272.75	272.75	273.75	273.75	274.75	274.75	275.75	275.75	276.25	276.25	277.0	278.0	277.75	276.75	278.625
359.6	266.0	266.0	266.0	266.0	266.0	266.0	266.0	266.0	265.5	265.5	265.5	265.5	265.75	264.75	264.5	264.5	264.0	264.0	264.0	264.0	264.0	264.0	265.5	266.5	267.25	267.25	268.25	268.25	269.0	270.0	270.75	270.75	271.5	271.5	272.75	272.75	273.75	273.75	274.75	274.75	275.75	275.75	276.25	276.25	277.0	278.0	277.75	276.75	278.625
[truncated: 402 more columns]
