# Supplementary material for: Compressing atmospheric data into its real information content
Source: Nat Comput Sci. 2021 Nov 25;1(11):713–24. doi: 10.1038/s43588-021-00156-2 (PMC10766530; doi:10.1038/s43588-021-00156-2)
Supplement: Supplementary file 3 — Source data as zipped .csv. [file 43588_2021_156_MOESM3_ESM.zip › Fig3_water_data.csv]

lon/lat	-90.0	-89.6	-89.2	-88.8	-88.4	-88.0	-87.6	-87.2	-86.8	-86.4	-86.0	-85.6	-85.2	-84.8	-84.4	-84.0	-83.6	-83.2	-82.8	-82.4	-82.0	-81.6	-81.2	-80.8	-80.4	-80.0	-79.6	-79.2	-78.8	-78.4	-78.0	-77.6	-77.2	-76.8	-76.4	-76.0	-75.6	-75.2	-74.8	-74.4	-74.0	-73.6	-73.2	-72.8	-72.4	-72.0	-71.6	-71.2	-70.8
0.0	0.00022447109	0.0002399683	0.00029444695	0.00034499168	0.00036644936	0.0003683567	0.00036525726	0.0003633499	0.00036406517	0.00036549568	0.00037002563	0.0003786087	0.00038814545	0.000395298	0.0004005432	0.0004043579	0.00040245056	0.0003979206	0.00039315224	0.00038576126	0.00038027763	0.00037932396	0.0003774166	0.0003721714	0.000364542	0.00035214424	0.00034356117	0.00033712387	0.00033187866	0.00032782555	0.0003244877	0.00032281876	0.00032305717	0.0003259182	0.00032639503	0.00031852722	0.0003142357	0.00031232834	0.00031661987	0.00032949448	0.0003478527	0.00037384033	0.0004284382	0.0004954338	0.00058603287	0.0007944107	0.0010375977	0.0011701584	0.0011997223
0.4	0.00022447109	0.0002399683	0.00029444695	0.00034499168	0.00036668777	0.00036859512	0.00036525726	0.0003631115	0.00036358833	0.00036525726	0.0003695488	0.00037813187	0.0003876686	0.00039482117	0.00039982796	0.00040364265	0.00040221214	0.0003976822	0.00039291382	0.00038576126	0.00038051605	0.00037932396	0.0003759861	0.0003683567	0.00035953522	0.0003478527	0.0003402233	0.00033473969	0.00033020973	0.00032663345	0.00032305717	0.00032114983	0.00032138824	0.00032377243	0.000323534	0.00031518936	0.00030946732	0.0003068447	0.00031137466	0.00032567978	0.00034594536	0.00036859512	0.00042176247	0.00047945976	0.0005559921	0.00076055527	0.0009946823	0.0011386871	0.0011968613
0.8	0.00022447109	0.00023984909	0.00029444695	0.00034499168	0.00036668777	0.00036859512	0.00036525726	0.00036287308	0.0003633499	0.00036478043	0.00036907196	0.00037765503	0.00038695335	0.0003941059	0.00039935112	0.0004029274	0.0004017353	0.00039744377	0.00039291382	0.00038599968	0.00038075447	0.00037908554	0.00037431717	0.00036478043	0.00035476685	0.00034332275	0.00033688545	0.0003323555	0.0003285408	0.00032520294	0.00032162666	0.00031971931	0.0003194809	0.00032138824	0.00032043457	0.0003118515	0.00030469894	0.00030136108	0.00030612946	0.00032186508	0.0003437996	0.00036358833	0.00041508675	0.0004632473	0.0005264282	0.0007266998	0.00095176697	0.0011062622	0.0011949539
1.2	0.00022447109	0.00023984909	0.00029420853	0.00034499168	0.0003669262	0.00036883354	0.00036525726	0.00036263466	0.00036287308	0.0003643036	0.00036859512	0.0003771782	0.00038647652	0.00039362907	0.00039863586	0.00040221214	0.00040125847	0.00039720535	0.0003926754	0.0003862381	0.0003812313	0.00037884712	0.00037288666	0.00036120415	0.00034976006	0.00033903122	0.000333786	0.0003299713	0.0003271103	0.00032401085	0.00032043457	0.00031805038	0.00031781197	0.00031924248	0.00031757355	0.00030851364	0.00029993057	0.00029563904	0.00030064583	0.00031781197	0.0003414154	0.0003581047	0.00040769577	0.0004479885	0.00050497055	0.0006995201	0.00090932846	0.0010709763	0.0011873245
1.6	0.00022447109	0.00023972988	0.00029420853	0.00034499168	0.0003669262	0.00036883354	0.00036501884	0.00036239624	0.00036263466	0.00036382675	0.0003681183	0.00037670135	0.00038576126	0.00039315224	0.0003979206	0.0004014969	0.00040102005	0.00039720535	0.00039243698	0.00038647652	0.00038146973	0.00037884712	0.00037145615	0.00035762787	0.00034475327	0.00033473969	0.00033044815	0.00032758713	0.00032544136	0.00032258034	0.00031876564	0.00031638145	0.00031590462	0.00031661987	0.00031399727	0.0003042221	0.00029468536	0.00028944016	0.00029468536	0.0003130436	0.0003376007	0.00035214424	0.00039839745	0.00043463707	0.0004968643	0.0006799698	0.00086688995	0.0010318756	0.0011749268
2.0	0.00022447109	0.00023972988	0.00029420853	0.00034499168	0.0003671646	0.00036907196	0.00036501884	0.00036239624	0.00036215782	0.0003633499	0.00036764145	0.00037622452	0.00038528442	0.0003926754	0.00039744377	0.00040078163	0.0004005432	0.00039696693	0.00039243698	0.00038647652	0.00038170815	0.0003786087	0.00036978722	0.0003540516	0.0003402233	0.0003311634	0.00032806396	0.00032615662	0.00032424927	0.00032114983	0.0003170967	0.00031471252	0.00031399727	0.00031375885	0.00030970573	0.00029945374	0.00028896332	0.00028276443	0.00028848648	0.0003080368	0.00033307076	0.00034618378	0.0003888607	0.00042152405	0.0004887581	0.0006585121	0.00082445145	0.000992775	0.0011615753
2.4	0.00022447109	0.00023961067	0.0002939701	0.00034499168	0.0003671646	0.00036907196	0.00036501884	0.00036215782	0.0003619194	0.00036287308	0.0003671646	0.00037574768	0.00038456917	0.00039196014	0.00039672852	0.00040006638	0.00040006638	0.00039672852	0.00039219856	0.00038671494	0.00038218498	0.00037837029	0.00036787987	0.0003504753	0.00033664703	0.00032901764	0.00032663345	0.00032496452	0.00032305717	0.0003194809	0.00031518936	0.00031280518	0.00031208992	0.00031089783	0.0003054142	0.00029444695	0.00028324127	0.00027632713	0.0002822876	0.00030350685	0.00032925606	0.00034284592	0.0003809929	0.00040960312	0.00047826767	0.0006299019	0.0007815361	0.00095129013	0.0011444092
2.8	0.00022447109	0.00023961067	0.0002939701	0.00034499168	0.00036740303	0.00036907196	0.00036501884	0.0003619194	0.00036144257	0.00036239624	0.00036668777	0.00037527084	0.00038409233	0.0003914833	0.00039601326	0.00039935112	0.00039982796	0.0003964901	0.00039196014	0.00038695335	0.00038266182	0.00037813187	0.0003657341	0.00034689903	0.00033330917	0.0003271103	0.00032544136	0.00032377243	0.0003221035	0.00031781197	0.0003130436	0.00031089783	0.000310421	0.0003077984	0.00030136108	0.000289917	0.00027871132	0.00027298927	0.0002808571	0.00030326843	0.00032830238	0.00034284592	0.00037527084	0.0003991127	0.000467062	0.0005993843	0.0007381439	0.00090932846	0.001127243
3.2	0.00022447109	0.00023949146	0.0002939701	0.00034499168	0.00036740303	0.00036931038	0.00036501884	0.00036168098	0.00036120415	0.0003619194	0.00036621094	0.000374794	0.00038337708	0.00039100647	0.00039553642	0.00039863586	0.0003991127	0.00039601326	0.00039172173	0.00038719177	0.00038337708	0.00037789345	0.00036382675	0.00034308434	0.0003299713	0.00032496452	0.00032401085	0.00032258034	0.0003209114	0.00031638145	0.00031161308	0.00030994415	0.00030899048	0.00030517578	0.0002977848	0.0002861023	0.00027513504	0.0002706051	0.0002808571	0.0003039837	0.00032782555	0.00034284592	0.00036907196	0.00038838387	0.00045251846	0.00056791306	0.0007004738	0.0008716583	0.0011081696
3.6	0.00022447109	0.00023949146	0.0002937317	0.00034499168	0.00036764145	0.00036931038	0.00036501884	0.00036144257	0.0003607273	0.00036144257	0.0003657341	0.00037407875	0.00038290024	0.0003902912	0.00039482117	0.0003979206	0.00039839745	0.00039553642	0.0003914833	0.0003874302	0.0003838539	0.00037789345	0.00036168098	0.00033950806	0.00032663345	0.0003232956	0.00032281876	0.00032186508	0.00031995773	0.00031518936	0.0003106594	0.00030970573	0.00030827522	0.0003027916	0.00029420853	0.0002822876	0.00027179718	0.00026845932	0.0002808571	0.0003042221	0.00032615662	0.00033855438	0.0003569126	0.00036978722	0.00042629242	0.0005350113	0.00066900253	0.0008378029	0.0010881424
4.0	0.00022447109	0.00023937225	0.0002937317	0.00034499168	0.00036764145	0.0003695488	0.00036478043	0.00036120415	0.0003604889	0.00036096573	0.00036525726	0.0003736019	0.00038218498	0.00038933754	0.0003938675	0.00039696693	0.00039744377	0.00039482117	0.0003912449	0.0003874302	0.00038433075	0.00037765503	0.00035977364	0.00033640862	0.0003244877	0.00032234192	0.00032258034	0.00032138824	0.00031900406	0.00031399727	0.00030994415	0.00030946732	0.00030755997	0.0003004074	0.00029063225	0.00027894974	0.000269413	0.00026798248	0.00028204918	0.0003027916	0.00031924248	0.0003299713	0.0003387928	0.00034499168	0.00039482117	0.0005044937	0.00063991547	0.00080537796	0.0010662079
4.4	0.00022447109	0.00023937225	0.0002937317	0.0003452301	0.00036787987	0.0003695488	0.00036478043	0.00036096573	0.00036001205	0.0003604889	0.00036478043	0.00037288666	0.0003812313	0.00038862228	0.00039315224	0.00039625168	0.00039672852	0.00039434433	0.00039100647	0.0003876686	0.0003848076	0.0003771782	0.00035834312	0.0003349781	0.00032401085	0.00032258034	0.00032234192	0.0003209114	0.00031805038	0.00031280518	0.00030899048	0.00030899048	0.0003066063	0.0002977848	0.0002872944	0.00027656555	0.00026869774	0.0002696514	0.0002837181	0.00030088425	0.00031137466	0.000320673	0.000320673	0.00032114983	0.00036668777	0.00047922134	0.00061655045	0.0007762909	0.001039505
4.8	0.00022447109	0.00023925304	0.00029349327	0.0003452301	0.00036787987	0.0003695488	0.00036478043	0.00036096573	0.00035977364	0.00036025047	0.0003643036	0.0003721714	0.00038027763	0.0003876686	0.00039243698	0.00039553642	0.00039601326	0.00039362907	0.00039076805	0.00038790703	0.0003848076	0.00037646294	0.00035715103	0.00033426285	0.00032401085	0.00032258034	0.00032234192	0.00032043457	0.0003170967	0.0003118515	0.0003077984	0.00030755997	0.00030446053	0.00029468536	0.00028419495	0.0002746582	0.00026845932	0.00027108192	0.00028562546	0.00029850006	0.0003027916	0.00030732155	0.00030231476	0.00030207634	0.00034451485	0.0004556179	0.00059604645	0.0007481575	0.0010108948
5.2	0.00022447109	0.00023913383	0.00029349327	0.0003452301	0.0003681183	0.00036978722	0.00036478043	0.0003607273	0.00035953522	0.00036001205	0.00036382675	0.00037145615	0.00037932396	0.00038671494	0.0003914833	0.00039458275	0.000395298	0.00039315224	0.00039052963	0.0003876686	0.00038409233	0.00037550926	0.00035572052	0.00033330917	0.00032377243	0.00032281876	0.0003221035	0.00031900406	0.00031495094	0.00030970573	0.00030612946	0.00030565262	0.0003015995	0.00029158592	0.0002810955	0.00027275085	0.00026774406	0.0002708435	0.00028395653	0.00029230118	0.0002913475	0.0002913475	0.0002837181	0.00028562546	0.00032758713	0.0004401207	0.000582695	0.000726223	0.0009822845
5.6	0.00022447109	0.00023913383	0.00029349327	0.0003452301	0.0003681183	0.00036978722	0.00036478043	0.0003607273	0.00035977364	0.00036001205	0.00036358833	0.0003707409	0.0003786087	0.00038576126	0.00039076805	0.0003938675	0.00039434433	0.0003926754	0.00039052963	0.0003874302	0.0003836155	0.0003745556	0.00035452843	0.00033259392	0.00032377243	0.00032281876	0.00032138824	0.0003170967	0.00031208992	0.00030708313	0.0003042221	0.00030350685	0.00029873848	0.00028824806	0.00027799606	0.00027036667	0.0002670288	0.0002696514	0.00027942657	0.00028443336	0.00027918816	0.00027513504	0.00026535988	0.000269413	0.00031399727	0.00043058395	0.00057554245	0.0007095337	0.00095558167
6.0	0.00022447109	0.00023901463	0.00029325485	0.0003452301	0.0003683567	0.00037002563	0.00036478043	0.0003607273	0.00035977364	0.00036001205	0.0003633499	0.00037002563	0.00037765503	0.0003848076	0.0003900528	0.00039315224	0.0003938675	0.0003926754	0.00039052963	0.00038719177	0.00038313866	0.00037384033	0.00035309792	0.00033187866	0.000323534	0.0003221035	0.00031971931	0.00031495094	0.00030899048	0.0003042221	0.00030231476	0.0003015995	0.00029587746	0.00028467178	0.00027441978	0.00026798248	0.00026583672	0.0002682209	0.0002746582	0.00027608871	0.0002667904	0.00025892258	0.0002515316	0.00026130676	0.0003066063	0.00042271614	0.00056934357	0.00069379807	0.00092840195
6.4	0.00022447109	0.00023901463	0.00029325485	0.0003452301	0.0003683567	0.00037002563	0.00036501884	0.00036096573	0.00035977364	0.00036001205	0.00036287308	0.00036931038	0.00037670135	0.00038409233	0.00038933754	0.00039315224	0.0003941059	0.0003926754	0.00039052963	0.00038671494	0.0003824234	0.00037288666	0.00035309792	0.00033211708	0.000323534	0.00032138824	0.0003182888	0.00031280518	0.00030612946	0.00030136108	0.00029969215	0.00029826164	0.00029230118	0.00028061867	0.0002706051	0.0002655983	0.00026464462	0.0002655983	0.00026845932	0.00026512146	0.0002541542	0.0002425909	0.00023818016	0.00025367737	0.00030589104	0.0004312992	0.0005760193	0.0006875992	0.0009031296
6.8	0.00022447109	0.00023889542	0.00029325485	0.0003452301	0.00036859512	0.00037026405	0.00036525726	0.00036120415	0.00035977364	0.00036001205	0.00036263466	0.00036859512	0.0003759861	0.00038313866	0.00038909912	0.00039315224	0.0003941059	0.0003926754	0.00039076805	0.00038647652	0.00038194656	0.0003721714	0.00035309792	0.00033259392	0.00032377243	0.000320673	0.00031661987	0.00030994415	0.00030231476	0.00029802322	0.0002963543	0.0002951622	0.0002887249	0.00027656555	0.0002670288	0.00026345253	0.00026249886	0.00026082993	0.00025987625	0.00025320053	0.00024139881	0.00022900105	0.00022697449	0.00024867058	0.0003077984	0.00044083595	0.0005836487	0.0006814003	0.00087833405
7.2	0.00022447109	0.00023889542	0.00029301643	0.0003452301	0.00036859512	0.00037026405	0.0003657341	0.00036144257	0.00036001205	0.00036001205	0.00036215782	0.00036787987	0.00037503242	0.0003824234	0.00038909912	0.00039315224	0.00039434433	0.0003926754	0.00039076805	0.0003862381	0.0003812313	0.00037121773	0.00035309792	0.00033330917	0.00032377243	0.00031995773	0.0003144741	0.00030493736	0.0002975464	0.0002939701	0.00029301643	0.00029182434	0.0002849102	0.00027298927	0.0002641678	0.00026154518	0.00025963783	0.00025582314	0.00025129318	0.0002424717	0.00023055077	0.00022268295	0.0002220869	0.00024914742	0.00031590462	0.0004506111	0.0005888939	0.0006737709	0.0008511543
7.6	0.00022447109	0.0002387762	0.00029301643	0.0003452301	0.00036883354	0.00037050247	0.00036597252	0.00036144257	0.00036001205	0.00036001205	0.0003619194	0.0003671646	0.0003745556	0.0003824234	0.00038933754	0.00039339066	0.00039434433	0.0003926754	0.00039076805	0.00038599968	0.00038051605	0.00037026405	0.00035309792	0.000333786	0.000323534	0.0003182888	0.000310421	0.000300169	0.0002925396	0.000289917	0.000289917	0.00028920174	0.00028252602	0.00027132034	0.0002629757	0.00025963783	0.0002567768	0.00025129318	0.00024414062	0.00023519993	0.0002245903	0.00021803379	0.000218153	0.0002503395	0.00032567978	0.0004608631	0.0005912781	0.00066423416	0.0008215904
8.0	0.00022447109	0.0002387762	0.00029277802	0.0003452301	0.00036883354	0.0003709793	0.00036621094	0.00036168098	0.00036001205	0.00036001205	0.00036144257	0.00036668777	0.0003745556	0.00038266182	0.00038933754	0.00039339066	0.00039458275	0.00039291382	0.00039052963	0.00038552284	0.0003798008	0.0003695488	0.00035309792	0.00033402443	0.00032281876	0.00031542778	0.00030565262	0.0002951622	0.0002875328	0.0002861023	0.0002875328	0.00028800964	0.00028157234	0.00027036667	0.00026154518	0.0002579689	0.0002541542	0.00024700165	0.00023937225	0.00023007393	0.00022053719	0.00021600723	0.00021922588	0.00025439262	0.00033402443	0.00046682358	0.0005888939	0.0006518364	0.00079250336
8.4	0.00022447109	0.000238657	0.00029277802	0.0003452301	0.00036907196	0.00037121773	0.00036668777	0.0003619194	0.00036001205	0.00036001205	0.00036120415	0.00036668777	0.000374794	0.00038290024	0.00038957596	0.00039339066	0.00039458275	0.00039291382	0.00039052963	0.000385046	0.00037908554	0.00036859512	0.00035262108	0.0003335476	0.00032162666	0.00031208992	0.00030064583	0.0002901554	0.00028300285	0.00028300285	0.0002861023	0.00028681755	0.00028061867	0.0002696514	0.0002603531	0.00025725365	0.00025200844	0.00024294853	0.00023508072	0.00022554398	0.00021719933	0.0002169609	0.00022673607	0.00026226044	0.00033712387	0.00045633316	0.00056505203	0.0006303787	0.00076675415
8.8	0.00022447109	0.000238657	0.00029277802	0.0003452301	0.00036907196	0.00037145615	0.0003669262	0.00036215782	0.00036025047	0.00036001205	0.00036096573	0.00036668777	0.00037503242	0.00038313866	0.00038957596	0.00039339066	0.00039482117	0.00039315224	0.00039052963	0.0003848076	0.00037837029	0.00036764145	0.00035238266	0.00033307076	0.00032019615	0.00030899048	0.00029587746	0.00028419495	0.00027942657	0.00028133392	0.0002849102	0.00028562546	0.0002799034	0.00026917458	0.0002605915	0.0002565384	0.00024986267	0.00023937225	0.00023150444	0.00022542477	0.00022017956	0.00021910667	0.00023531914	0.0002708435	0.00033903122	0.0004415512	0.0005364418	0.0006070137	0.0007419586
9.2	0.00022447109	0.00023853779	0.0002925396	0.0003452301	0.00036931038	0.00037193298	0.0003671646	0.00036215782	0.00036025047	0.00036001205	0.00036096573	0.0003669262	0.00037527084	0.00038337708	0.00038981438	0.0003938675	0.0003950596	0.00039362907	0.00039052963	0.00038433075	0.0003771782	0.00036668777	0.00035190582	0.0003323555	0.00031876564	0.00030565262	0.0002901554	0.0002784729	0.0002758503	0.000279665	0.00028419495	0.00028538704	0.0002799034	0.00026988983	0.00026106834	0.00025582314	0.00024914742	0.0002399683	0.00023341179	0.00022768974	0.00022387505	0.00022518635	0.00024366379	0.00027561188	0.00033545494	0.00042557716	0.00051164627	0.0005874634	0.00072193146
9.6	0.00022447109	0.00023853779	0.0002925396	0.0003452301	0.0003695488	0.0003721714	0.00036764145	0.00036239624	0.00036025047	0.00036001205	0.00036144257	0.00036740303	0.00037527084	0.0003836155	0.0003900528	0.00039434433	0.00039553642	0.0003938675	0.00039052963	0.0003838539	0.0003759861	0.0003657341	0.0003516674	0.00033187866	0.00031638145	0.00030064583	0.0002837181	0.00027251244	0.00027251244	0.00027823448	0.00028419495	0.00028586388	0.00028061867	0.0002706051	0.00026154518	0.0002567768	0.00024962425	0.00024056435	0.00023531914	0.00023078918	0.00022888184	0.00023567677	0.00025177002	0.00027751923	0.00032949448	0.0004079342	0.00049209595	0.0005722046	0.00070619583
10.0	0.00022447109	0.00023841858	0.0002925396	0.0003452301	0.0003695488	0.00037240982	0.00036787987	0.00036263466	0.0003604889	0.0003604889	0.00036215782	0.00036764145	0.00037550926	0.0003838539	0.0003902912	0.00039482117	0.00039601326	0.00039434433	0.0003902912	0.00038266182	0.000374794	0.00036478043	0.00035095215	0.00033068657	0.00031232834	0.0002939701	0.0002770424	0.00026750565	0.0002696514	0.00027775764	0.00028467178	0.00028657913	0.0002810955	0.00027132034	0.0002629757	0.00025844574	0.0002515316	0.0002424717	0.00023853779	0.00023770332	0.00023829937	0.0002462864	0.0002593994	0.00027918816	0.00032305717	0.00039172173	0.00047445297	0.00055885315	0.00069236755
10.4	0.00022447109	0.00023829937	0.00029230118	0.0003452301	0.00036978722	0.00037288666	0.0003683567	0.00036287308	0.00036120415	0.00036120415	0.00036263466	0.00036787987	0.00037574768	0.00038433075	0.00039076805	0.000395298	0.0003964901	0.00039458275	0.00038957596	0.00038146973	0.0003733635	0.00036382675	0.00034928322	0.0003273487	0.00030732155	0.0002872944	0.00027036667	0.00026392937	0.00026893616	0.0002784729	0.00028562546	0.00028705597	0.00028181076	0.00027251244	0.00026535988	0.0002603531	0.0002541542	0.00024724007	0.0002450943	0.0002465248	0.000248909	0.0002553463	0.00026488304	0.00027918816	0.00031614304	0.0003786087	0.00046253204	0.0005502701	0.0006842613
10.8	0.00022447109	0.00023829937	0.00029230118	0.0003452301	0.00037002563	0.00037312508	0.00036859512	0.0003633499	0.0003619194	0.0003619194	0.0003633499	0.0003683567	0.0003759861	0.00038456917	0.0003912449	0.00039577484	0.00039696693	0.00039458275	0.00038862228	0.00038027763	0.0003721714	0.00036263466	0.00034713745	0.000323534	0.00030183792	0.0002808571	0.0002644062	0.00026106834	0.00026869774	0.000279665	0.00028681755	0.00028824806	0.00028276443	0.00027418137	0.00026774406	0.00026249886	0.00025749207	0.00025343895	0.0002529621	0.00025558472	0.000259161	0.0002632141	0.00026845932	0.00027823448	0.00030899048	0.00036668777	0.0004529953	0.0005440712	0.0006775856
11.2	0.00022447109	0.00023818016	0.00029230118	0.0003452301	0.00037002563	0.0003733635	0.00036883354	0.00036358833	0.00036287308	0.00036287308	0.00036406517	0.00036859512	0.00037622452	0.00038456917	0.00039172173	0.00039625168	0.00039720535	0.0003941059	0.0003874302	0.00037884712	0.0003707409	0.00036168098	0.0003452301	0.00031971931	0.0002965927	0.00027418137	0.0002603531	0.00025820732	0.00026869774	0.0002810955	0.00028824806	0.00028944016	0.0002837181	0.0002758503	0.00027036667	0.00026535988	0.00026106834	0.00025963783	0.0002605915	0.00026369095	0.0002667904	0.00027108192	0.00027227402	0.0002772808	0.0003039837	0.0003592968	0.00044631958	0.000541687	0.0006790161
11.6	0.00022447109	0.00023818016	0.00029206276	0.0003452301	0.00037026405	0.00037384033	0.00036931038	0.0003643036	0.00036358833	0.00036358833	0.00036478043	0.00036907196	0.00037646294	0.0003848076	0.00039243698	0.00039672852	0.00039744377	0.00039339066	0.0003862381	0.00037765503	0.00036883354	0.00035953522	0.00034332275	0.00031590462	0.0002901554	0.00026893616	0.00025701523	0.00025558472	0.00026869774	0.00028252602	0.0002901554	0.00029063225	0.00028467178	0.0002772808	0.0002720356	0.0002682209	0.0002641678	0.0002629757	0.00026512146	0.00027036667	0.00027418137	0.0002770424	0.00027751923	0.00028038025	0.0003015995	0.00035524368	0.00044202805	0.0005431175	0.00068616867
12.0	0.00022447109	0.00023806095	0.00029182434	0.0003452301	0.00037050247	0.00037407875	0.0003695488	0.00036501884	0.0003643036	0.000364542	0.00036525726	0.00036931038	0.00037670135	0.000385046	0.00039291382	0.00039720535	0.00039696693	0.00039219856	0.000385046	0.00037622452	0.0003669262	0.00035738945	0.00034070015	0.00031161308	0.0002837181	0.00026369095	0.0002539158	0.00025701523	0.00027155876	0.00028514862	0.00029206276	0.00029158592	0.00028538704	0.00027823448	0.0002734661	0.0002708435	0.0002667904	0.00026583672	0.00026893616	0.00027632713	0.0002808571	0.00028276443	0.00028324127	0.00028395653	0.0003004074	0.00035309792	0.00043845177	0.00054454803	0.00069379807
12.4	0.00022447109	0.00023806095	0.00029158592	0.00034499168	0.00037050247	0.00037431717	0.00037026405	0.0003657341	0.00036525726	0.00036525726	0.00036597252	0.00036978722	0.00037693977	0.000385046	0.00039315224	0.00039625168	0.00039553642	0.00039076805	0.0003836155	0.00037431717	0.00036478043	0.00035476685	0.00033545494	0.00030469894	0.00027632713	0.00025868416	0.00025105476	0.0002593994	0.00027489662	0.00028800964	0.0002937317	0.00029182434	0.00028538704	0.00027918816	0.00027489662	0.0002706051	0.00026750565	0.00026845932	0.00027251244	0.00027894974	0.00028419495	0.00028800964	0.00028967857	0.0002901554	0.00031018257	0.00036358833	0.00043725967	0.0005464554	0.0006971359
12.8	0.00022447109	0.00023794174	0.00029158592	0.00034499168	0.0003707409	0.000374794	0.0003709793	0.00036644936	0.00036597252	0.00036597252	0.00036668777	0.00037026405	0.0003771782	0.00038528442	0.00039339066	0.000395298	0.0003941059	0.00038933754	0.00038170815	0.00037193298	0.00036287308	0.00035190582	0.00032949448	0.00029730797	0.00026893616	0.00025343895	0.00024986267	0.00026154518	0.0002784729	0.00029063225	0.0002951622	0.00029206276	0.00028538704	0.000279665	0.00027489662	0.00027012825	0.00026726723	0.00026845932	0.00027298927	0.00028014183	0.00028681755	0.00029325485	0.00029873848	0.00030303	0.0003271103	0.00037527084	0.00043654442	0.00054836273	0.0006995201
13.2	0.00022447109	0.00023794174	0.0002913475	0.00034499168	0.0003707409	0.00037503242	0.00037169456	0.0003671646	0.00036668777	0.0003669262	0.00036740303	0.00037050247	0.0003774166	0.00038552284	0.00039362907	0.00039434433	0.0003926754	0.00038814545	0.00037932396	0.00036978722	0.0003607273	0.00034928322	0.00032377243	0.000289917	0.00026226044	0.00024986267	0.00025129318	0.00026392937	0.00028181076	0.00029277802	0.00029587746	0.00029206276	0.00028538704	0.00027871132	0.00027251244	0.000269413	0.0002667904	0.0002670288	0.00027179718	0.00028014183	0.00028848648	0.00029826164	0.00030827522	0.00031661987	0.00034165382	0.00038409233	0.00043702126	0.00054597855	0.0006942749
13.6	0.00022447109	0.00023782253	0.00029110909	0.00034499168	0.0003709793	0.00037527084	0.00037240982	0.00036787987	0.00036764145	0.00036764145	0.00036787987	0.0003709793	0.00037765503	0.00038552284	0.0003926754	0.00039339066	0.0003912449	0.00038599968	0.00037646294	0.00036740303	0.00035834312	0.00034570694	0.00031781197	0.00028252602	0.00025725365	0.00024867058	0.00025320053	0.00026750565	0.00028467178	0.0002939701	0.00029587746	0.00029087067	0.00028300285	0.0002758503	0.00027012825	0.00026583672	0.00026369095	0.0002655983	0.0002708435	0.00027823448	0.0002875328	0.00030088425	0.0003142357	0.00032544136	0.00034856796	0.00038933754	0.0004386902	0.00053977966	0.00068092346
14.0	0.00022447109	0.00023782253	0.00029087067	0.00034475327	0.00037121773	0.00037574768	0.0003733635	0.00036859512	0.0003683567	0.00036859512	0.0003683567	0.00037145615	0.00037789345	0.00038552284	0.00039100647	0.00039219856	0.00038981438	0.00038337708	0.0003736019	0.00036501884	0.00035500526	0.00034046173	0.0003118515	0.00027537346	0.0002527237	0.00024819374	0.00025486946	0.0002720356	0.0002872944	0.00029468536	0.00029492378	0.00028777122	0.00027918816	0.00027251244	0.00026774406	0.0002603531	0.00025844574	0.00026082993	0.00026631355	0.0002746582	0.00028562546	0.00029993057	0.00031542778	0.00032877922	0.00035190582	0.0003938675	0.00044083595	0.0005340576	0.000667572
14.4	0.00022447109	0.00023770332	0.00029063225	0.00034475327	0.00037121773	0.0003759861	0.00037407875	0.00036931038	0.00036907196	0.00036931038	0.00036883354	0.00037169456	0.00037813187	0.00038552284	0.00038933754	0.0003912449	0.00038838387	0.00038075447	0.0003707409	0.00036287308	0.00035190582	0.00033473969	0.00030469894	0.0002696514	0.00024938583	0.0002477169	0.00025701523	0.00027632713	0.00028967857	0.0002951622	0.0002939701	0.00028419495	0.00027489662	0.00026917458	0.00026082993	0.00025510788	0.0002527237	0.0002541542	0.00026011467	0.0002706051	0.0002834797	0.00029802322	0.0003156662	0.0003311634	0.00035214424	0.0003941059	0.00044560432	0.0005340576	0.0006556511
14.8	0.00022447109	0.00023758411	0.00029039383	0.00034475327	0.00037145615	0.00037622452	0.000374794	0.00037002563	0.00036978722	0.00036978722	0.00036907196	0.0003721714	0.00037837029	0.0003838539	0.0003876686	0.0003902912	0.00038576126	0.0003771782	0.00036787987	0.00035977364	0.00034856796	0.00032901764	0.00029706955	0.0002641678	0.0002465248	0.00024724007	0.00026106834	0.00028061867	0.00029230118	0.00029468536	0.00029063225	0.00028061867	0.0002706051	0.00026154518	0.0002529621	0.00024843216	0.00024580956	0.00024724007	0.00025367737	0.0002632141	0.00027537346	0.00029277802	0.00031113625	0.00032663345	0.00034427643	0.00039315224	0.0004503727	0.0005350113	0.00064373016
15.2	0.00022447109	0.0002374649	0.0002901554	0.00034451485	0.00037169456	0.00037646294	0.00037550926	0.00037050247	0.00037050247	0.00037026405	0.0003695488	0.00037240982	0.00037789345	0.00038194656	0.00038552284	0.00038790703	0.00038266182	0.00037384033	0.00036478043	0.0003566742	0.0003452301	0.0003232956	0.00028967857	0.00025892258	0.00024485588	0.000248909	0.0002655983	0.00028395653	0.00029325485	0.00029301643	0.0002863407	0.00027441978	0.00026273727	0.0002529621	0.0002450943	0.00023961067	0.00023710728	0.00023925304	0.00024580956	0.00025510788	0.0002670288	0.00028300285	0.00030064583	0.00031614304	0.00033545494	0.0003874302	0.0004503727	0.00053310394	0.0006303787
15.6	0.00022447109	0.0002373457	0.000289917	0.00034451485	0.00037169456	0.00037670135	0.00037622452	0.00037121773	0.0003707409	0.00037026405	0.00036978722	0.00037288666	0.00037646294	0.00038003922	0.00038337708	0.00038433075	0.00037884712	0.00037026405	0.00036168098	0.00035357475	0.00034165382	0.00031757355	0.0002822876	0.00025343895	0.00024485588	0.0002529621	0.0002706051	0.0002863407	0.0002925396	0.00028967857	0.00028061867	0.0002655983	0.00025367737	0.00024437904	0.00023722649	0.00023078918	0.00022792816	0.00022983551	0.00023663044	0.0002465248	0.00025844574	0.0002732277	0.00029039383	0.00030636787	0.0003273487	0.00037622452	0.00044488907	0.0005283356	0.00061511993
16.0	0.00022447109	0.00023722649	0.00028967857	0.00034451485	0.00037193298	0.00037693977	0.00037693977	0.00037193298	0.0003709793	0.00037050247	0.00037002563	0.00037288666	0.00037527084	0.00037813187	0.0003812313	0.00038051605	0.00037503242	0.00036668777	0.00035858154	0.00035071373	0.00033712387	0.00031113625	0.00027561188	0.00024914742	0.0002450943	0.0002567768	0.00027537346	0.0002887249	0.00029206276	0.0002861023	0.00027418137	0.00025701523	0.00024461746	0.0002361536	0.00022923946	0.00022220612	0.00021886826	0.00022041798	0.00022733212	0.0002373457	0.000248909	0.00026345253	0.0002808571	0.00029873848	0.00032162666	0.00036621094	0.00043821335	0.0005221367	0.0006017685
16.4	0.00022447109	0.00023710728	0.00028944016	0.00034451485	0.0003721714	0.0003771782	0.00037765503	0.00037240982	0.00037121773	0.0003707409	0.00037026405	0.00037240982	0.00037384033	0.00037622452	0.00037884712	0.00037693977	0.00037121773	0.0003631115	0.0003554821	0.0003476143	0.00033140182	0.00030446053	0.0002706051	0.00024795532	0.00024676323	0.00026082993	0.00027918816	0.00029110909	0.0002913475	0.00028181076	0.00026631355	0.00024819374	0.00023627281	0.00022876263	0.00022113323	0.0002143383	0.00021028519	0.00021135807	0.00021839142	0.00022804737	0.00023913383	0.00025367737	0.00027227402	0.00029301643	0.00031733513	0.00035905838	0.00042891502	0.00051164627	0.00059366226
16.8	0.00022447109	0.00023686886	0.00028920174	0.00034427643	0.00037240982	0.0003774166	0.00037837029	0.00037312508	0.00037169456	0.0003707409	0.00037050247	0.00037145615	0.00037240982	0.00037431717	0.0003759861	0.00037312508	0.00036740303	0.00035953522	0.00035238266	0.00034427643	0.00032567978	0.0002977848	0.00026631355	0.0002477169	0.00024867058	0.00026464462	0.00028181076	0.00029182434	0.0002887249	0.00027608871	0.0002579689	0.00024139881	0.00022995472	0.00022161007	0.000213027	0.00020670891	0.00020205975	0.00020301342	0.00020992756	0.00021910667	0.0002297163	0.000243783	0.00026345253	0.0002872944	0.000313282	0.00035333633	0.0004184246	0.0004992485	0.0005874634
17.2	0.00022447109	0.00023674965	0.0002887249	0.00034427643	0.00037264824	0.00037765503	0.00037908554	0.0003733635	0.00037193298	0.0003709793	0.0003707409	0.00037050247	0.0003709793	0.00037240982	0.00037264824	0.0003695488	0.00036358833	0.00035595894	0.00034928322	0.0003402233	0.00031995773	0.00029110909	0.00026202202	0.0002477169	0.00025200844	0.00026869774	0.00028419495	0.00029039383	0.0002837181	0.00026869774	0.00024986267	0.00023531914	0.00022423267	0.00021445751	0.00020802021	0.00019907951	0.0001937151	0.00019466877	0.00020134449	0.00021111965	0.00022184849	0.0002360344	0.00025582314	0.0002810955	0.00031232834	0.00035429	0.00041365623	0.00049209595	0.00058603287
17.6	0.00022447109	0.00023663044	0.00028848648	0.00034427643	0.00037288666	0.00037789345	0.0003798008	0.0003736019	0.0003721714	0.00037121773	0.0003709793	0.00036978722	0.0003695488	0.00037050247	0.00036883354	0.0003657341	0.00035977364	0.00035262108	0.00034594536	0.00033593178	0.0003142357	0.00028443336	0.00025773048	0.0002477169	0.00025558472	0.00027275085	0.00028657913	0.0002887249	0.0002784729	0.00026130676	0.00024199486	0.00022923946	0.00021862984	0.00021135807	0.00020360947	0.00019359589	0.000187397	0.00018715858	0.00019347668	0.00020337105	0.0002143383	0.00022876263	0.00024843216	0.00027489662	0.00031399727	0.0003607273	0.00041341782	0.00048971176	0.0005879402
18.0	0.00022447109	0.00023651123	0.00028824806	0.000344038	0.00037312508	0.00037813187	0.00038027763	0.00037384033	0.00037240982	0.00037145615	0.00037050247	0.00036859512	0.0003681183	0.0003681183	0.00036525726	0.0003619194	0.00035619736	0.0003490448	0.0003426075	0.00033140182	0.00030851364	0.00027823448	0.0002541542	0.00024795532	0.0002593994	0.00027656555	0.00028848648	0.00028681755	0.0002732277	0.00025558472	0.00023782253	0.00022423267	0.0002156496	0.00020980835	0.00019931793	0.00018918514	0.00018262863	0.00018191338	0.00018751621	0.00019645691	0.00020718575	0.00022172928	0.00024139881	0.00027108192	0.00032305717	0.00037193298	0.00041675568	0.0004892349	0.00059223175
18.4	0.00022447109	0.00023639202	0.00028800964	0.0003437996	0.0003733635	0.00037837029	0.00038075447	0.00037407875	0.00037288666	0.00037145615	0.00036978722	0.00036740303	0.00036668777	0.00036478043	0.00036144257	0.0003581047	0.00035238266	0.00034570694	0.00033926964	0.0003271103	0.00030326843	0.00027441978	0.0002539158	0.00025105476	0.0002641678	0.00028061867	0.0002872944	0.00028395653	0.0002682209	0.00025057793	0.00023639202	0.00022506714	0.00021660328	0.00020873547	0.00019645691	0.00018465519	0.00017774105	0.00017666817	0.00018155575	0.00019049644	0.00020170212	0.00021600723	0.0002361536	0.00027275085	0.00034618378	0.0004067421	0.0004374981	0.0004992485	0.00060606
18.8	0.00022447109	0.00023627281	0.00028777122	0.00034356117	0.0003736019	0.0003786087	0.0003809929	0.00037407875	0.00037312508	0.00037169456	0.00036883354	0.00036597252	0.000364542	0.00036120415	0.00035762787	0.00035429	0.00034880638	0.00034236908	0.00033593178	0.00032281876	0.00029826164	0.00027132034	0.00025439262	0.00025439262	0.00026869774	0.00028324127	0.00028538704	0.00027871132	0.00026392937	0.00024819374	0.00023555756	0.00022685528	0.00021791458	0.00020873547	0.00019669533	0.000182271	0.00017464161	0.00017273426	0.00017666817	0.00018501282	0.00019669533	0.0002104044	0.00023114681	0.00027537346	0.00037240982	0.00044608116	0.00046133995	0.0005106926	0.0006213188
19.2	0.00022447109	0.0002361536	0.0002875328	0.00034356117	0.00037384033	0.00037884712	0.0003812313	0.00037431717	0.0003733635	0.00037169456	0.00036764145	0.00036478043	0.00036144257	0.00035738945	0.0003540516	0.0003504753	0.0003452301	0.00033926964	0.00033259392	0.0003182888	0.00029301643	0.00026798248	0.00025463104	0.00025773048	0.00027179718	0.0002834797	0.00028300285	0.00027275085	0.00025963783	0.0002462864	0.00023555756	0.00022876263	0.0002194643	0.0002104044	0.00019705296	0.00018322468	0.00017428398	0.00017118454	0.00017404556	0.00018072128	0.00019228458	0.0002065897	0.00022923946	0.00028276443	0.00040340424	0.0004930496	0.00049877167	0.0005283356	0.00064086914
19.6	0.00022447109	0.0002360344	0.0002872944	0.00034332275	0.00037384033	0.00037908554	0.00038146973	0.0003745556	0.0003736019	0.0003709793	0.00036621094	0.0003633499	0.0003578663	0.00035381317	0.0003502369	0.0003466606	0.00034165382	0.0003361702	0.00032949448	0.0003142357	0.00028800964	0.00026488304	0.00025510788	0.00026130676	0.0002746582	0.00028300285	0.00028061867	0.0002670288	0.0002553463	0.00024557114	0.00023806095	0.00023150444	0.00022256374	0.00021278858	0.00019741058	0.00018441677	0.00017428398	0.00017046928	0.000172019	0.00017797947	0.00019001961	0.0002053976	0.00023269653	0.0002965927	0.0004374981	0.00054740906	0.0005478859	0.00055122375	0.0006632805
20.0	0.00022447109	0.00023591518	0.00028681755	0.00034308434	0.00037407875	0.00037932396	0.00038170815	0.000374794	0.00037384033	0.00037026405	0.000364542	0.0003619194	0.00035429	0.00034999847	0.0003464222	0.00034284592	0.00033807755	0.00033307076	0.00032615662	0.00030994415	0.00028276443	0.00026154518	0.00025558472	0.00026464462	0.0002772808	0.00028252602	0.00027799606	0.0002617836	0.00025177002	0.00024557114	0.00024199486	0.00023555756	0.00022661686	0.00021529198	0.00020194054	0.00018596649	0.0001745224	0.00016987324	0.00017023087	0.0001757145	0.00018835068	0.00020503998	0.0002373457	0.0003118515	0.00047039986	0.00059986115	0.0005965233	0.0005726814	0.0006828308
20.4	0.00022447109	0.00023567677	0.00028657913	0.00034284592	0.00037431717	0.00037956238	0.00038194656	0.000374794	0.00037288666	0.00036859512	0.00036287308	0.00035881996	0.0003504753	0.0003464222	0.00034308434	0.00033903122	0.00033473969	0.00033020973	0.00032258034	0.00030565262	0.00027894974	0.00026011467	0.0002579689	0.00026726723	0.00027894974	0.00028204918	0.00027537346	0.00026154518	0.0002541542	0.00024962425	0.00024580956	0.00023984909	0.00023078918	0.00022053719	0.000207901	0.00019049644	0.00017738342	0.0001718998	0.00017130375	0.00017464161	0.00018680096	0.00020611286	0.00024461746	0.00032901764	0.0004925728	0.00063323975	0.00063323975	0.00058174133	0.00067329407
20.8	0.00022447109	0.00023555756	0.0002863407	0.0003426075	0.0003745556	0.0003798008	0.0003824234	0.0003745556	0.00037169456	0.0003669262	0.00036144257	0.00035572052	0.0003466606	0.00034284592	0.00033974648	0.00033521652	0.00033187866	0.00032758713	0.00031900406	0.00030136108	0.0002770424	0.00026082993	0.0002603531	0.0002696514	0.00027942657	0.00028061867	0.00027251244	0.00026202202	0.00025725365	0.0002541542	0.0002501011	0.00024437904	0.00023555756	0.00022780895	0.00021374226	0.00019538403	0.00018048286	0.00017416477	0.00017261505	0.00017631054	0.00018906593	0.00020980835	0.0002565384	0.0003502369	0.0005130768	0.00066280365	0.000667572	0.0005888939	0.00066041946
21.2	0.00022447109	0.00023543835	0.0002861023	0.00034236908	0.000374794	0.00038003922	0.00038266182	0.0003745556	0.00037050247	0.00036525726	0.00035977364	0.00035262108	0.00034308434	0.00033903122	0.00033640862	0.00033211708	0.00032949448	0.00032520294	0.00031542778	0.00029706955	0.00027513504	0.0002617836	0.00026273727	0.00027227402	0.00027871132	0.00027775764	0.0002696514	0.00026249886	0.00026011467	0.000259161	0.0002553463	0.0002501011	0.00024330616	0.00023567677	0.00022053719	0.00020051003	0.00018405914	0.0001770258	0.00017464161	0.0001783371	0.00019145012	0.00021362305	0.00026798248	0.0003683567	0.00052165985	0.0006737709	0.00068998337	0.0005917549	0.000641346
21.6	0.00022447109	0.00023519993	0.00028586388	0.00034213066	0.00037503242	0.00038027763	0.00038290024	0.0003745556	0.00036931038	0.00036358833	0.0003581047	0.00034928322	0.00033926964	0.00033545494	0.00033330917	0.00033020973	0.00032758713	0.00032258034	0.0003118515	0.00029325485	0.0002732277	0.00026249886	0.00026535988	0.00027489662	0.00027799606	0.00027513504	0.00026750565	0.00026345253	0.00026345253	0.0002641678	0.00026154518	0.00025749207	0.0002515316	0.0002439022	0.00022935867	0.00020730495	0.00018954277	0.00018250942	0.00017940998	0.00018179417	0.00019443035	0.00021731853	0.00027441978	0.0003709793	0.00050497055	0.0006623268	0.00069618225	0.0005893707	0.00061511993
22.0	0.00022447109	0.00023508072	0.00028562546	0.00034189224	0.00037503242	0.00038051605	0.00038313866	0.0003745556	0.0003681183	0.0003619194	0.00035643578	0.00034618378	0.00033545494	0.00033211708	0.00033044815	0.00032806396	0.00032567978	0.00031995773	0.00030827522	0.00029039383	0.00027132034	0.0002632141	0.00026750565	0.00027680397	0.0002770424	0.00027251244	0.00026750565	0.00026631355	0.00026774406	0.00026893616	0.00026774406	0.00026464462	0.00025987625	0.0002527237	0.00023829937	0.00021541119	0.00019645691	0.00018918514	0.00018560886	0.0001872778	0.00019860268	0.00022089481	0.00027537346	0.00036263466	0.00048542023	0.00064754486	0.0007042885	0.0005912781	0.00059461594
22.4	0.00022447109	0.00023496151	0.00028538704	0.00034165382	0.00037527084	0.00038075447	0.00038337708	0.00037431717	0.0003671646	0.00036025047	0.0003540516	0.0003426075	0.00033164024	0.0003285408	0.0003273487	0.0003259182	0.00032377243	0.0003170967	0.00030469894	0.00028800964	0.000269413	0.0002641678	0.0002696514	0.00027680397	0.00027513504	0.0002696514	0.00026845932	0.0002706051	0.00027251244	0.00027370453	0.0002734661	0.0002720356	0.00026798248	0.00026202202	0.00024724007	0.00022351742	0.00020337105	0.00019574165	0.00019168854	0.00019335747	0.00020313263	0.0002245903	0.00027632713	0.00034952164	0.00044560432	0.0006260872	0.0007185936	0.00060510635	0.00058984756
22.8	0.00022447109	0.00023472309	0.0002849102	0.0003414154	0.00037550926	0.0003809929	0.0003836155	0.0003736019	0.00036597252	0.00035858154	0.00035119057	0.00033903122	0.00032806396	0.00032520294	0.00032424927	0.00032377243	0.00032186508	0.0003144741	0.0003015995	0.00028562546	0.00026893616	0.00026535988	0.00027155876	0.00027632713	0.00027275085	0.0002682209	0.000269413	0.00027489662	0.00027751923	0.00027799606	0.0002772808	0.0002772808	0.00027489662	0.00027108192	0.0002553463	0.00023126602	0.00021028519	0.00020265579	0.00019848347	0.00019943714	0.00020718575	0.0002207756	0.00025773048	0.00030875206	0.00039052963	0.00060129166	0.00073480606	0.00062322617	0.0005917549
23.2	0.00022447109	0.00023460388	0.00028443336	0.00034093857	0.00037574768	0.0003812313	0.0003838539	0.00037264824	0.00036478043	0.00035715103	0.0003478527	0.00033521652	0.0003244877	0.00032186508	0.00032114983	0.00032162666	0.00031995773	0.0003118515	0.00029873848	0.00028324127	0.00026917458	0.0002667904	0.0002734661	0.00027561188	0.00027036667	0.00026726723	0.0002706051	0.00027894974	0.0002822876	0.00028204918	0.00028061867	0.00028181076	0.00028157234	0.00027871132	0.0002632141	0.00023853779	0.00021708012	0.00020968914	0.0002053976	0.0002039671	0.00020706654	0.0002142191	0.00023245811	0.0002593994	0.00034046173	0.0005927086	0.00076055527	0.0006480217	0.00059986115
23.6	0.00022447109	0.00023448467	0.00028395653	0.00034070015	0.0003759861	0.00038170815	0.00038409233	0.00037169456	0.00036358833	0.0003554821	0.00034475327	0.00033164024	0.0003209114	0.00031852722	0.00031876564	0.0003194809	0.00031805038	0.0003092289	0.00029563904	0.0002808571	0.000269413	0.0002682209	0.00027537346	0.00027513504	0.00026774406	0.00026607513	0.0002720356	0.0002810955	0.00028395653	0.00028395653	0.00028395653	0.0002861023	0.00028800964	0.0002837181	0.0002708435	0.00024580956	0.00022387505	0.00021648407	0.00021219254	0.00020813942	0.00020647049	0.00020754337	0.00020873547	0.00021886826	0.0003142357	0.00059890747	0.0007953644	0.0006790161	0.0006146431
24.0	0.00022447109	0.00023436546	0.0002834797	0.0003402233	0.0003759861	0.00038194656	0.00038409233	0.0003707409	0.00036239624	0.00035357475	0.00034165382	0.00032782555	0.00031733513	0.00031518936	0.0003168583	0.00031757355	0.00031614304	0.0003066063	0.00029277802	0.00027871132	0.000269413	0.0002696514	0.00027680397	0.00027418137	0.00026512146	0.00026512146	0.00027394295	0.0002822876	0.00028395653	0.00028419495	0.0002863407	0.000289917	0.00029158592	0.00028848648	0.0002772808	0.00025224686	0.00023007393	0.0002219677	0.0002168417	0.00021123886	0.00020587444	0.00020134449	0.0001963377	0.00020253658	0.00029969215	0.0006093979	0.00083112717	0.00071525574	0.00063323975
24.4	0.00022447109	0.00023412704	0.00028300285	0.0003399849	0.00037574768	0.00038218498	0.00038337708	0.00036978722	0.00036144257	0.00035095215	0.00033783913	0.00032401085	0.00031375885	0.0003118515	0.00031495094	0.00031638145	0.0003144741	0.0003039837	0.00028967857	0.00027799606	0.0002696514	0.0002708435	0.00027656555	0.00027227402	0.0002629757	0.00026464462	0.00027561188	0.00028324127	0.00028395653	0.0002837181	0.0002861023	0.00029039383	0.00029301643	0.00029230118	0.0002799034	0.00025629997	0.0002348423	0.00022614002	0.00021982193	0.00021255016	0.00020587444	0.00019538403	0.0001860857	0.00019216537	0.0003004074	0.0006337166	0.00087213516	0.0007696152	0.00066804886
24.8	0.00022447109	0.00023400784	0.00028276443	0.00033974648	0.00037527084	0.00038218498	0.00038266182	0.00036883354	0.00036025047	0.00034832954	0.000333786	0.00032043457	0.00030994415	0.00030851364	0.0003130436	0.00031518936	0.00031280518	0.00030112267	0.00028681755	0.0002772808	0.00027012825	0.00027155876	0.0002758503	0.00027012825	0.00026154518	0.00026535988	0.00027775764	0.00028443336	0.00028395653	0.00028300285	0.0002849102	0.0002901554	0.00029420853	0.00029444695	0.00028252602	0.00025963783	0.00023937225	0.00023043156	0.00022280216	0.00021350384	0.00020587444	0.0001937151	0.00018274784	0.0001951456	0.00032043457	0.0006623268	0.00091457367	0.00082826614	0.0007071495
25.2	0.00022447109	0.00023388863	0.0002822876	0.00033926964	0.000374794	0.0003824234	0.00038170815	0.00036764145	0.0003581047	0.00034499168	0.0003299713	0.00031661987	0.00030636787	0.0003054142	0.00031137466	0.00031399727	0.00031113625	0.00029850006	0.00028419495	0.00027680397	0.00027108192	0.00027251244	0.00027537346	0.00026798248	0.0002605915	0.0002667904	0.00027918816	0.0002834797	0.00028181076	0.0002810955	0.0002837181	0.000289917	0.00029492378	0.0002951622	0.00028514862	0.0002629757	0.00024402142	0.00023531914	0.0002272129	0.00021660328	0.0002090931	0.00020086765	0.00019264221	0.0002156496	0.00035452843	0.00069379807	0.00094795227	0.0008878708	0.00075674057
25.6	0.00022447109	0.00023365021	0.00028181076	0.00033903122	0.00037431717	0.00038266182	0.0003809929	0.00036644936	0.00035524368	0.0003414154	0.00032615662	0.00031280518	0.0003027916	0.00030303	0.00030946732	0.00031280518	0.00030946732	0.00029563904	0.0002822876	0.00027632713	0.0002720356	0.00027298927	0.0002746582	0.00026607513	0.0002593994	0.00026798248	0.00027918816	0.0002808571	0.00027823448	0.00027799606	0.00028204918	0.00028896332	0.00029468536	0.00029587746	0.0002875328	0.00026774406	0.0002503395	0.00024068356	0.00023281574	0.00022506714	0.00022268295	0.00021111965	0.00020635128	0.00024211407	0.00039839745	0.00072813034	0.0009741783	0.00094795227	0.0008149147
26.0	0.00022447109	0.000233531	0.00028133392	0.00033855438	0.00037384033	0.00038290024	0.00038003922	0.00036501884	0.00035238266	0.00033783913	0.0003221035	0.00030899048	0.00029921532	0.00030112267	0.00030755997	0.00031161308	0.0003077984	0.00029301643	0.00028038025	0.00027608871	0.0002732277	0.00027370453	0.00027394295	0.00026392937	0.00025844574	0.00026917458	0.00027871132	0.00027823448	0.00027441978	0.00027418137	0.00027894974	0.00028657913	0.00029349327	0.0002963543	0.00028967857	0.0002732277	0.00025725365	0.00024604797	0.000238657	0.00023508072	0.00023961067	0.00022995472	0.00023162365	0.00028252602	0.00045633316	0.0007624626	0.0009994507	0.0010070801	0.00087308884
26.4	0.00022447109	0.00023341179	0.0002808571	0.00033831596	0.0003733635	0.00038313866	0.00037932396	0.00036382675	0.00034952164	0.00033426285	0.0003182888	0.00030517578	0.00029611588	0.00029921532	0.00030589104	0.000310421	0.00030612946	0.0002901554	0.0002784729	0.00027561188	0.00027441978	0.00027418137	0.00027155876	0.00026106834	0.00025773048	0.00026988983	0.00027823448	0.00027561188	0.0002706051	0.00027036667	0.00027537346	0.00028395653	0.0002925396	0.0002963543	0.00029182434	0.0002784729	0.00026512146	0.00025463104	0.00024867058	0.00024747849	0.00025749207	0.00026488304	0.00027894974	0.0003414154	0.00050640106	0.0007815361	0.0010080338	0.0010347366	0.00092220306
26.8	0.00022447109	0.00023317337	0.00028038025	0.00033807755	0.00037288666	0.00038337708	0.0003786087	0.00036239624	0.0003466606	0.00033068657	0.0003144741	0.0003015995	0.0002939701	0.00029730797	0.0003042221	0.0003092289	0.0003042221	0.0002872944	0.00027656555	0.00027561188	0.00027537346	0.00027441978	0.00026917458	0.00025844574	0.00025749207	0.000269413	0.0002772808	0.00027251244	0.0002670288	0.0002667904	0.0002720356	0.00028133392	0.00029110909	0.00029611588	0.00029420853	0.00028443336	0.0002746582	0.0002682209	0.00026631355	0.00027108192	0.00028681755	0.00030064583	0.00032663345	0.00039815903	0.0005493164	0.0007991791	0.0010156631	0.0010604858	0.00097084045
27.2	0.00022447109	0.00023305416	0.0002799034	0.0003373623	0.00037240982	0.0003836155	0.00037765503	0.00036120415	0.0003437996	0.00032687187	0.00031089783	0.0002977848	0.00029158592	0.00029540062	0.0003027916	0.0003077984	0.00030207634	0.00028514862	0.00027489662	0.00027561188	0.00027632713	0.00027418137	0.00026655197	0.00025582314	0.00025701523	0.00026917458	0.00027537346	0.00026869774	0.00026392937	0.00026392937	0.00026917458	0.00027918816	0.00028896332	0.00029563904	0.0002965927	0.0002913475	0.00028514862	0.00028181076	0.0002837181	0.00029540062	0.00031733513	0.00033521652	0.00036859512	0.00044202805	0.0005764961	0.00080776215	0.0010156631	0.0010814667	0.0010204315
27.6	0.00022447109	0.00023293495	0.000279665	0.00033664703	0.00037169456	0.0003838539	0.00037693977	0.00035977364	0.00034093857	0.0003232956	0.00030708313	0.00029420853	0.00028944016	0.00029349327	0.00030112267	0.00030612946	0.00029993057	0.00028300285	0.0002734661	0.0002758503	0.00027680397	0.0002732277	0.0002641678	0.0002529621	0.0002567768	0.00026893616	0.00027227402	0.00026464462	0.0002605915	0.00026154518	0.00026750565	0.00027751923	0.00028705597	0.00029492378	0.0002989769	0.00029802322	0.00029563904	0.00029444695	0.00029993057	0.0003170967	0.00034356117	0.00036740303	0.00040316582	0.0004749298	0.0005993843	0.00080394745	0.0010080338	0.0010967255	0.0010700226
28.0	0.00022447109	0.00023269653	0.00027918816	0.00033593178	0.00037121773	0.00038409233	0.0003759861	0.00035858154	0.00033807755	0.00031971931	0.00030350685	0.00029063225	0.00028705597	0.00029158592	0.00029969215	0.0003042221	0.0002977848	0.0002808571	0.00027227402	0.00027608871	0.0002772808	0.00027227402	0.00026154518	0.00025081635	0.0002565384	0.00026845932	0.00026917458	0.00026082993	0.00025749207	0.000259161	0.00026631355	0.0002758503	0.0002849102	0.0002937317	0.00030136108	0.0003039837	0.00030446053	0.00030565262	0.0003142357	0.00033330917	0.0003592968	0.00039887428	0.00043797493	0.0005059242	0.00061655045	0.0007991791	0.000998497	0.0011072159	0.0011138916
28.4	0.00022447109	0.00023257732	0.00027871132	0.00033521652	0.00037050247	0.00038433075	0.00037527084	0.00035643578	0.0003349781	0.00031614304	0.00029969215	0.00028777122	0.0002849102	0.00028967857	0.00029802322	0.00030231476	0.00029540062	0.00027871132	0.00027108192	0.00027608871	0.00027775764	0.00027108192	0.00025892258	0.00024962425	0.00025701523	0.00026750565	0.00026583672	0.00025725365	0.00025463104	0.00025725365	0.00026512146	0.00027394295	0.00028324127	0.00029277802	0.00030183792	0.0003066063	0.00031018257	0.00031661987	0.00032830238	0.00034713745	0.0003709793	0.0004107952	0.00045514107	0.0005264282	0.00062799454	0.00079250336	0.0009832382	0.0011081696	0.0011386871
28.8	0.00022447109	0.00023245811	0.00027823448	0.00033450127	0.00037002563	0.00038433075	0.00037431717	0.00035381317	0.00033211708	0.00031232834	0.00029611588	0.00028514862	0.00028276443	0.00028800964	0.0002965927	0.00030064583	0.00029325485	0.00027632713	0.00026988983	0.00027632713	0.00027823448	0.00026988983	0.00025606155	0.00024867058	0.00025749207	0.00026631355	0.00026249886	0.00025463104	0.0002529621	0.00025629997	0.0002641678	0.00027298927	0.00028157234	0.00029158592	0.00030136108	0.0003080368	0.0003142357	0.00032544136	0.00033974648	0.00035953522	0.00038194656	0.00041389465	0.0004644394	0.0005426407	0.00063943863	0.0007843971	0.0009665489	0.0011043549	0.001156807
29.2	0.00022447109	0.0002322197	0.00027775764	0.000333786	0.00036931038	0.00038266182	0.0003733635	0.00035119057	0.00032925606	0.00030899048	0.0002925396	0.00028252602	0.00028061867	0.00028657913	0.00029492378	0.00029873848	0.00029110909	0.00027441978	0.00026893616	0.00027561188	0.00027871132	0.00026845932	0.00025320053	0.00024795532	0.00025773048	0.00026512146	0.00025963783	0.00025200844	0.00025129318	0.00025606155	0.0002641678	0.0002720356	0.00028014183	0.0002901554	0.00030088425	0.00030970573	0.00031614304	0.00032496452	0.0003399849	0.0003604889	0.00038599968	0.0004169941	0.00047373772	0.0005578995	0.00065231323	0.0007839203	0.0009498596	0.0010881424	0.0011510849
29.6	0.00022447109	0.00023198128	0.0002772808	0.00033307076	0.00036883354	0.0003809929	0.00037240982	0.00034880638	0.00032639503	0.00030565262	0.00028896332	0.0002799034	0.0002784729	0.00028514862	0.00029349327	0.00029683113	0.00028920174	0.00027275085	0.00026774406	0.0002746582	0.00027751923	0.00026583672	0.0002503395	0.00024724007	0.00025820732	0.00026369095	0.0002565384	0.00024962425	0.00024986267	0.00025582314	0.00026392937	0.00027132034	0.00027871132	0.0002887249	0.000300169	0.00030851364	0.00031495094	0.00032377243	0.00033950806	0.0003607273	0.00038933754	0.00042533875	0.00048208237	0.0005660057	0.000667572	0.0007915497	0.00093364716	0.0010576248	0.0011224747
30.0	0.00022447109	0.00023186207	0.00027680397	0.0003323555	0.0003683567	0.00037932396	0.0003709793	0.00034618378	0.000323534	0.00030207634	0.00028562546	0.0002772808	0.00027656555	0.00028395653	0.00029182434	0.00029492378	0.0002872944	0.00027132034	0.0002670288	0.00027394295	0.0002758503	0.0002632141	0.0002477169	0.0002465248	0.00025868416	0.00026249886	0.00025367737	0.00024724007	0.00024843216	0.00025582314	0.00026392937	0.0002706051	0.00027775764	0.0002872944	0.00029826164	0.00030589104	0.00031232834	0.00032281876	0.00033950806	0.00036168098	0.00039339066	0.0004351139	0.0004901886	0.0005722046	0.00067949295	0.0007958412	0.0009174347	0.0010290146	0.0010948181
30.4	0.00022447109	0.00023162365	0.00027608871	0.00033164024	0.00036764145	0.0003774166	0.00036883354	0.00034356117	0.00032019615	0.00029873848	0.00028204918	0.0002746582	0.00027489662	0.00028252602	0.0002901554	0.00029301643	0.00028514862	0.0002696514	0.00026583672	0.00027298927	0.00027441978	0.0002605915	0.00024604797	0.00024676323	0.00025868416	0.0002605915	0.00025057793	0.00024580956	0.00024795532	0.00025606155	0.0002641678	0.00027036667	0.0002770424	0.0002861023	0.0002963543	0.00030350685	0.00030970573	0.00032281876	0.0003414154	0.00036549568	0.00039839745	0.0004427433	0.00049591064	0.0005736351	0.0006814003	0.00079107285	0.00089883804	0.001004219	0.0010719299
30.8	0.00022447109	0.00023138523	0.00027561188	0.000330925	0.0003671646	0.00037574768	0.00036644936	0.00034070015	0.0003168583	0.00029540062	0.0002784729	0.0002720356	0.0002734661	0.0002810955	0.00028824806	0.00029110909	0.00028324127	0.0002682209	0.00026488304	0.00027227402	0.00027275085	0.0002579689	0.00024485588	0.00024700165	0.00025868416	0.00025868416	0.00024819374	0.00024437904	0.0002477169	0.00025629997	0.0002644062	0.00027012825	0.00027656555	0.00028514862	0.00029444695	0.00030183792	0.00030827522	0.00032281876	0.00034356117	0.00037026405	0.0004041195	0.00044608116	0.0004954338	0.00056934357	0.0006804466	0.0007829666	0.00087976456	0.0009813309	0.0010490417
31.2	0.00022447109	0.00023114681	0.00027513504	0.00033020973	0.00036644936	0.00037407875	0.00036382675	0.00033807755	0.00031375885	0.00029182434	0.00027537346	0.0002696514	0.0002720356	0.0002799034	0.0002863407	0.00028920174	0.00028133392	0.00026655197	0.00026392937	0.00027108192	0.00027108192	0.0002553463	0.00024354458	0.00024747849	0.00025844574	0.0002567768	0.0002462864	0.00024294853	0.00024747849	0.0002565384	0.0002644062	0.00026988983	0.0002758503	0.00028419495	0.00029325485	0.00030136108	0.00030851364	0.00032305717	0.00034594536	0.00037431717	0.00040864944	0.0004477501	0.0004925728	0.0005617142	0.0006709099	0.0007662773	0.00086021423	0.0009613037	0.0010356903
31.6	0.00022447109	0.0002310276	0.0002746582	0.00032949448	0.00036597252	0.0003721714	0.00036144257	0.00033545494	0.000310421	0.00028848648	0.00027251244	0.00026726723	0.0002706051	0.0002784729	0.00028443336	0.0002872944	0.00027942657	0.00026512146	0.0002629757	0.00026869774	0.00026869774	0.00025248528	0.00024223328	0.00024795532	0.00025844574	0.00025463104	0.00024461746	0.00024151802	0.00024724007	0.00025701523	0.00026464462	0.0002696514	0.00027537346	0.00028324127	0.0002925396	0.00030136108	0.00030970573	0.00032520294	0.0003478527	0.00037574768	0.00040864944	0.00044751167	0.0004892349	0.00055217743	0.00065135956	0.00074338913	0.0008406639	0.0009446144	0.0010280609
32.0	0.00022447109	0.00023078918	0.00027418137	0.00032877922	0.00036525726	0.00037050247	0.00035881996	0.00033283234	0.00030708313	0.00028514862	0.00026988983	0.00026488304	0.00026893616	0.0002770424	0.00028276443	0.00028538704	0.00027751923	0.00026369095	0.00026202202	0.00026607513	0.00026464462	0.00024914742	0.00024092197	0.00024819374	0.00025844574	0.0002529621	0.00024282932	0.00024104118	0.0002477169	0.00025725365	0.0002644062	0.00026917458	0.00027513504	0.00028300285	0.00029206276	0.00030112267	0.00031113625	0.00032782555	0.00034999847	0.00037670135	0.00040745735	0.00044322014	0.0004837513	0.00054216385	0.0006303787	0.0007195473	0.0008215904	0.00092840195	0.0010213852
32.4	0.00022447109	0.00023055077	0.00027370453	0.00032806396	0.00036382675	0.00036883354	0.00035619736	0.0003299713	0.00030374527	0.00028157234	0.00026726723	0.0002632141	0.00026774406	0.00027561188	0.0002808571	0.0002834797	0.0002758503	0.00026226044	0.00026082993	0.00026345253	0.0002603531	0.0002462864	0.00024068356	0.000248909	0.00025749207	0.00025105476	0.0002411604	0.00024068356	0.00024819374	0.00025773048	0.0002641678	0.00026869774	0.0002746582	0.00028276443	0.00029158592	0.00030231476	0.0003130436	0.00033044815	0.0003516674	0.0003771782	0.00040602684	0.00043845177	0.00047826767	0.00053310394	0.0006146431	0.0007042885	0.00080394745	0.00090932846	0.0010137558
32.8	0.00022447109	0.00023031235	0.0002732277	0.0003273487	0.00036239624	0.0003669262	0.00035381317	0.0003273487	0.0003004074	0.00027823448	0.00026464462	0.00026154518	0.00026631355	0.00027394295	0.00027894974	0.00028133392	0.00027394295	0.00026082993	0.000259161	0.0002605915	0.00025606155	0.00024318695	0.00024044514	0.00024962425	0.0002567768	0.00024938583	0.00024020672	0.00024044514	0.00024867058	0.00025820732	0.00026392937	0.0002682209	0.00027441978	0.00028252602	0.00029206276	0.00030350685	0.00031471252	0.00033187866	0.00035190582	0.00037503242	0.00040197372	0.00043272972	0.00047183037	0.00052404404	0.000600338	0.0006890297	0.0007867813	0.0008907318	0.0010051727
33.2	0.00022447109	0.00023019314	0.00027275085	0.00032663345	0.00036096573	0.00036501884	0.00035119057	0.0003247261	0.00029730797	0.00027489662	0.00026202202	0.00025987625	0.00026488304	0.0002720356	0.0002770424	0.00027918816	0.00027227402	0.00025963783	0.00025701523	0.00025773048	0.0002515316	0.00024008751	0.00024020672	0.0002503395	0.00025606155	0.0002477169	0.00023925304	0.00024008751	0.00024914742	0.00025844574	0.00026392937	0.00026845932	0.0002746582	0.00028276443	0.00029277802	0.00030446053	0.00031638145	0.00033259392	0.00035095215	0.00037240982	0.00039744377	0.000426054	0.00046372414	0.00051498413	0.0005874634	0.0006761551	0.00077342987	0.00087451935	0.0009918213
33.6	0.00022447109	0.00022995472	0.0002720356	0.0003259182	0.0003592968	0.0003633499	0.00034880638	0.0003221035	0.0002939701	0.00027155876	0.00025963783	0.00025820732	0.00026345253	0.00027012825	0.00027489662	0.00027680397	0.00027012825	0.00025820732	0.00025486946	0.00025463104	0.00024724007	0.00023710728	0.0002399683	0.00025105476	0.0002553463	0.00024580956	0.00023841858	0.00024032593	0.0002501011	0.000259161	0.0002644062	0.00026917458	0.00027513504	0.00028324127	0.00029325485	0.00030517578	0.00031733513	0.00033330917	0.00034999847	0.0003695488	0.0003926754	0.00041937828	0.00045585632	0.00050640106	0.00057697296	0.0006670952	0.0007648468	0.0008625984	0.00097322464
34.0	0.00022447109	0.0002297163	0.00027155876	0.00032496452	0.0003578663	0.00036144257	0.00034618378	0.00031900406	0.00029063225	0.00026869774	0.00025725365	0.0002565384	0.00026202202	0.0002682209	0.00027227402	0.00027418137	0.0002682209	0.0002567768	0.0002527237	0.0002503395	0.00024271011	0.00023448467	0.0002399683	0.00025177002	0.00025463104	0.00024461746	0.00023758411	0.00024080276	0.00025081635	0.0002603531	0.00026535988	0.00026988983	0.00027561188	0.0002837181	0.00029349327	0.0003054142	0.00031781197	0.0003323555	0.0003476143	0.00036549568	0.0003874302	0.0004131794	0.00044965744	0.0004992485	0.0005674362	0.00065898895	0.00075769424	0.00085258484	0.000954628
34.4	0.00022447109	0.00022959709	0.0002708435	0.00032424927	0.00035643578	0.00035977364	0.00034356117	0.0003156662	0.0002872944	0.00026607513	0.00025510788	0.00025486946	0.0002603531	0.00026631355	0.00026988983	0.00027179718	0.00026631355	0.0002553463	0.00025057793	0.00024580956	0.00023806095	0.0002322197	0.00024032593	0.00025248528	0.0002541542	0.00024342537	0.00023710728	0.00024139881	0.00025177002	0.00026154518	0.00026655197	0.0002708435	0.00027632713	0.00028419495	0.00029349327	0.00030565262	0.00031781197	0.00033044815	0.00034427643	0.0003607273	0.00038194656	0.00040745735	0.00044465065	0.0004930496	0.0005598068	0.00065374374	0.00075531006	0.0008506775	0.000936985
34.8	0.00022447109	0.00022935867	0.00027012825	0.0003232956	0.00035500526	0.0003578663	0.000341177	0.00031256676	0.00028395653	0.0002632141	0.00025320053	0.00025320053	0.00025868416	0.0002644062	0.00026726723	0.00026917458	0.00026392937	0.00025343895	0.00024819374	0.0002411604	0.00023329258	0.00023007393	0.00024092197	0.00025343895	0.00025343895	0.00024235249	0.00023674965	0.00024187565	0.0002527237	0.00026273727	0.00026798248	0.00027227402	0.0002772808	0.00028443336	0.00029349327	0.0003054142	0.00031733513	0.0003285408	0.00034093857	0.00035619736	0.00037622452	0.0004017353	0.00043964386	0.000487566	0.0005540848	0.0006494522	0.00075387955	0.0008511543	0.0009188652
35.2	0.00022447109	0.00022912025	0.000269413	0.00032258034	0.00035333633	0.00035595894	0.00033855438	0.00030946732	0.0002810955	0.00026082993	0.00025105476	0.0002515316	0.00025701523	0.00026249886	0.00026488304	0.0002667904	0.00026154518	0.00025081635	0.0002450943	0.00023651123	0.00022852421	0.00022780895	0.00024151802	0.00025439262	0.0002529621	0.0002412796	0.00023639202	0.00024235249	0.00025343895	0.00026369095	0.0002696514	0.00027394295	0.00027823448	0.00028419495	0.00029325485	0.00030446053	0.00031542778	0.0003259182	0.0003376007	0.0003528595	0.00037384033	0.0004003048	0.00043797493	0.0004837513	0.0005478859	0.00064086914	0.0007443428	0.0008382797	0.00089740753
35.6	0.00022447109	0.00022888184	0.00026869774	0.00032162666	0.00035190582	0.00035429	0.00033593178	0.00030612946	0.0002784729	0.00025868416	0.00024914742	0.0002501011	0.0002553463	0.0002605915	0.00026249886	0.0002641678	0.000259161	0.00024843216	0.00024139881	0.00023174286	0.00022387505	0.00022566319	0.00024211407	0.00025510788	0.00025224686	0.00024020672	0.0002360344	0.00024271011	0.0002539158	0.00026464462	0.00027108192	0.00027561188	0.00027894974	0.00028395653	0.0002925396	0.00030350685	0.000313282	0.00032234192	0.000333786	0.00034952164	0.00037145615	0.00039982796	0.00043725967	0.0004799366	0.00054073334	0.00062799454	0.00072574615	0.0008120537	0.00087213516
36.0	0.00022447109	0.00022876263	0.0002682209	0.000320673	0.0003504753	0.00035214424	0.00033330917	0.00030303	0.0002758503	0.0002565384	0.00024747849	0.00024867058	0.00025343895	0.00025844574	0.00025987625	0.00026154518	0.0002565384	0.00024580956	0.00023758411	0.00022697449	0.0002193451	0.00022375584	0.00024271011	0.00025582314	0.00025177002	0.00023961067	0.00023579597	0.00024294853	0.00025439262	0.00026535988	0.00027227402	0.0002770424	0.00027918816	0.0002834797	0.00029182434	0.00030231476	0.00031113625	0.00031876564	0.00033020973	0.0003464222	0.00036931038	0.00039982796	0.00043654442	0.00047683716	0.0005340576	0.0006146431	0.0007071495	0.0007882118	0.0008497238
36.4	0.00022447109	0.00022852421	0.00026750565	0.0003194809	0.00034880638	0.00034952164	0.0003299713	0.00029993057	0.0002734661	0.00025439262	0.00024604797	0.00024724007	0.00025177002	0.00025606155	0.00025749207	0.00025868416	0.0002539158	0.00024330616	0.00023388863	0.0002220869	0.0002155304	0.00022256374	0.00024342537	0.00025629997	0.00025129318	0.00023901463	0.00023579597	0.00024330616	0.00025486946	0.00026607513	0.0002732277	0.0002772808	0.00027918816	0.00028276443	0.00029087067	0.00030064583	0.00030875206	0.0003156662	0.0003271103	0.00034451485	0.00036859512	0.0004003048	0.000436306	0.0004746914	0.00052690506	0.00059986115	0.00068712234	0.0007696152	0.0008339882
36.8	0.00022447109	0.00022828579	0.0002667904	0.0003182888	0.00034713745	0.00034689903	0.00032663345	0.00029683113	0.0002708435	0.00025224686	0.00024461746	0.00024580956	0.0002501011	0.00025367737	0.00025463104	0.00025558472	0.00025105476	0.00024068356	0.00023007393	0.00021731853	0.00021183491	0.00022172928	0.00024437904	0.0002565384	0.00025057793	0.00023853779	0.00023591518	0.00024354458	0.00025510788	0.00026631355	0.00027370453	0.00027751923	0.00027918816	0.00028157234	0.00028944016	0.00029850006	0.00030636787	0.000313282	0.00032520294	0.00034308434	0.0003683567	0.00040102005	0.000436306	0.0004734993	0.000521183	0.0005841255	0.0006670952	0.0007529259	0.0008215904
37.2	0.00022447109	0.00022804737	0.00026607513	0.0003168583	0.00034546852	0.000344038	0.0003232956	0.0002937317	0.0002682209	0.0002501011	0.00024318695	0.00024461746	0.00024867058	0.00025129318	0.00025200844	0.0002527237	0.00024819374	0.00023818016	0.00022637844	0.00021243095	0.00020825863	0.00022089481	0.0002450943	0.00025701523	0.00024986267	0.00023794174	0.0002360344	0.00024366379	0.00025486946	0.00026607513	0.0002732277	0.00027751923	0.00027871132	0.00028061867	0.00028777122	0.0002965927	0.0003039837	0.00031089783	0.0003232956	0.00034189224	0.0003681183	0.00040125847	0.00043582916	0.0004723072	0.00051784515	0.0005760193	0.0006542206	0.00073957443	0.000813961
37.6	0.00022447109	0.00022792816	0.00026535988	0.0003156662	0.000344038	0.000341177	0.00031971931	0.00029063225	0.0002655983	0.00024795532	0.00024175644	0.00024318695	0.00024676323	0.00024867058	0.00024938583	0.00024962425	0.00024533272	0.00023531914	0.00022244453	0.00020766258	0.00020456314	0.00021994114	0.00024604797	0.00025725365	0.00024938583	0.0002374649	0.0002360344	0.000243783	0.00025463104	0.0002655983	0.00027275085	0.0002770424	0.00027799606	0.00027942657	0.00028586388	0.00029420853	0.00030136108	0.00030875206	0.00032186508	0.0003414154	0.00036764145	0.0004003048	0.00043439865	0.00047159195	0.0005159378	0.00057315826	0.000647068	0.00072813034	0.00081062317
38.0	0.00022447109	0.00022768974	0.00026464462	0.0003144741	0.00034236908	0.00033831596	0.00031638145	0.0002875328	0.0002629757	0.00024580956	0.00024020672	0.00024187565	0.00024485588	0.0002462864	0.0002465248	0.0002465248	0.0002424717	0.00023245811	0.00021851063	0.000202775	0.00020098686	0.00021910667	0.00024676323	0.00025749207	0.000248909	0.00023722649	0.0002361536	0.0002439022	0.00025463104	0.00026488304	0.00027132034	0.00027537346	0.00027680397	0.00027775764	0.00028395653	0.00029182434	0.00029921532	0.00030755997	0.00032162666	0.0003414154	0.0003671646	0.0003991127	0.00043296814	0.00047135353	0.00051641464	0.00057172775	0.00064086914	0.0007176399	0.00080776215
38.4	0.00022447109	0.00022745132	0.00026392937	0.0003130436	0.00034070015	0.00033545494	0.0003130436	0.00028443336	0.0002603531	0.000243783	0.00023889542	0.00024056435	0.00024282932	0.000243783	0.000243783	0.00024354458	0.00023961067	0.00022947788	0.00021457672	0.00019824505	0.00019836426	0.00021898746	0.00024747849	0.00025725365	0.00024819374	0.00023698807	0.00023627281	0.0002439022	0.0002541542	0.0002641678	0.00026988983	0.00027370453	0.00027561188	0.00027608871	0.00028157234	0.00028920174	0.00029683113	0.00030636787	0.00032138824	0.0003414154	0.00036668777	0.0003979206	0.00043201447	0.00047254562	0.0005207062	0.00057697296	0.00064229965	0.0007123947	0.0008068085
38.8	0.00022447109	0.00022733212	0.0002632141	0.0003118515	0.00033903122	0.00033259392	0.00030970573	0.00028133392	0.0002579689	0.00024223328	0.00023782253	0.00023925304	0.00024080276	0.0002412796	0.00024104118	0.00024056435	0.00023674965	0.00022649765	0.00021064281	0.00019478798	0.0001975298	0.00021982193	0.00024819374	0.00025725365	0.00024747849	0.00023674965	0.00023639202	0.00024342537	0.00025320053	0.00026249886	0.00026774406	0.0002720356	0.00027418137	0.00027441978	0.00027918816	0.00028681755	0.00029492378	0.0003054142	0.00032114983	0.00034165382	0.00036621094	0.00039672852	0.00043201447	0.00047540665	0.00052547455	0.00058221817	0.00064373016	0.00070762634	0.00080537796
39.2	0.00022447109	0.0002270937	0.00026273727	0.0003106594	0.0003373623	0.0003297329	0.00030636787	0.00027823448	0.0002553463	0.00024068356	0.00023674965	0.00023782253	0.0002387762	0.0002387762	0.00023841858	0.00023782253	0.00023388863	0.00022351742	0.00020682812	0.00019168854	0.00019669533	0.0002207756	0.000248909	0.00025701523	0.00024676323	0.00023651123	0.00023639202	0.00024294853	0.00025248528	0.00026082993	0.0002655983	0.0002696514	0.00027179718	0.00027251244	0.0002770424	0.00028514862	0.0002939701	0.00030517578	0.00032162666	0.00034236908	0.00036597252	0.000395298	0.00043201447	0.00047826767	0.00053071976	0.00058698654	0.00064229965	0.00069761276	0.0007915497
39.6	0.00022447109	0.00022685528	0.00026202202	0.0003092289	0.00033593178	0.00032687187	0.00030303	0.00027537346	0.0002527237	0.00023913383	0.00023579597	0.00023651123	0.00023686886	0.00023639202	0.00023579597	0.00023543835	0.00023138523	0.00022053719	0.00020289421	0.0001885891	0.00019574165	0.00022172928	0.00024962425	0.0002567768	0.0002462864	0.00023639202	0.00023651123	0.0002424717	0.0002515316	0.000259161	0.0002629757	0.0002667904	0.000269413	0.0002706051	0.00027513504	0.0002834797	0.00029301643	0.0003054142	0.0003221035	0.00034284592	0.00036597252	0.00039553642	0.0004339218	0.0004823208	0.00053691864	0.00058984756	0.00063705444	0.000682354	0.00076293945
40.0	0.00022447109	0.00022661686	0.00026130676	0.0003080368	0.00033402443	0.00032401085	0.00029969215	0.00027275085	0.0002503395	0.00023782253	0.0002348423	0.00023519993	0.0002348423	0.00023400784	0.00023317337	0.00023305416	0.00022876263	0.00021767616	0.00019907951	0.00018548965	0.00019490719	0.00022268295	0.0002503395	0.00025629997	0.00024557114	0.0002361536	0.00023627281	0.00024199486	0.00025057793	0.00025749207	0.0002605915	0.00026392937	0.0002670288	0.00026869774	0.00027370453	0.00028181076	0.00029206276	0.0003054142	0.00032258034	0.00034308434	0.00036644936	0.00039672852	0.00043725967	0.00048708916	0.0005426407	0.0005927086	0.0006313324	0.0006661415	0.0007314682
40.4	0.00022447109	0.00022649765	0.0002605915	0.0003068447	0.00033211708	0.00032114983	0.0002963543	0.00027012825	0.000248909	0.00023698807	0.00023412704	0.00023400784	0.00023281574	0.00023162365	0.0002309084	0.00023066998	0.00022625923	0.00021481514	0.00019598007	0.00018250942	0.00019407272	0.00022363663	0.00025129318	0.00025582314	0.00024485588	0.0002360344	0.0002360344	0.0002411604	0.00024914742	0.00025582314	0.00025844574	0.00026106834	0.0002641678	0.00026655197	0.0002720356	0.0002808571	0.00029158592	0.00030589104	0.00032305717	0.00034308434	0.0003669262	0.00039815903	0.00044059753	0.00049209595	0.00054836273	0.0005941391	0.00062417984	0.000647068	0.0006875992
40.8	0.00022447109	0.00022625923	0.00025987625	0.0003054142	0.0003299713	0.0003182888	0.00029301643	0.00026774406	0.00024747849	0.0002361536	0.000233531	0.00023293495	0.0002309084	0.00022923946	0.00022864342	0.00022816658	0.00022387505	0.00021195412	0.00019299984	0.00017952919	0.0001950264	0.00022554398	0.00025200844	0.0002553463	0.00024402142	0.00023591518	0.00023579597	0.00024020672	0.00024795532	0.0002541542	0.0002565384	0.00025844574	0.00026106834	0.0002644062	0.0002706051	0.00028014183	0.00029158592	0.00030636787	0.000323534	0.00034308434	0.00036764145	0.00040078163	0.0004439354	0.00049734116	0.0005540848	0.0005950928	0.0006175041	0.0006275177	0.000641346
41.2	0.00022447109	0.00022602081	0.000259161	0.0003042221	0.00032806396	0.00031542778	0.00028944016	0.00026535988	0.0002462864	0.00023543835	0.00023293495	0.00023174286	0.00022888184	0.00022697449	0.00022637844	0.0002257824	0.00022137165	0.0002092123	0.00019001961	0.00017893314	0.00019657612	0.00022792816	0.0002529621	0.00025463104	0.00024330616	0.00023579597	0.00023555756	0.00023937225	0.0002465248	0.00025248528	0.00025486946	0.00025629997	0.00025820732	0.00026226044	0.000269413	0.00027942657	0.0002913475	0.0003068447	0.00032401085	0.0003437996	0.00036978722	0.0004041195	0.00044703484	0.0005021095	0.0005578995	0.00059366226	0.0006117821	0.00061655045	0.0006155968
41.6	0.00022447109	0.0002259016	0.00025844574	0.00030303	0.0003259182	0.00031256676	0.0002861023	0.0002629757	0.00024485588	0.00023472309	0.0002322197	0.00023055077	0.00022697449	0.0002245903	0.00022411346	0.00022339821	0.00021898746	0.00020647049	0.00018703938	0.0001784563	0.00019812584	0.00023019314	0.00025367737	0.0002541542	0.0002425909	0.00023555756	0.00023519993	0.00023841858	0.00024533272	0.00025081635	0.00025320053	0.0002539158	0.00025558472	0.0002603531	0.0002682209	0.00027894974	0.0002913475	0.00030708313	0.0003244877	0.00034451485	0.00037169456	0.0004069805	0.00044989586	0.0005059242	0.00055742264	0.00058984756	0.00060749054	0.0006146431	0.0006132126
42.0	0.00022447109	0.00022566319	0.00025773048	0.0003015995	0.00032377243	0.00030970573	0.00028300285	0.0002605915	0.00024354458	0.00023400784	0.00023162365	0.00022947788	0.00022518635	0.00022220612	0.0002219677	0.00022113323	0.00021660328	0.00020372868	0.00018417835	0.00017797947	0.00019967556	0.00023245811	0.00025439262	0.00025343895	0.00024187565	0.00023531914	0.0002348423	0.0002374649	0.00024402142	0.00024938583	0.0002515316	0.00025200844	0.00025343895	0.00025844574	0.0002670288	0.00027894974	0.00029158592	0.00030755997	0.00032496452	0.0003452301	0.0003733635	0.00040864944	0.00045204163	0.0005068779	0.00055646896	0.0005850792	0.00060272217	0.0006122589	0.00061035156
42.4	0.00022447109	0.00022542477	0.00025725365	0.0003004074	0.00032186508	0.0003068447	0.00028014183	0.00025820732	0.00024223328	0.00023317337	0.0002309084	0.00022828579	0.000223279	0.00021994114	0.00021982193	0.00021922588	0.00021445751	0.00020098686	0.00018119812	0.00017750263	0.00020122528	0.00023472309	0.00025463104	0.0002527237	0.0002411604	0.00023508072	0.00023436546	0.00023639202	0.0002425909	0.0002477169	0.0002501011	0.0002503395	0.00025177002	0.00025701523	0.00026607513	0.00027894974	0.00029182434	0.0003077984	0.00032520294	0.00034594536	0.00037407875	0.00040984154	0.00045371056	0.00050640106	0.0005502701	0.0005764961	0.0005965233	0.00060749054	0.00060510635
42.8	0.00022447109	0.00022518635	0.0002565384	0.00029921532	0.00031971931	0.0003039837	0.0002772808	0.00025558472	0.00024092197	0.00023245811	0.00023031235	0.0002270937	0.00022149086	0.00021755695	0.00021767616	0.00021755695	0.00021231174	0.00019824505	0.00017893314	0.000177145	0.00020289421	0.00023663044	0.00025486946	0.00025200844	0.00024044514	0.0002348423	0.00023400784	0.00023543835	0.0002412796	0.0002462864	0.00024867058	0.000248909	0.00024986267	0.0002553463	0.00026535988	0.00027871132	0.00029206276	0.0003080368	0.00032544136	0.0003464222	0.0003745556	0.0004105568	0.00045466423	0.00050354004	0.00054073334	0.0005669594	0.0005893707	0.00060224533	0.0005993843
43.2	0.00022447109	0.00022506714	0.00025582314	0.0002977848	0.00031757355	0.00030112267	0.00027441978	0.00025320053	0.00023961067	0.00023174286	0.0002297163	0.00022602081	0.00021958351	0.00021529198	0.0002156496	0.00021588802	0.00021028519	0.00019574165	0.000177145	0.00017678738	0.00020480156	0.00023829937	0.00025510788	0.00025129318	0.00023984909	0.00023460388	0.00023365021	0.00023448467	0.00023984909	0.00024485588	0.00024724007	0.00024747849	0.00024867058	0.0002539158	0.0002644062	0.00027823448	0.00029206276	0.00030827522	0.00032567978	0.00034689903	0.000374794	0.00040960312	0.00045323372	0.000497818	0.0005297661	0.0005531311	0.00057792664	0.00059366226	0.00059223175
43.6	0.00022447109	0.00022482872	0.00025510788	0.0002965927	0.0003156662	0.00029850006	0.00027179718	0.00025081635	0.00023829937	0.00023138523	0.00022923946	0.00022482872	0.00021779537	0.00021350384	0.00021398067	0.00021409988	0.00020813942	0.00019323826	0.00017523766	0.000177145	0.00020670891	0.00023984909	0.00025510788	0.0002503395	0.00023925304	0.00023460388	0.00023329258	0.00023365021	0.00023889542	0.00024354458	0.00024604797	0.0002462864	0.00024819374	0.00025367737	0.00026369095	0.00027775764	0.00029230118	0.00030827522	0.00032567978	0.0003466606	0.0003736019	0.00040864944	0.00045132637	0.0004911423	0.0005159378	0.00053596497	0.00056266785	0.000582695	0.00058317184
44.0	0.00022447109	0.0002245903	0.00025439262	0.00029540062	0.00031352043	0.00029587746	0.00026893616	0.00024843216	0.00023710728	0.0002309084	0.00022888184	0.00022375584	0.00021588802	0.00021195412	0.00021255016	0.00021243095	0.00020599365	0.00019061565	0.0001733303	0.00017750263	0.00020861626	0.0002412796	0.0002553463	0.00024962425	0.00023889542	0.00023460388	0.00023305416	0.00023305416	0.00023806095	0.0002424717	0.00024485588	0.00024557114	0.0002477169	0.00025343895	0.0002632141	0.0002772808	0.00029230118	0.0003080368	0.00032520294	0.00034618378	0.00037264824	0.00040745735	0.0004491806	0.00048327446	0.00050115585	0.0005187988	0.0005469322	0.00057172775	0.0005745888
44.4	0.00022447109	0.00022447109	0.00025367737	0.0002939701	0.00031137466	0.00029325485	0.00026607513	0.00024604797	0.00023579597	0.00023055077	0.00022852421	0.00022280216	0.00021409988	0.00021028519	0.00021111965	0.00021064281	0.00020384789	0.00018811226	0.00017142296	0.00017786026	0.0002105236	0.00024271011	0.00025510788	0.000248909	0.00023853779	0.00023460388	0.00023269653	0.00023245811	0.00023722649	0.00024139881	0.000243783	0.00024485588	0.00024724007	0.00025320053	0.0002629757	0.00027656555	0.00029182434	0.00030732155	0.0003244877	0.00034546852	0.00037145615	0.00040650368	0.000446558	0.00047445297	0.00048661232	0.0005016327	0.00053167343	0.00056123734	0.00056791306
44.8	0.00022447109	0.00022423267	0.0002529621	0.00029277802	0.00030946732	0.00029063225	0.00026345253	0.00024354458	0.00023448467	0.00023019314	0.00022816658	0.0002220869	0.00021231174	0.00020873547	0.00020968914	0.00020897388	0.00020182133	0.00018560886	0.00016951561	0.00017809868	0.00021255016	0.00024414062	0.00025486946	0.00024819374	0.00023818016	0.00023460388	0.0002323389	0.00023186207	0.00023627281	0.00024044514	0.00024282932	0.00024437904	0.00024747849	0.00025343895	0.00026249886	0.0002758503	0.00029110909	0.0003068447	0.00032377243	0.000344038	0.0003709793	0.00040555	0.00044369698	0.00046610832	0.00047278404	0.00048398972	0.0005159378	0.00055122375	0.00056123734
45.2	0.00022447109	0.00022399426	0.00025224686	0.0002913475	0.00030732155	0.00028800964	0.0002605915	0.00024175644	0.00023365021	0.00022995472	0.00022804737	0.00022125244	0.00021088123	0.00020706654	0.00020825863	0.00020742416	0.00019967556	0.00018298626	0.00016796589	0.00017857552	0.0002143383	0.00024533272	0.00025463104	0.00024747849	0.00023806095	0.0002348423	0.0002323389	0.00023150444	0.00023579597	0.00023972988	0.00024223328	0.00024414062	0.0002477169	0.0002541542	0.0002629757	0.00027537346	0.00029063225	0.00030612946	0.00032258034	0.0003426075	0.00037050247	0.00040578842	0.00044083595	0.00045728683	0.00046038628	0.0004696846	0.0005021095	0.0005412102	0.0005559921
45.6	0.00022447109	0.00022387505	0.0002515316	0.000289917	0.00030517578	0.00028562546	0.0002579689	0.00024056435	0.00023341179	0.00023007393	0.00022780895	0.00022041798	0.00020980835	0.00020551682	0.00020694733	0.00020599365	0.0001975298	0.00018072128	0.000166893	0.00017905235	0.00021600723	0.0002462864	0.00025439262	0.00024676323	0.00023794174	0.00023543835	0.00023269653	0.00023138523	0.00023543835	0.00023913383	0.00024187565	0.00024437904	0.00024843216	0.00025510788	0.00026392937	0.00027537346	0.00029039383	0.00030517578	0.00032138824	0.000341177	0.00037050247	0.00040745735	0.0004377365	0.00044822693	0.00044965744	0.0004582405	0.00048971176	0.00053215027	0.0005517006
46.0	0.00022447109	0.00022363663	0.00025081635	0.00028824806	0.00030303	0.00028300285	0.0002553463	0.00023925304	0.00023305416	0.00023007393	0.00022757053	0.00021970272	0.00020885468	0.00020384789	0.00020563602	0.00020468235	0.00019550323	0.00017857552	0.00016582012	0.00017976761	0.00021767616	0.00024700165	0.0002541542	0.00024604797	0.00023794174	0.0002360344	0.00023305416	0.00023138523	0.00023519993	0.000238657	0.00024151802	0.00024485588	0.00024938583	0.00025606155	0.00026488304	0.00027608871	0.00029039383	0.00030446053	0.00031995773	0.00034046173	0.0003721714	0.00040912628	0.00043439865	0.00043988228	0.00044083595	0.00044727325	0.0004775524	0.0005226135	0.0005478859
46.4	0.00022447109	0.00022339821	0.0002501011	0.00028681755	0.00030088425	0.00028038025	0.00025248528	0.00023806095	0.00023281574	0.00023019314	0.00022733212	0.00021886826	0.00020778179	0.00020229816	0.00020432472	0.00020325184	0.00019335747	0.00017642975	0.00016462803	0.00018060207	0.0002194643	0.00024795532	0.00025367737	0.00024557114	0.00023806095	0.00023663044	0.00023341179	0.00023126602	0.0002348423	0.00023818016	0.0002411604	0.0002450943	0.00025081635	0.0002579689	0.00026583672	0.00027680397	0.00029063225	0.00030446053	0.00031971931	0.00034070015	0.00037407875	0.00040864944	0.00042676926	0.00043153763	0.00043416023	0.00044083595	0.00046730042	0.00051259995	0.0005450249
46.8	0.00022447109	0.00022315979	0.00024938583	0.00028538704	0.00029873848	0.00027775764	0.00024986267	0.00023686886	0.00023257732	0.00023031235	0.0002270937	0.000218153	0.00020682812	0.00020086765	0.00020313263	0.00020182133	0.00019133091	0.00017428398	0.00016355515	0.00018143654	0.00022113323	0.00024867058	0.00025343895	0.0002450943	0.00023829937	0.0002373457	0.00023376942	0.00023138523	0.00023472309	0.00023794174	0.0002412796	0.00024604797	0.00025248528	0.00026011467	0.00026869774	0.00027823448	0.00029182434	0.00030589104	0.00032114983	0.00034165382	0.0003759861	0.00040745735	0.0004172325	0.00042366982	0.0004286766	0.0004348755	0.00045728683	0.0005021095	0.00054216385
47.2	0.00022447109	0.00022304058	0.00024843216	0.0002837181	0.0002965927	0.00027513504	0.00024724007	0.00023555756	0.0002323389	0.00023031235	0.00022697449	0.00021731853	0.00020587444	0.0002002716	0.00020241737	0.00020051003	0.00018930435	0.00017225742	0.00016248226	0.0001821518	0.00022280216	0.00024962425	0.0002529621	0.00024461746	0.00023853779	0.00023806095	0.00023460388	0.00023162365	0.00023460388	0.00023782253	0.00024139881	0.00024700165	0.0002541542	0.00026249886	0.00027155876	0.00028181076	0.00029468536	0.00030732155	0.00032258034	0.00034451485	0.00037693977	0.00040483475	0.0004079342	0.0004169941	0.00042581558	0.00043082237	0.0004491806	0.0004911423	0.0005378723
47.6	0.00022447109	0.00022280216	0.0002477169	0.0002822876	0.00029444695	0.00027251244	0.00024437904	0.00023436546	0.00023210049	0.00023043156	0.00022673607	0.00021660328	0.00020480156	0.00019991398	0.00020182133	0.00019907951	0.00018715858	0.00017011166	0.00016152859	0.00018298626	0.00022447109	0.0002501011	0.0002527237	0.00024414062	0.0002387762	0.00023901463	0.00023555756	0.00023198128	0.00023460388	0.00023770332	0.00024151802	0.00024795532	0.00025606155	0.00026512146	0.00027441978	0.00028514862	0.0002975464	0.00030994415	0.00032520294	0.0003476143	0.00037789345	0.0003976822	0.00039982796	0.00041270256	0.00042319298	0.0004286766	0.0004427433	0.0004799366	0.0005326271
48.0	0.00022447109	0.00022256374	0.00024700165	0.00028061867	0.00029230118	0.00026988983	0.00024199486	0.00023305416	0.00023174286	0.00023043156	0.00022649765	0.00021588802	0.00020384789	0.00019955635	0.00020110607	0.000197649	0.00018513203	0.0001680851	0.00016105175	0.00018393993	0.00022614002	0.00025081635	0.00025224686	0.00024366379	0.00023913383	0.00023984909	0.00023651123	0.0002322197	0.00023460388	0.00023770332	0.00024175644	0.000248909	0.00025844574	0.00026798248	0.00027775764	0.0002887249	0.0003015995	0.00031495094	0.0003297329	0.00035119057	0.00037765503	0.00038862228	0.00039196014	0.0004093647	0.0004210472	0.00042676926	0.00043702126	0.00046896935	0.0005259514
48.4	0.00022447109	0.00022244453	0.0002462864	0.00027918816	0.00029039383	0.00026726723	0.00024008751	0.00023186207	0.00023150444	0.00023055077	0.00022637844	0.0002156496	0.00020289421	0.00019919872	0.00020039082	0.00019621849	0.00018310547	0.00016629696	0.00016057491	0.00018513203	0.00022792816	0.00025129318	0.00025177002	0.00024330616	0.00023949146	0.00024080276	0.0002374649	0.00023269653	0.00023472309	0.00023782253	0.00024235249	0.0002503395	0.00026082993	0.0002708435	0.00028133392	0.00029277802	0.00030612946	0.00031995773	0.00033450127	0.00035381317	0.0003745556	0.00038003922	0.00038576126	0.00040626526	0.00041913986	0.00042557716	0.00043296814	0.00045871735	0.0005168915
48.8	0.00022447109	0.00022220612	0.00024557114	0.00027775764	0.00028824806	0.00026464462	0.00023853779	0.00023066998	0.00023126602	0.00023066998	0.00022614002	0.00021541119	0.00020217896	0.0001988411	0.00019967556	0.00019490719	0.0001809597	0.00016450882	0.00016021729	0.00018632412	0.00022959709	0.00025200844	0.00025129318	0.00024294853	0.00023984909	0.00024151802	0.00023818016	0.00023317337	0.00023496151	0.00023818016	0.00024294853	0.00025200844	0.00026345253	0.00027394295	0.00028514862	0.00029730797	0.00031089783	0.00032496452	0.0003387928	0.00035595894	0.00037026405	0.00037407875	0.00038290024	0.00040388107	0.0004172325	0.00042438507	0.00042963028	0.00044894218	0.00050640106
49.2	0.00022447109	0.0002219677	0.00024485588	0.00027608871	0.0002861023	0.00026226044	0.00023686886	0.00022935867	0.0002310276	0.0002309084	0.00022614002	0.00021529198	0.00020217896	0.00019836426	0.00019907951	0.00019347668	0.00017893314	0.0001629591	0.00015985966	0.00018751621	0.00023126602	0.00025248528	0.00025081635	0.0002425909	0.00024008751	0.00024187565	0.0002387762	0.00023376942	0.00023519993	0.00023853779	0.00024366379	0.00025343895	0.00026607513	0.00027751923	0.0002887249	0.0003015995	0.0003156662	0.00032901764	0.00034189224	0.00035762787	0.00036621094	0.00036859512	0.0003812313	0.00040125847	0.00041389465	0.00042176247	0.000426054	0.0004401207	0.00049352646
49.6	0.00022447109	0.00022184849	0.00024402142	0.0002746582	0.00028419495	0.00025963783	0.00023519993	0.00022816658	0.00023066998	0.0002310276	0.00022625923	0.00021529198	0.00020229816	0.00019800663	0.00019836426	0.00019204617	0.0001770258	0.00016129017	0.00015950203	0.0001887083	0.00023281574	0.0002529621	0.0002503395	0.00024235249	0.00024032593	0.00024223328	0.00023937225	0.00023436546	0.00023555756	0.00023901463	0.00024437904	0.0002553463	0.00026893616	0.00028133392	0.00029301643	0.00030612946	0.00032019615	0.00033307076	0.00034499168	0.00035834312	0.00036382675	0.00036478043	0.0003798008	0.00039839745	0.00040960312	0.00041770935	0.0004222393	0.00043225288	0.0004787445
50.0	0.00022447109	0.00022161007	0.00024330616	0.00027298927	0.00028204918	0.00025701523	0.000233531	0.00022697449	0.00023055077	0.00023114681	0.00022625923	0.00021517277	0.00020241737	0.000197649	0.00019776821	0.00019073486	0.00017511845	0.00015974045	0.0001591444	0.00019001961	0.00023424625	0.0002529621	0.00024986267	0.00024199486	0.00024056435	0.0002424717	0.0002399683	0.00023496151	0.00023591518	0.00023949146	0.00024580956	0.00025749207	0.00027179718	0.00028514862	0.00029730797	0.0003106594	0.0003247261	0.00033712387	0.00034856796	0.0003592968	0.00036168098	0.00036501884	0.00037908554	0.00039553642	0.00040507317	0.00041341782	0.0004181862	0.0004248619	0.00046396255
50.4	0.00022447109	0.00022137165	0.0002424717	0.00027155876	0.0002799034	0.00025439262	0.00023186207	0.0002257824	0.00023066998	0.00023138523	0.00022625923	0.00021505356	0.00020253658	0.00019741058	0.00019717216	0.00018930435	0.0001732111	0.00015819073	0.00015926361	0.00019133091	0.00023567677	0.00025320053	0.00024938583	0.00024187565	0.00024080276	0.00024282932	0.00024032593	0.00023543835	0.00023627281	0.00024020672	0.00024700165	0.00025963783	0.00027489662	0.00028896332	0.00030183792	0.00031518936	0.00032925606	0.0003426075	0.0003540516	0.00036168098	0.0003607273	0.00036525726	0.0003786087	0.00039291382	0.0004003048	0.00040721893	0.00041294098	0.00041866302	0.00044965744
50.8	0.00022447109	0.00022113323	0.00024175644	0.00027012825	0.00027799606	0.00025248528	0.00023019314	0.00022506714	0.00023078918	0.00023162365	0.00022637844	0.00021493435	0.00020253658	0.00019741058	0.00019657612	0.00018787384	0.00017130375	0.00015676022	0.00015950203	0.00019299984	0.00023710728	0.00025320053	0.00024914742	0.00024175644	0.00024104118	0.00024294853	0.00024044514	0.00023579597	0.00023663044	0.00024092197	0.00024843216	0.00026202202	0.00027799606	0.00029277802	0.00030612946	0.00031995773	0.00033450127	0.00034832954	0.00036001205	0.00036597252	0.00036382675	0.00036740303	0.00037932396	0.0003912449	0.00039553642	0.0004003048	0.00040721893	0.00041246414	0.00043535233
51.2	0.00022447109	0.00022101402	0.00024104118	0.00026845932	0.0002758503	0.00025057793	0.00022864342	0.00022482872	0.0002310276	0.00023186207	0.00022637844	0.00021481514	0.00020265579	0.000197649	0.00019609928	0.00018656254	0.0001693964	0.00015568733	0.00015974045	0.00019478798	0.00023853779	0.00025343895	0.000248909	0.00024163723	0.00024104118	0.00024271011	0.00024032593	0.0002361536	0.00023698807	0.00024163723	0.00024986267	0.0002644062	0.00028133392	0.0002963543	0.000310421	0.00032496452	0.0003402233	0.0003540516	0.00036621094	0.0003709793	0.0003683567	0.00037169456	0.00038194656	0.00039052963	0.00039196014	0.0003941059	0.0004014969	0.00040745735	0.00042271614
51.6	0.00022447109	0.0002207756	0.00024020672	0.0002670288	0.00027370453	0.00024867058	0.0002270937	0.0002245903	0.00023114681	0.00023210049	0.00022637844	0.00021469593	0.000202775	0.00019788742	0.00019550323	0.00018513203	0.00016760826	0.00015449524	0.00016009808	0.00019657612	0.0002399683	0.00025343895	0.00024843216	0.00024151802	0.0002411604	0.0002424717	0.00024008751	0.00023663044	0.0002374649	0.00024235249	0.0002515316	0.0002670288	0.00028467178	0.000300169	0.00031471252	0.00033020973	0.00034618378	0.00036120415	0.00037240982	0.00037574768	0.00037312508	0.0003759861	0.00038456917	0.0003902912	0.00038957596	0.00038814545	0.00039553642	0.00040340424	0.00041151047
52.0	0.00022447109	0.00022053719	0.00023949146	0.0002655983	0.00027179718	0.00024676323	0.00022554398	0.00022435188	0.00023138523	0.0002323389	0.00022637844	0.00021469593	0.00020289421	0.00019800663	0.0001950264	0.00018370152	0.00016593933	0.00015354156	0.0001604557	0.00019836426	0.0002411604	0.00025343895	0.00024819374	0.00024151802	0.0002411604	0.00024235249	0.0002399683	0.00023674965	0.00023782253	0.00024330616	0.00025320053	0.00026988983	0.00028800964	0.00030374527	0.00031876564	0.00033545494	0.00035214424	0.00036859512	0.00037908554	0.00037956238	0.00037884712	0.0003824234	0.0003900528	0.00039243698	0.0003876686	0.0003824234	0.00038957596	0.00039887428	0.0004003048
52.4	0.00022447109	0.00022041798	0.0002387762	0.00026392937	0.0002696514	0.0002450943	0.00022399426	0.00022411346	0.00023150444	0.00023257732	0.00022649765	0.00021481514	0.00020301342	0.00019824505	0.00019443035	0.000182271	0.00016450882	0.00015282631	0.00016093254	0.0002001524	0.00024235249	0.00025343895	0.00024795532	0.00024151802	0.0002412796	0.00024211407	0.00023972988	0.00023686886	0.00023829937	0.00024414062	0.00025486946	0.00027251244	0.0002913475	0.00030708313	0.0003232956	0.00034093857	0.00035834312	0.00037574768	0.00038528442	0.00038313866	0.0003848076	0.0003900528	0.00039696693	0.00039672852	0.0003888607	0.00037908554	0.00038313866	0.00039339066	0.00039100647
52.8	0.00022447109	0.00022017956	0.00023794174	0.00026249886	0.00026750565	0.00024318695	0.00022244453	0.00022387505	0.00023174286	0.00023281574	0.00022649765	0.00021505356	0.00020337105	0.00019848347	0.0001938343	0.00018084049	0.00016307831	0.00015199184	0.000161767	0.00020205975	0.00024354458	0.00025367737	0.00024795532	0.00024151802	0.0002411604	0.00024163723	0.00023925304	0.00023686886	0.0002387762	0.0002450943	0.0002565384	0.00027537346	0.00029492378	0.0003106594	0.00032758713	0.0003466606	0.0003643036	0.0003809929	0.00038909912	0.00038695335	0.00039172173	0.00039815903	0.00040459633	0.00040197372	0.00039196014	0.00037646294	0.00037693977	0.0003874302	0.00038170815
53.2	0.00022447109	0.00021994114	0.00023722649	0.00026082993	0.0002655983	0.0002412796	0.00022089481	0.00022363663	0.00023186207	0.00023305416	0.00022661686	0.00021529198	0.00020384789	0.00019872189	0.00019323826	0.00017940998	0.0001616478	0.00015127659	0.0001629591	0.00020420551	0.00024461746	0.00025367737	0.0002477169	0.00024163723	0.0002411604	0.0002411604	0.0002387762	0.00023698807	0.00023925304	0.0002462864	0.00025868416	0.0002784729	0.00029826164	0.0003142357	0.00033187866	0.00035238266	0.00037002563	0.000385046	0.00039196014	0.00039434433	0.00040316582	0.00040984154	0.00041484833	0.0004093647	0.00039625168	0.00037574768	0.00037121773	0.00038027763	0.00037264824
53.6	0.00022447109	0.00021982193	0.00023651123	0.0002593994	0.00026345253	0.00023937225	0.0002193451	0.00022339821	0.00023210049	0.00023341179	0.00022673607	0.0002155304	0.00020432472	0.0001988411	0.00019264221	0.00017797947	0.0001603365	0.00015091896	0.00016415119	0.00020635128	0.00024580956	0.00025367737	0.00024747849	0.00024163723	0.00024104118	0.00024068356	0.00023829937	0.00023686886	0.00023972988	0.00024724007	0.00026106834	0.00028133392	0.00030207634	0.00031852722	0.0003373623	0.00035858154	0.00037574768	0.00038933754	0.0003950596	0.00040245056	0.00041556358	0.00042319298	0.00042629242	0.00041794777	0.00040221214	0.00037765503	0.00036668777	0.00037145615	0.00036358833
54.0	0.00022447109	0.00021958351	0.00023567677	0.0002579689	0.00026154518	0.0002374649	0.00021791458	0.000223279	0.0002322197	0.00023365021	0.00022697449	0.00021576881	0.00020480156	0.0001989603	0.00019192696	0.00017666817	0.00015890598	0.00015068054	0.0001654625	0.00020849705	0.00024676323	0.00025367737	0.00024747849	0.00024163723	0.00024104118	0.00024020672	0.00023770332	0.00023663044	0.00024032593	0.00024867058	0.0002632141	0.00028443336	0.00030565262	0.000323534	0.00034451485	0.00036525726	0.0003809929	0.0003938675	0.00040268898	0.0004131794	0.00042819977	0.00043654442	0.00043821335	0.00042676926	0.0004093647	0.00038051605	0.00036287308	0.0003631115	0.00035476685
54.4	0.00022447109	0.0002193451	0.00023496151	0.0002565384	0.0002593994	0.00023567677	0.0002169609	0.00022304058	0.00023245811	0.00023388863	0.0002270937	0.00021600723	0.0002052784	0.0001989603	0.00019109249	0.00017535686	0.00015771389	0.00015044212	0.000166893	0.00021064281	0.0002477169	0.00025367737	0.00024724007	0.00024163723	0.00024092197	0.00023972988	0.00023698807	0.00023639202	0.00024092197	0.00024986267	0.00026535988	0.00028705597	0.00030899048	0.0003285408	0.0003516674	0.00037169456	0.00038599968	0.00039839745	0.00041389465	0.0004274845	0.00044202805	0.0004506111	0.0004506111	0.00043606758	0.0004172325	0.00038552284	0.00036144257	0.0003554821	0.0003466606
54.8	0.00022447109	0.00021910667	0.00023424625	0.00025510788	0.00025725365	0.00023376942	0.00021612644	0.00022280216	0.00023257732	0.00023412704	0.00022733212	0.00021624565	0.00020563602	0.0001989603	0.00019037724	0.00017404556	0.000156641	0.00015032291	0.00016820431	0.00021278858	0.00024843216	0.00025343895	0.00024700165	0.00024163723	0.00024056435	0.00023901463	0.00023627281	0.0002361536	0.00024151802	0.00025105476	0.00026750565	0.00028967857	0.00031256676	0.000333786	0.00035881996	0.0003774166	0.0003902912	0.00040316582	0.0004248619	0.00044250488	0.00045633316	0.0004646778	0.0004632473	0.0004451275	0.00042510033	0.0003912449	0.00036096573	0.00034832954	0.00033855438
55.2	0.00022447109	0.00021898746	0.00023341179	0.00025367737	0.0002553463	0.00023186207	0.00021541119	0.00022256374	0.00023281574	0.00023436546	0.00022757053	0.00021648407	0.00020611286	0.0001988411	0.00018966198	0.00017273426	0.00015580654	0.00015032291	0.00016975403	0.00021505356	0.00024938583	0.00025343895	0.00024700165	0.00024151802	0.00024032593	0.00023818016	0.00023543835	0.00023591518	0.00024223328	0.00025248528	0.00026988983	0.00029230118	0.0003156662	0.00033974648	0.000364542	0.00038170815	0.00039434433	0.00041103363	0.00043821335	0.00045776367	0.00047063828	0.00047826767	0.00047564507	0.0004544258	0.00043296814	0.00039863586	0.0003633499	0.00034451485	0.00033259392
55.6	0.00022447109	0.00021874905	0.00023269653	0.00025224686	0.00025320053	0.00023007393	0.00021457672	0.00022232533	0.00023305416	0.00023460388	0.00022768974	0.00021672249	0.0002065897	0.0001988411	0.00018894672	0.00017142296	0.00015497208	0.00015044212	0.00017142296	0.0002168417	0.0002501011	0.00025320053	0.00024676323	0.00024151802	0.0002399683	0.0002374649	0.00023460388	0.00023543835	0.00024294853	0.0002539158	0.00027227402	0.0002951622	0.00031876564	0.00034570694	0.00037002563	0.00038599968	0.00039935112	0.00042247772	0.00045371056	0.0004734993	0.00048398972	0.00048971176	0.00048613548	0.0004632473	0.00044107437	0.00040745735	0.00036883354	0.000344038	0.0003285408
56.0	0.00022447109	0.00021851063	0.00023198128	0.00025081635	0.00025129318	0.00022816658	0.00021374226	0.00022220612	0.00023329258	0.0002348423	0.00022792816	0.0002169609	0.00020706654	0.00019872189	0.00018811226	0.00017011166	0.00015413761	0.00015056133	0.0001732111	0.00021862984	0.00025081635	0.00025320053	0.0002465248	0.00024139881	0.00023961067	0.00023663044	0.00023376942	0.00023508072	0.00024366379	0.0002553463	0.0002746582	0.00029826164	0.0003221035	0.00035190582	0.00037574768	0.00038981438	0.0004043579	0.0004336834	0.00046920776	0.0004892349	0.00049734116	0.000500679	0.0004963875	0.0004720688	0.0004491806	0.00041675568	0.00037574768	0.00034499168	0.00032567978
56.4	0.00022447109	0.00021839142	0.00023126602	0.00024938583	0.00024938583	0.00022625923	0.000213027	0.0002220869	0.000233531	0.00023496151	0.00022816658	0.00021719933	0.00020730495	0.00019872189	0.000187397	0.00016880035	0.00015330315	0.00015103817	0.00017511845	0.00022041798	0.00025129318	0.0002529621	0.0002462864	0.0002412796	0.00023913383	0.00023567677	0.00023269653	0.00023472309	0.00024437904	0.0002567768	0.00027680397	0.00030136108	0.00032567978	0.00035715103	0.00038003922	0.00039291382	0.0004105568	0.00044465065	0.00048303604	0.00050354004	0.00051021576	0.00051116943	0.0005068779	0.0004811287	0.0004580021	0.00042796135	0.00038671494	0.000351429	0.00032687187
56.8	0.00022447109	0.000218153	0.00023055077	0.00024795532	0.0002477169	0.00022447109	0.00021231174	0.00022220612	0.00023376942	0.00023519993	0.00022828579	0.00021755695	0.00020742416	0.00019860268	0.00018656254	0.00016748905	0.00015246868	0.000151515	0.0001770258	0.00022220612	0.00025129318	0.00025248528	0.00024604797	0.00024104118	0.00023853779	0.00023460388	0.00023174286	0.00023424625	0.0002450943	0.00025820732	0.00027918816	0.00030469894	0.0003299713	0.0003619194	0.00038194656	0.00039601326	0.0004169941	0.0004544258	0.0004940033	0.00051498413	0.0005207062	0.000521183	0.0005159378	0.0004901886	0.000467062	0.00043988228	0.0003991127	0.00035953522	0.00032925606
57.2	0.00022447109	0.00021791458	0.00022983551	0.0002465248	0.00024580956	0.00022256374	0.00021147728	0.00022232533	0.00023400784	0.00023543835	0.00022852421	0.00021779537	0.00020742416	0.00019848347	0.00018548965	0.00016629696	0.00015187263	0.00015211105	0.00017893314	0.00022399426	0.00025129318	0.00025200844	0.00024580956	0.00024080276	0.00023782253	0.000233531	0.00023066998	0.00023388863	0.00024557114	0.00025963783	0.00028133392	0.0003077984	0.00033402443	0.00036668777	0.0003838539	0.00039887428	0.00042366982	0.0004644394	0.0005044937	0.0005259514	0.0005311966	0.00053071976	0.00052547455	0.00049972534	0.0004775524	0.0004529953	0.00041341782	0.00037026405	0.00033473969
57.6	0.00022447109	0.00021779537	0.00022923946	0.0002450943	0.00024414062	0.0002207756	0.00021076202	0.00022244453	0.00023424625	0.00023555756	0.00022876263	0.00021803379	0.00020742416	0.00019836426	0.00018429756	0.00016510487	0.00015127659	0.0001527071	0.00018072128	0.00022566319	0.00025129318	0.0002515316	0.00024557114	0.00024056435	0.00023710728	0.0002323389	0.00022959709	0.000233531	0.00024604797	0.00026106834	0.0002837181	0.00031089783	0.00033831596	0.00037121773	0.00038576126	0.0004014969	0.00043058395	0.00047302246	0.0005130768	0.0005350113	0.00054073334	0.00054073334	0.00053691864	0.0005106926	0.00048828125	0.000467062	0.00042915344	0.00038313866	0.00034308434
58.0	0.00022447109	0.00021755695	0.00022864342	0.000243783	0.00024235249	0.0002194643	0.00021004677	0.00022256374	0.00023460388	0.00023579597	0.00022888184	0.00021827221	0.00020754337	0.00019788742	0.00018322468	0.00016403198	0.00015091896	0.00015330315	0.00018239021	0.00022685528	0.00025105476	0.00025105476	0.0002450943	0.00024032593	0.00023651123	0.00023126602	0.00022852421	0.00023305416	0.0002465248	0.00026226044	0.00028562546	0.00031399727	0.0003426075	0.0003736019	0.00038599968	0.0004041195	0.0004377365	0.00047945976	0.00051784515	0.0005402565	0.0005469322	0.0005502701	0.00054883957	0.0005226135	0.000500679	0.00048160553	0.0004451275	0.0003964901	0.0003516674
58.4	0.00022447109	0.00021743774	0.00022804737	0.00024235249	0.00024056435	0.000218153	0.0002092123	0.00022268295	0.0002348423	0.00023591518	0.00022900105	0.00021851063	0.00020754337	0.00019729137	0.0001821518	0.00016283989	0.00015044212	0.0001540184	0.00018405914	0.00022792816	0.00025105476	0.00025057793	0.00024461746	0.00023984909	0.00023555756	0.00022995472	0.00022745132	0.00023269653	0.00024700165	0.00026345253	0.0002875328	0.0003170967	0.00034713745	0.00037550926	0.00038576126	0.00040650368	0.00044465065	0.00048542023	0.0005221367	0.00054454803	0.0005531311	0.00056028366	0.00056123734	0.0005354881	0.0005159378	0.0005002022	0.00046300888	0.00041103363	0.0003619194
58.8	0.00022447109	0.00021731853	0.00022745132	0.00024104118	0.0002387762	0.0002169609	0.00020849705	0.00022280216	0.00023508072	0.0002361536	0.00022912025	0.00021862984	0.00020766258	0.00019669533	0.0001809597	0.000161767	0.0001500845	0.00015473366	0.00018572807	0.00022900105	0.00025057793	0.00024986267	0.00024402142	0.00023925304	0.00023460388	0.00022876263	0.00022649765	0.0002323389	0.00024700165	0.0002644062	0.00028920174	0.00031924248	0.000351429	0.00037765503	0.00038552284	0.00040888786	0.00045013428	0.0004901886	0.0005249977	0.00054740906	0.0005578995	0.00056648254	0.00057315826	0.0005502701	0.00053167343	0.0005187988	0.00048089027	0.00042557716	0.00037193298
59.2	0.00022447109	0.00021708012	0.00022685528	0.00023961067	0.00023698807	0.0002156496	0.00020778179	0.00022292137	0.00023531914	0.00023627281	0.00022923946	0.00021886826	0.00020766258	0.00019609928	0.00017988682	0.00016057491	0.00014972687	0.00015544891	0.000187397	0.00023007393	0.0002501011	0.00024914742	0.00024342537	0.0002387762	0.00023376942	0.00022745132	0.00022542477	0.00023186207	0.00024724007	0.00026535988	0.00029063225	0.00032114983	0.00035500526	0.00037932396	0.0003862381	0.00041127205	0.0004518032	0.00049066544	0.00052309036	0.00054597855	0.00055933	0.00057172775	0.00058460236	0.00056648254	0.0005502701	0.0005378723	0.000497818	0.0004386902	0.00038051605
59.6	0.00022506714	0.00021743774	0.00022506714	0.00023651123	0.00023651123	0.00021362305	0.00020599365	0.00022125244	0.00023651123	0.00023651123	0.00022888184	0.00021743774	0.00020599365	0.00019454956	0.00017929077	0.00016021729	0.0001487732	0.00015640259	0.00019073486	0.00023269653	0.00025177002	0.00025177002	0.00024414062	0.00023651123	0.00023269653	0.00022506714	0.00022506714	0.00023269653	0.00024414062	0.0002670288	0.000289917	0.00032043457	0.00035858154	0.00038146973	0.00038909912	0.0004119873	0.00045013428	0.00048828125	0.0005187988	0.0005493164	0.0005645752	0.000579834	0.0005950928	0.000579834	0.0005645752	0.0005645752	0.0005187988	0.00045013428	0.00038909912
60.0	0.00022506714	0.00021743774	0.00022506714	0.00023651123	0.00023269653	0.00021362305	0.00020599365	0.00022506714	0.00023651123	0.00023651123	0.00022888184	0.00021743774	0.00020599365	0.00019454956	0.00017929077	0.00016021729	0.0001487732	0.00015640259	0.00019073486	0.00023269653	0.00025177002	0.00024414062	0.00024414062	0.00023651123	0.00023269653	0.00022506714	0.00022506714	0.00023269653	0.00024414062	0.0002670288	0.000289917	0.00032806396	0.00035858154	0.00038146973	0.00038909912	0.0004119873	0.00045013428	0.00048828125	0.0005187988	0.0005340576	0.0005645752	0.000579834	0.00061035156	0.00061035156	0.0005950928	0.000579834	0.0005340576	0.00045776367	0.00039672852
60.4	0.00022506714	0.00021743774	0.00022506714	0.00023651123	0.00023269653	0.00021362305	0.00020599365	0.00022506714	0.00023651123	0.00023651123	0.00022888184	0.00021743774	0.00020599365	0.00019454956	0.00017547607	0.00015640259	0.0001487732	0.00015640259	0.00019073486	0.00023269653	0.00025177002	0.00024414062	0.00024032593	0.00023651123	0.00022888184	0.00022506714	0.00022125244	0.00022888184	0.00024414062	0.0002670288	0.000289917	0.00032806396	0.00035858154	0.00038146973	0.00039672852	0.0004119873	0.00045013428	0.00048828125	0.00050354004	0.0005340576	0.0005645752	0.000579834	0.00062561035	0.00062561035	0.00061035156	0.0005950928	0.0005493164	0.00047302246	0.00039672852
60.8	0.00022506714	0.00021743774	0.00022506714	0.00023269653	0.00022888184	0.00020980835	0.00020599365	0.00022506714	0.00023651123	0.00023651123	0.00022888184	0.00021743774	0.00020599365	0.00019454956	0.00017547607	0.00015640259	0.0001487732	0.00016021729	0.00019454956	0.00023269653	0.00024414062	0.00024414062	0.00024032593	0.00023651123	0.00022888184	0.00022125244	0.00022125244	0.00022888184	0.00024414062	0.0002670288	0.000289917	0.00032806396	0.00035858154	0.00038146973	0.00039672852	0.0004119873	0.00045013428	0.00048065186	0.00050354004	0.0005340576	0.0005493164	0.000579834	0.00064086914	0.00064086914	0.00064086914	0.00061035156	0.0005493164	0.00048065186	0.0004043579
61.2	0.00022506714	0.00021743774	0.00022506714	0.00023269653	0.00022888184	0.00020980835	0.00020599365	0.00022506714	0.00023651123	0.00023651123	0.00022888184	0.00021743774	0.00020599365	0.00019454956	0.00017547607	0.00015640259	0.0001487732	0.00016021729	0.00019454956	0.00023269653	0.00024414062	0.00024414062	0.00024032593	0.00023651123	0.00022888184	0.00022125244	0.00022125244	0.00022888184	0.00024414062	0.0002670288	0.000289917	0.00032806396	0.00035858154	0.00038146973	0.00039672852	0.0004119873	0.00044250488	0.00047302246	0.00048828125	0.0005187988	0.0005493164	0.0005950928	0.00065612793	0.0006713867	0.00065612793	0.00062561035	0.0005645752	0.00048828125	0.0004043579
61.6	0.00022506714	0.00021743774	0.00022506714	0.00023269653	0.00022506714	0.00020980835	0.00020599365	0.00022506714	0.00023651123	0.00023651123	0.00022888184	0.00021743774	0.00020599365	0.00019073486	0.00017166138	0.00015258789	0.0001487732	0.00016021729	0.00019454956	0.00023651123	0.00024414062	0.00024414062	0.00024032593	0.00023269653	0.00022888184	0.00022125244	0.00022125244	0.00022888184	0.00024414062	0.0002670288	0.000289917	0.00032806396	0.00035858154	0.00038146973	0.00039672852	0.0004119873	0.0004348755	0.00046539307	0.00048828125	0.0005187988	0.0005493164	0.00061035156	0.0006713867	0.0007019043	0.0006713867	0.00064086914	0.000579834	0.00048828125	0.0004119873
62.0	0.00022506714	0.00021743774	0.00022125244	0.00022888184	0.00022506714	0.00020599365	0.00020599365	0.00022506714	0.00023651123	0.00023651123	0.00022888184	0.00021743774	0.00020599365	0.00019073486	0.00017166138	0.00015258789	0.0001487732	0.00016021729	0.00019836426	0.00023651123	0.00024414062	0.00024414062	0.00024032593	0.00023269653	0.00022506714	0.00021743774	0.00021743774	0.00022888184	0.00024414062	0.0002670288	0.000289917	0.00032806396	0.00035858154	0.00038146973	0.00039672852	0.0004119873	0.0004348755	0.00045776367	0.00048065186	0.0005187988	0.0005493164	0.00062561035	0.0007019043	0.0007171631	0.0006866455	0.00065612793	0.000579834	0.00050354004	0.0004119873
62.4	0.00022506714	0.00021743774	0.00022125244	0.00022888184	0.00022125244	0.00020599365	0.00020599365	0.00022506714	0.00023651123	0.00023651123	0.00022888184	0.00021743774	0.00020599365	0.00019073486	0.00017166138	0.00015258789	0.0001487732	0.00016021729	0.00019836426	0.00023651123	0.00024414062	0.00024414062	0.00023651123	0.00023269653	0.00022506714	0.00021743774	0.00021743774	0.00022888184	0.00024414062	0.0002593994	0.000289917	0.00032043457	0.00035858154	0.00038146973	0.00039672852	0.0004043579	0.0004272461	0.00045013428	0.00048065186	0.0005187988	0.0005645752	0.00064086914	0.0007324219	0.00074768066	0.0007019043	0.0006713867	0.0005950928	0.00050354004	0.0004196167
62.8	0.00022506714	0.00021743774	0.00022125244	0.00022888184	0.00022125244	0.00020599365	0.00020217896	0.00022506714	0.00023651123	0.00023651123	0.00022888184	0.00021743774	0.00020599365	0.00019073486	0.00016784668	0.00015258789	0.0001487732	0.00016021729	0.00019836426	0.00023651123	0.00024414062	0.00024414062	0.00023651123	0.00023269653	0.00022506714	0.00021743774	0.00021743774	0.00022888184	0.00024414062	0.0002593994	0.000289917	0.00032043457	0.00035095215	0.00037384033	0.00039672852	0.0004043579	0.0004196167	0.00045013428	0.00048065186	0.0005187988	0.000579834	0.00065612793	0.00076293945	0.00076293945	0.0007324219	0.0006713867	0.0005950928	0.00050354004	0.0004272461
63.2	0.00022506714	0.00021743774	0.00022125244	0.00022506714	0.00021743774	0.00020217896	0.00020217896	0.00022506714	0.00023651123	0.00023651123	0.00022888184	0.00021743774	0.00020599365	0.00018692017	0.00016784668	0.00015258789	0.0001449585	0.00016403198	0.00020217896	0.00023651123	0.00024414062	0.00024414062	0.00023651123	0.00022888184	0.00022125244	0.00021362305	0.00021743774	0.00022888184	0.00024414062	0.0002593994	0.000289917	0.00032043457	0.00035095215	0.00037384033	0.00038909912	0.0004043579	0.0004196167	0.00044250488	0.00048065186	0.0005340576	0.0005950928	0.0006866455	0.00079345703	0.00079345703	0.00074768066	0.0006866455	0.00061035156	0.0005187988	0.00044250488
63.6	0.00022506714	0.00021743774	0.00022125244	0.00022506714	0.00021743774	0.00020217896	0.00020217896	0.00022506714	0.00023651123	0.00023651123	0.00022888184	0.00021743774	0.00020599365	0.00018692017	0.00016784668	0.0001487732	0.0001449585	0.00016403198	0.00020217896	0.00023651123	0.00024414062	0.00024032593	0.00023651123	0.00022888184	0.00022125244	0.00021362305	0.00021743774	0.00022888184	0.00024414062	0.0002593994	0.000289917	0.00032043457	0.00035095215	0.00037384033	0.00038909912	0.00039672852	0.0004119873	0.00044250488	0.00048065186	0.0005340576	0.00061035156	0.0007324219	0.0008239746	0.0008087158	0.00074768066	0.0007019043	0.00062561035	0.0005187988	0.00045776367
64.0	0.00022506714	0.00021743774	0.00022125244	0.00022506714	0.00021743774	0.00019836426	0.00020217896	0.00022506714	0.00023651123	0.00023651123	0.00022888184	0.00021743774	0.00020599365	0.00018692017	0.00016403198	0.0001487732	0.0001449585	0.00016403198	0.00020217896	0.00024032593	0.00024414062	0.00024032593	0.00023651123	0.00022888184	0.00021743774	0.00021362305	0.00021362305	0.00022888184	0.00024414062	0.0002593994	0.0002822876	0.00032043457	0.00035095215	0.00036621094	0.00038146973	0.00039672852	0.0004119873	0.00044250488	0.00048828125	0.0005645752	0.00064086914	0.00076293945	0.0008544922	0.0008392334	0.00076293945	0.0007171631	0.00064086914	0.0005340576	0.00048065186
64.4	0.00022506714	0.00021362305	0.00021743774	0.00022125244	0.00021362305	0.00019836426	0.00020217896	0.00022506714	0.00023651123	0.00023651123	0.00022888184	0.00021743774	0.00020217896	0.00018310547	0.00016403198	0.0001487732	0.0001449585	0.00016403198	0.00020599365	0.00024032593	0.00024414062	0.00024032593	0.00023651123	0.00022506714	0.00021743774	0.00021362305	0.00021362305	0.00022888184	0.00024414062	0.0002593994	0.0002822876	0.00031280518	0.00034332275	0.00036621094	0.00038146973	0.00039672852	0.0004196167	0.00045013428	0.00050354004	0.0005950928	0.0006866455	0.0008087158	0.000869751	0.0008392334	0.00077819824	0.0007324219	0.0006713867	0.0005493164	0.0005187988
64.8	0.00022506714	0.00021362305	0.00021743774	0.00022125244	0.00021362305	0.00019836426	0.00020217896	0.00022506714	0.00023651123	0.00023651123	0.00022888184	0.00021743774	0.00020217896	0.00018310547	0.00016403198	0.0001487732	0.0001449585	0.00016403198	0.00020599365	0.00024032593	0.00024414062	0.00024032593	0.00023269653	0.00022506714	0.00021743774	0.00020980835	0.00021362305	0.00022888184	0.00024032593	0.0002593994	0.0002822876	0.00031280518	0.00034332275	0.00036621094	0.00037384033	0.00039672852	0.0004196167	0.00045776367	0.0005187988	0.00061035156	0.0007324219	0.0008392334	0.000869751	0.0008544922	0.00079345703	0.00074768066	0.0006866455	0.000579834	0.0005645752
65.2	0.00022506714	0.00021362305	0.00021743774	0.00022125244	0.00021362305	0.00019836426	0.00020217896	0.00022506714	0.00023651123	0.00023651123	0.00022888184	0.00021743774	0.00020217896	0.00018310547	0.00016021729	0.0001487732	0.0001449585	0.00016403198	0.00020599365	0.00024032593	0.00024414062	0.00024032593	0.00023269653	0.00022506714	0.00021362305	0.00020980835	0.00021362305	0.00022888184	0.00024032593	0.0002593994	0.0002822876	0.00031280518	0.00033569336	0.00035858154	0.00037384033	0.00039672852	0.0004272461	0.00046539307	0.0005493164	0.00065612793	0.00077819824	0.000869751	0.00088500977	0.000869751	0.0008239746	0.00077819824	0.0007171631	0.00061035156	0.0005950928
65.6	0.00022506714	0.00021362305	0.00021743774	0.00022125244	0.00020980835	0.00019454956	0.00020217896	0.00022506714	0.00024032593	0.00023651123	0.00022888184	0.00021743774	0.00020217896	0.00018310547	0.00016021729	0.0001449585	0.0001449585	0.00016784668	0.00020980835	0.00024032593	0.00024414062	0.00024032593	0.00023269653	0.00022125244	0.00021362305	0.00020980835	0.00021362305	0.00022888184	0.00024032593	0.00025177002	0.0002822876	0.00030517578	0.00033569336	0.00035095215	0.00037384033	0.00039672852	0.0004348755	0.00048065186	0.0005645752	0.0006866455	0.0008087158	0.00088500977	0.00090026855	0.00088500977	0.0008544922	0.0008087158	0.00076293945	0.00065612793	0.00064086914
66.0	0.00022506714	0.00021362305	0.00021743774	0.00021743774	0.00020980835	0.00019454956	0.00020217896	0.00022506714	0.00024032593	0.00023651123	0.00022888184	0.00021743774	0.00020217896	0.00017929077	0.00016021729	0.0001449585	0.0001449585	0.00016784668	0.00020980835	0.00024032593	0.00024414062	0.00024032593	0.00023269653	0.00022125244	0.00021362305	0.00020980835	0.00021362305	0.00022506714	0.00023651123	0.00025177002	0.0002822876	0.00030517578	0.00032806396	0.00035095215	0.00036621094	0.0004043579	0.00045013428	0.00050354004	0.0005950928	0.0007171631	0.0008392334	0.00090026855	0.00091552734	0.00091552734	0.00090026855	0.0008544922	0.0008087158	0.0007019043	0.0006866455
66.4	0.00022506714	0.00021362305	0.00021743774	0.00021743774	0.00020980835	0.00019454956	0.00020217896	0.00022506714	0.00024032593	0.00023651123	0.00022888184	0.00021743774	0.00020217896	0.00017929077	0.00016021729	0.0001449585	0.0001449585	0.00016784668	0.00020980835	0.00024032593	0.00024414062	0.00023651123	0.00023269653	0.00022125244	0.00020980835	0.00020980835	0.00021362305	0.00022506714	0.00023651123	0.00025177002	0.0002822876	0.00030517578	0.00032043457	0.00034332275	0.00037384033	0.0004119873	0.00045776367	0.0005187988	0.00061035156	0.00074768066	0.0008544922	0.00090026855	0.00091552734	0.0009460449	0.0009613037	0.00091552734	0.00088500977	0.00077819824	0.00076293945
66.8	0.00022506714	0.00021362305	0.00021362305	0.00021743774	0.00020599365	0.00019454956	0.00020217896	0.00022506714	0.00024032593	0.00023651123	0.00022888184	0.00021743774	0.00019836426	0.00017929077	0.00015640259	0.0001449585	0.0001449585	0.00016784668	0.00021362305	0.00024032593	0.00024414062	0.00023651123	0.00022888184	0.00021743774	0.00020980835	0.00020980835	0.00021362305	0.00022506714	0.00023651123	0.00025177002	0.0002746582	0.0002975464	0.00032043457	0.00034332275	0.00038146973	0.0004272461	0.00047302246	0.0005340576	0.00062561035	0.00076293945	0.0008544922	0.00088500977	0.00091552734	0.0009613037	0.0010070801	0.0010070801	0.0009613037	0.0008544922	0.0008392334
67.2	0.00022506714	0.00021362305	0.00021362305	0.00021362305	0.00020599365	0.00019454956	0.00020217896	0.00022506714	0.00024032593	0.00023651123	0.00022888184	0.00021743774	0.00019836426	0.00017929077	0.00015640259	0.0001449585	0.0001449585	0.00017166138	0.00021362305	0.00024032593	0.00024032593	0.00023651123	0.00022888184	0.00021743774	0.00020980835	0.00020599365	0.00021362305	0.00022506714	0.00023651123	0.00025177002	0.0002746582	0.0002975464	0.00031280518	0.00034332275	0.00038146973	0.00044250488	0.00048828125	0.0005493164	0.00065612793	0.00077819824	0.0008392334	0.000869751	0.00091552734	0.0009765625	0.0010681152	0.0010681152	0.0010375977	0.0009460449	0.00093078613
67.6	0.00022506714	0.00021362305	0.00021362305	0.00021362305	0.00020599365	0.00019073486	0.00020217896	0.00022506714	0.00024032593	0.00023651123	0.00022888184	0.00021743774	0.00019836426	0.00017547607	0.00015640259	0.0001449585	0.0001449585	0.00017166138	0.00021743774	0.00024032593	0.00024032593	0.00023651123	0.00022888184	0.00021743774	0.00020980835	0.00020599365	0.00021362305	0.00022506714	0.00023269653	0.00025177002	0.0002746582	0.0002975464	0.00031280518	0.00034332275	0.00039672852	0.00045776367	0.00050354004	0.0005645752	0.0006713867	0.00077819824	0.0008239746	0.0008544922	0.00090026855	0.0009765625	0.0010986328	0.0010986328	0.0010986328	0.0010375977	0.0010375977
68.0	0.00022506714	0.00021362305	0.00021362305	0.00021362305	0.00020217896	0.00019073486	0.00020217896	0.00022506714	0.00024032593	0.00023651123	0.00022888184	0.00021743774	0.00019836426	0.00017547607	0.00015640259	0.0001411438	0.0001449585	0.00017166138	0.00021743774	0.00024032593	0.00024032593	0.00023651123	0.00022888184	0.00021362305	0.00020599365	0.00020599365	0.00021362305	0.00022125244	0.00023269653	0.00025177002	0.0002746582	0.000289917	0.00031280518	0.00035095215	0.0004119873	0.00047302246	0.0005187988	0.000579834	0.0006713867	0.00076293945	0.0008087158	0.0008392334	0.000869751	0.0009613037	0.0010986328	0.0011291504	0.0011291504	0.0010986328	0.0011291504
68.4	0.00022506714	0.00021362305	0.00021362305	0.00021362305	0.00020217896	0.00019073486	0.00020217896	0.00022506714	0.00024032593	0.00023651123	0.00022888184	0.00021743774	0.00019836426	0.00017547607	0.00015640259	0.0001411438	0.0001449585	0.00017547607	0.00021743774	0.00024032593	0.00024032593	0.00023651123	0.00022506714	0.00021362305	0.00020599365	0.00020599365	0.00021362305	0.00022125244	0.00023269653	0.00025177002	0.0002746582	0.000289917	0.00031280518	0.00035858154	0.0004272461	0.00048828125	0.0005340576	0.00061035156	0.0006866455	0.00076293945	0.00079345703	0.0008087158	0.0008544922	0.00093078613	0.0010681152	0.0011291504	0.0011291504	0.0011291504	0.001159668
68.8	0.00022506714	0.00021362305	0.00021362305	0.00020980835	0.00020217896	0.00019073486	0.00020217896	0.00022506714	0.00024032593	0.00023651123	0.00022888184	0.00021743774	0.00019454956	0.00017547607	0.00015258789	0.0001411438	0.0001449585	0.00017547607	0.00022125244	0.00024032593	0.00024032593	0.00023269653	0.00022506714	0.00021362305	0.00020599365	0.00020599365	0.00021362305	0.00022125244	0.00023269653	0.00025177002	0.0002746582	0.000289917	0.00031280518	0.00036621094	0.00044250488	0.00050354004	0.0005493164	0.00061035156	0.0006866455	0.00074768066	0.00077819824	0.0008087158	0.0008392334	0.00090026855	0.0010070801	0.0010986328	0.0010986328	0.0011291504	0.001159668
69.2	0.00022506714	0.00021362305	0.00021362305	0.00020980835	0.00019836426	0.00019073486	0.00020217896	0.00022506714	0.00024032593	0.00023651123	0.00022888184	0.00021362305	0.00019454956	0.00017166138	0.00015258789	0.0001411438	0.0001449585	0.00017547607	0.00022125244	0.00024032593	0.00024032593	0.00023269653	0.00022506714	0.00020980835	0.00020599365	0.00020599365	0.00021362305	0.00022125244	0.00023269653	0.00025177002	0.0002746582	0.000289917	0.00032043457	0.00038146973	0.00045776367	0.0005187988	0.0005645752	0.00062561035	0.0006713867	0.0007324219	0.00076293945	0.00079345703	0.0008392334	0.00091552734	0.0010070801	0.0010681152	0.0010986328	0.0011291504	0.0011901855
69.6	0.00022506714	0.00021362305	0.00021362305	0.00020980835	0.00019836426	0.00018692017	0.00020217896	0.00022888184	0.00024032593	0.00023651123	0.00022888184	0.00021362305	0.00019454956	0.00017166138	0.00015258789	0.0001411438	0.0001449585	0.00017929077	0.00022125244	0.00024414062	0.00024032593	0.00023269653	0.00022125244	0.00020980835	0.00020217896	0.00020599365	0.00021362305	0.00022125244	0.00023269653	0.00025177002	0.0002670288	0.000289917	0.00032043457	0.00039672852	0.00047302246	0.0005187988	0.000579834	0.00062561035	0.00065612793	0.0007019043	0.00074768066	0.00079345703	0.0008392334	0.00093078613	0.0010375977	0.0010986328	0.0011291504	0.001159668	0.0011901855
70.0	0.00022506714	0.00021362305	0.00020980835	0.00020980835	0.00019836426	0.00018692017	0.00020217896	0.00022888184	0.00024032593	0.00023651123	0.00022888184	0.00021362305	0.00019454956	0.00017166138	0.00015258789	0.0001411438	0.0001487732	0.00017929077	0.00022506714	0.00024414062	0.00024032593	0.00023269653	0.00022125244	0.00020980835	0.00020217896	0.00020599365	0.00021362305	0.00021743774	0.00023269653	0.00025177002	0.0002670288	0.000289917	0.00033569336	0.0004119873	0.00048828125	0.0005340576	0.000579834	0.00062561035	0.00064086914	0.0007019043	0.00074768066	0.00079345703	0.0008544922	0.0009460449	0.0010375977	0.0010986328	0.0011291504	0.001159668	0.0011901855
70.4	0.00022506714	0.00021362305	0.00020980835	0.00020599365	0.00019454956	0.00018692017	0.00019836426	0.00022888184	0.00024032593	0.00023651123	0.00022888184	0.00021362305	0.00019454956	0.00017166138	0.00015258789	0.0001411438	0.0001487732	0.00018310547	0.00022506714	0.00024414062	0.00023651123	0.00022888184	0.00022125244	0.00020599365	0.00020217896	0.00020599365	0.00021362305	0.00021743774	0.00023269653	0.00025177002	0.0002670288	0.000289917	0.00034332275	0.0004272461	0.00050354004	0.0005340576	0.000579834	0.00061035156	0.00064086914	0.0006866455	0.00074768066	0.00079345703	0.0008544922	0.0009460449	0.0010070801	0.0010986328	0.0011291504	0.001159668	0.0011901855
70.8	0.00022506714	0.00021362305	0.00020980835	0.00020599365	0.00019454956	0.00018692017	0.00019836426	0.00022888184	0.00024032593	0.00023651123	0.00022888184	0.00021362305	0.00019454956	0.00016784668	0.0001487732	0.0001411438	0.0001487732	0.00018310547	0.00022506714	0.00024414062	0.00023651123	0.00022888184	0.00021743774	0.00020599365	0.00020217896	0.00020599365	0.00021362305	0.00021743774	0.00023269653	0.00025177002	0.0002746582	0.0002975464	0.00035858154	0.00044250488	0.00050354004	0.0005493164	0.000579834	0.0005950928	0.00062561035	0.0006866455	0.0007324219	0.00079345703	0.000869751	0.0009460449	0.0010070801	0.0010681152	0.0011291504	0.001159668	0.0011901855
71.2	0.00022506714	0.00021362305	0.00020980835	0.00020599365	0.00019073486	0.00018310547	0.00019836426	0.00022888184	0.00024032593	0.00023651123	0.00022888184	0.00021362305	0.00019073486	0.00016784668	0.0001487732	0.0001411438	0.0001487732	0.00018692017	0.00022888184	0.00024414062	0.00023651123	0.00022888184	0.00021743774	0.00020599365	0.00020217896	0.00020599365	0.00021362305	0.00021743774	0.00023269653	0.00025177002	0.0002746582	0.00031280518	0.00037384033	0.00045776367	0.0005187988	0.0005493164	0.0005645752	0.000579834	0.00062561035	0.0006866455	0.0007324219	0.00079345703	0.0008544922	0.00093078613	0.0009765625	0.0010375977	0.0010986328	0.0011291504	0.001159668
71.6	0.00022506714	0.00021362305	0.00020980835	0.00020217896	0.00019073486	0.00018310547	0.00019836426	0.00022888184	0.00024032593	0.00023651123	0.00022888184	0.00021362305	0.00019073486	0.00016784668	0.0001487732	0.0001411438	0.0001487732	0.00018692017	0.00022888184	0.00024414062	0.00023651123	0.00022506714	0.00021743774	0.00020599365	0.00020217896	0.00020599365	0.00021362305	0.00021743774	0.00023269653	0.0002593994	0.0002746582	0.00032043457	0.00038909912	0.00047302246	0.0005340576	0.0005493164	0.0005645752	0.0005645752	0.00062561035	0.0006866455	0.0007324219	0.00077819824	0.0008392334	0.00090026855	0.0009613037	0.0010070801	0.0010681152	0.0010986328	0.0011291504
72.0	0.00022506714	0.00021362305	0.00020980835	0.00020217896	0.00019073486	0.00018310547	0.00019836426	0.00022888184	0.00024032593	0.00023651123	0.00022888184	0.00021362305	0.00019073486	0.00016784668	0.0001487732	0.0001411438	0.0001487732	0.00019073486	0.00022888184	0.00024414062	0.00023651123	0.00022506714	0.00021362305	0.00020217896	0.00020217896	0.00020599365	0.00021362305	0.00021743774	0.00023269653	0.0002593994	0.0002822876	0.00032806396	0.00039672852	0.00048065186	0.0005340576	0.0005493164	0.0005493164	0.0005645752	0.00062561035	0.0006866455	0.0007324219	0.00076293945	0.0008087158	0.000869751	0.00093078613	0.0009765625	0.0010070801	0.0010375977	0.0010986328
72.4	0.00022506714	0.00021362305	0.00020980835	0.00020217896	0.00019073486	0.00018310547	0.00019836426	0.00022888184	0.00024032593	0.00023651123	0.00022888184	0.00021362305	0.00019073486	0.00016784668	0.0001487732	0.0001411438	0.00015258789	0.00019073486	0.00023269653	0.00024414062	0.00023651123	0.00022506714	0.00021362305	0.00020217896	0.00020217896	0.00020599365	0.00020980835	0.00021362305	0.00023269653	0.0002593994	0.000289917	0.00034332275	0.0004119873	0.00048828125	0.0005340576	0.0005340576	0.0005340576	0.0005645752	0.00064086914	0.0007019043	0.0007324219	0.00076293945	0.0008087158	0.0008544922	0.00090026855	0.0009460449	0.0009765625	0.0010070801	0.0010681152
72.8	0.00022506714	0.00021362305	0.00020980835	0.00020217896	0.00018692017	0.00018310547	0.00019836426	0.00022888184	0.00024032593	0.00023651123	0.00022888184	0.00021362305	0.00019073486	0.00016403198	0.0001487732	0.0001411438	0.00015258789	0.00019454956	0.00023269653	0.00024414062	0.00023269653	0.00022506714	0.00021362305	0.00020217896	0.00020217896	0.00020599365	0.00020980835	0.00021362305	0.00023269653	0.0002670288	0.0002975464	0.00035095215	0.0004272461	0.00050354004	0.0005340576	0.0005340576	0.0005340576	0.000579834	0.00064086914	0.0007019043	0.00074768066	0.00076293945	0.00079345703	0.0008392334	0.00088500977	0.00091552734	0.00093078613	0.0009613037	0.0010375977
73.2	0.00022506714	0.00021362305	0.00020980835	0.00020217896	0.00018692017	0.00018310547	0.00019836426	0.00022888184	0.00024032593	0.00023651123	0.00022888184	0.00020980835	0.00019073486	0.00016403198	0.0001449585	0.0001411438	0.00015258789	0.00019454956	0.00023269653	0.00024414062	0.00023269653	0.00022125244	0.00020980835	0.00020217896	0.00020217896	0.00020599365	0.00020980835	0.00021362305	0.00023269653	0.0002670288	0.00031280518	0.00036621094	0.0004348755	0.00050354004	0.0005340576	0.0005187988	0.0005340576	0.000579834	0.00065612793	0.0007019043	0.00074768066	0.00076293945	0.00079345703	0.0008392334	0.000869751	0.00088500977	0.00091552734	0.00093078613	0.0010375977
73.6	0.00022506714	0.00021362305	0.00020980835	0.00020217896	0.00018692017	0.00018310547	0.00019836426	0.00022888184	0.00024032593	0.00023651123	0.00022506714	0.00020980835	0.00019073486	0.00016403198	0.0001449585	0.0001411438	0.00015640259	0.00019836426	0.00023651123	0.00024414062	0.00023269653	0.00022125244	0.00020980835	0.00020217896	0.00020217896	0.00020599365	0.00020980835	0.00021362305	0.00023651123	0.0002746582	0.00032043457	0.00038146973	0.00045013428	0.00050354004	0.0005187988	0.0005187988	0.0005340576	0.0005950928	0.00065612793	0.0007171631	0.00074768066	0.00076293945	0.00079345703	0.0008392334	0.0008544922	0.00088500977	0.00090026855	0.00091552734	0.0010070801
74.0	0.00022506714	0.00021362305	0.00020599365	0.00019836426	0.00018692017	0.00018310547	0.00019836426	0.00022888184	0.00024032593	0.00023651123	0.00022506714	0.00020980835	0.00018692017	0.00016403198	0.0001449585	0.0001411438	0.00015640259	0.00019836426	0.00023651123	0.00024414062	0.00023269653	0.00022125244	0.00020980835	0.00020217896	0.00020217896	0.00020217896	0.00020980835	0.00021362305	0.00023651123	0.0002746582	0.00032806396	0.00038909912	0.00045776367	0.00050354004	0.0005187988	0.0005187988	0.0005340576	0.0005950928	0.0006713867	0.0007171631	0.00076293945	0.00077819824	0.00079345703	0.0008392334	0.0008544922	0.000869751	0.00088500977	0.00091552734	0.0009765625
74.4	0.00022506714	0.00021362305	0.00020599365	0.00019836426	0.00018692017	0.00017929077	0.00019836426	0.00022888184	0.00024414062	0.00023651123	0.00022506714	0.00020980835	0.00018692017	0.00016403198	0.0001449585	0.0001411438	0.00015640259	0.00020217896	0.00023651123	0.00024414062	0.00023269653	0.00022125244	0.00020980835	0.00020217896	0.00019836426	0.00020217896	0.00020599365	0.00021362305	0.00024032593	0.0002822876	0.00033569336	0.0004043579	0.00046539307	0.00050354004	0.0005187988	0.00050354004	0.0005340576	0.00061035156	0.0006713867	0.0007324219	0.00076293945	0.00077819824	0.00079345703	0.0008239746	0.0008544922	0.000869751	0.00090026855	0.00091552734	0.0009765625
74.8	0.00022506714	0.00021362305	0.00020599365	0.00019836426	0.00018692017	0.00017929077	0.00019836426	0.00022888184	0.00024414062	0.00023651123	0.00022506714	0.00020980835	0.00018692017	0.00016403198	0.0001449585	0.0001411438	0.00016021729	0.00020217896	0.00023651123	0.00024414062	0.00023269653	0.00022125244	0.00020980835	0.00020217896	0.00019836426	0.00020217896	0.00020599365	0.00021362305	0.00024032593	0.000289917	0.00034332275	0.0004119873	0.00047302246	0.00050354004	0.00050354004	0.00050354004	0.0005340576	0.00061035156	0.0006713867	0.0007324219	0.00076293945	0.00079345703	0.00079345703	0.0008239746	0.0008544922	0.00088500977	0.00090026855	0.00093078613	0.0009765625
75.2	0.00022506714	0.00021362305	0.00020599365	0.00019836426	0.00018310547	0.00017929077	0.00019836426	0.00022888184	0.00024414062	0.00023651123	0.00022506714	0.00020980835	0.00018692017	0.00016403198	0.0001449585	0.0001411438	0.00016021729	0.00020599365	0.00024032593	0.00024414062	0.00023269653	0.00022125244	0.00020980835	0.00020217896	0.00019836426	0.00020217896	0.00020599365	0.00021362305	0.00024414062	0.000289917	0.00035095215	0.0004196167	0.00047302246	0.00050354004	0.00050354004	0.00050354004	0.0005493164	0.00061035156	0.0006713867	0.0007324219	0.00076293945	0.00079345703	0.00079345703	0.0008087158	0.0008544922	0.00088500977	0.00091552734	0.00093078613	0.0009765625
75.6	0.00022506714	0.00021362305	0.00020599365	0.00019836426	0.00018310547	0.00017929077	0.00019836426	0.00022888184	0.00024414062	0.00023651123	0.00022506714	0.00020980835	0.00018692017	0.00016403198	0.0001449585	0.0001411438	0.00016021729	0.00020599365	0.00024032593	0.00024414062	0.00023269653	0.00022125244	0.00020980835	0.00020217896	0.00019836426	0.00020217896	0.00020599365	0.00021362305	0.00024414062	0.0002975464	0.00035858154	0.0004272461	0.00048065186	0.00050354004	0.00050354004	0.00050354004	0.0005493164	0.00061035156	0.0006713867	0.0007324219	0.00076293945	0.00079345703	0.00079345703	0.00079345703	0.0008392334	0.00088500977	0.00091552734	0.00093078613	0.0009765625
76.0	0.00022506714	0.00021362305	0.00020599365	0.00019836426	0.00018310547	0.00017929077	0.00019836426	0.00022888184	0.00024414062	0.00023651123	0.00022506714	0.00020980835	0.00018692017	0.00016021729	0.0001449585	0.0001411438	0.00016403198	0.00020599365	0.00024032593	0.00024414062	0.00023269653	0.00022125244	0.00020980835	0.00020217896	0.00019836426	0.00020217896	0.00020599365	0.00021743774	0.00025177002	0.0002975464	0.00036621094	0.0004348755	0.00048065186	0.00050354004	0.00048828125	0.00048828125	0.0005493164	0.00061035156	0.0006713867	0.0007019043	0.00074768066	0.00077819824	0.00077819824	0.00077819824	0.0008239746	0.000869751	0.00091552734	0.00093078613	0.0009765625
76.4	0.00022506714	0.00021362305	0.00020599365	0.00019454956	0.00018310547	0.00017929077	0.00019836426	0.00022888184	0.00024414062	0.00023651123	0.00022506714	0.00020980835	0.00018692017	0.00016021729	0.0001449585	0.0001411438	0.00016403198	0.00020980835	0.00024032593	0.00024414062	0.00023269653	0.00022125244	0.00020980835	0.00020217896	0.00019836426	0.00019836426	0.00020599365	0.00021743774	0.00025177002	0.00030517578	0.00037384033	0.0004348755	0.00048065186	0.00050354004	0.00048828125	0.00050354004	0.0005493164	0.00061035156	0.0006713867	0.0006866455	0.0007324219	0.00076293945	0.00076293945	0.00076293945	0.0008087158	0.0008544922	0.00090026855	0.00091552734	0.0009765625
76.8	0.00022506714	0.00021362305	0.00020599365	0.00019454956	0.00018310547	0.00017929077	0.00019836426	0.00022888184	0.00024414062	0.00023651123	0.00022506714	0.00020599365	0.00018692017	0.00016021729	0.0001449585	0.0001411438	0.00016403198	0.00020980835	0.00024414062	0.00024414062	0.00023269653	0.00022125244	0.00020980835	0.00020217896	0.00019836426	0.00019836426	0.00020217896	0.00021743774	0.0002593994	0.00031280518	0.00038146973	0.00044250488	0.00048065186	0.00050354004	0.00048828125	0.00050354004	0.0005493164	0.00061035156	0.00065612793	0.0006713867	0.0007019043	0.00076293945	0.00074768066	0.00074768066	0.00079345703	0.0008392334	0.00088500977	0.00090026855	0.0009765625
77.2	0.00022506714	0.00021362305	0.00020599365	0.00019454956	0.00018310547	0.00017929077	0.00019836426	0.00022888184	0.00024414062	0.00023651123	0.00022506714	0.00020599365	0.00018310547	0.00016021729	0.0001449585	0.0001449585	0.00016784668	0.00021362305	0.00024414062	0.00024414062	0.00023269653	0.00022125244	0.00020980835	0.00020217896	0.00019836426	0.00019836426	0.00020217896	0.00022125244	0.0002593994	0.00032043457	0.00038146973	0.00044250488	0.00048065186	0.00050354004	0.00048828125	0.00050354004	0.0005493164	0.00061035156	0.00064086914	0.00065612793	0.0007019043	0.00074768066	0.0007324219	0.0007324219	0.00077819824	0.0008239746	0.0008544922	0.00088500977	0.0009613037
77.6	0.00022506714	0.00021362305	0.00020599365	0.00019454956	0.00017929077	0.00017929077	0.00019836426	0.00022888184	0.00024414062	0.00023651123	0.00022506714	0.00020599365	0.00018310547	0.00016021729	0.0001449585	0.0001449585	0.00016784668	0.00021362305	0.00024414062	0.00024414062	0.00023269653	0.00022125244	0.00020980835	0.00020217896	0.00019836426	0.00019836426	0.00020599365	0.00022506714	0.0002670288	0.00032043457	0.00038909912	0.00044250488	0.00048065186	0.00048828125	0.00048828125	0.00050354004	0.0005493164	0.00061035156	0.00062561035	0.00065612793	0.0006866455	0.0007324219	0.0007171631	0.0007324219	0.00076293945	0.00079345703	0.0008239746	0.0008544922	0.0009460449
78.0	0.00022506714	0.00021362305	0.00020599365	0.00019454956	0.00017929077	0.00017929077	0.00019836426	0.00022888184	0.00024414062	0.00023651123	0.00022125244	0.00020599365	0.00018310547	0.00016021729	0.0001449585	0.0001449585	0.00016784668	0.00021362305	0.00024414062	0.00024414062	0.00023269653	0.00022125244	0.00020980835	0.00020217896	0.00019836426	0.00019836426	0.00020599365	0.00022506714	0.0002746582	0.00032806396	0.00039672852	0.00044250488	0.00048065186	0.00048828125	0.00048828125	0.00050354004	0.0005493164	0.0005950928	0.00062561035	0.00064086914	0.0006866455	0.0007171631	0.0007171631	0.0007171631	0.00074768066	0.00077819824	0.0008087158	0.0008392334	0.00093078613
78.4	0.00022506714	0.00021362305	0.00020599365	0.00019454956	0.00017929077	0.00017547607	0.00019836426	0.00022888184	0.00024414062	0.00023651123	0.00022125244	0.00020599365	0.00018310547	0.00016021729	0.0001449585	0.0001449585	0.00017166138	0.00021743774	0.00024414062	0.00025177002	0.00023651123	0.00022125244	0.00020980835	0.00020217896	0.00019836426	0.00019836426	0.00020599365	0.00022888184	0.0002746582	0.00033569336	0.00039672852	0.00044250488	0.00047302246	0.00048828125	0.00048065186	0.00050354004	0.0005645752	0.0005950928	0.00061035156	0.00065612793	0.0006866455	0.0007171631	0.0007019043	0.0007019043	0.0007324219	0.00076293945	0.00077819824	0.0008239746	0.00091552734
78.8	0.00022506714	0.00021362305	0.00020217896	0.00019073486	0.00017929077	0.00017547607	0.00019836426	0.00022888184	0.00024414062	0.00023651123	0.00022125244	0.00020599365	0.00018310547	0.00016021729	0.0001449585	0.0001449585	0.00017166138	0.00021743774	0.00024414062	0.00025177002	0.00023651123	0.00022125244	0.00020980835	0.00020217896	0.00019836426	0.00019836426	0.00020599365	0.00023269653	0.0002822876	0.00034332275	0.00039672852	0.00044250488	0.00047302246	0.00048065186	0.00048065186	0.00050354004	0.0005645752	0.0005950928	0.00061035156	0.00065612793	0.0007019043	0.0007171631	0.0007019043	0.0007019043	0.0007171631	0.00074768066	0.00077819824	0.0008087158	0.00090026855
79.2	0.00022506714	0.00021362305	0.00020217896	0.00019073486	0.00017929077	0.00017547607	0.00019836426	0.00022888184	0.00024414062	0.00023651123	0.00022125244	0.00020599365	0.00018310547	0.00016021729	0.0001449585	0.0001449585	0.00017166138	0.00021743774	0.00025177002	0.00025177002	0.00023651123	0.00022125244	0.00020980835	0.00020599365	0.00020217896	0.00019836426	0.00020599365	0.00023269653	0.0002822876	0.00034332275	0.00039672852	0.00044250488	0.00047302246	0.00047302246	0.00047302246	0.00050354004	0.0005645752	0.0005950928	0.00061035156	0.00065612793	0.0007171631	0.0007171631	0.0007019043	0.0007019043	0.0007171631	0.0007324219	0.00076293945	0.0008087158	0.000869751
79.6	0.00022506714	0.00021362305	0.00020217896	0.00019073486	0.00017929077	0.00017547607	0.00019836426	0.00022888184	0.00024414062	0.00023651123	0.00022125244	0.00020599365	0.00018310547	0.00016021729	0.0001449585	0.0001449585	0.00017547607	0.00022125244	0.00025177002	0.00025177002	0.00023651123	0.00022125244	0.00020980835	0.00020599365	0.00020217896	0.00020217896	0.00020980835	0.00023651123	0.000289917	0.00035095215	0.00039672852	0.0004348755	0.00046539307	0.00047302246	0.00047302246	0.00050354004	0.0005645752	0.0005950928	0.00062561035	0.0006713867	0.0007171631	0.0007171631	0.0007019043	0.0006866455	0.0007019043	0.0007324219	0.00074768066	0.00079345703	0.0008544922
80.0	0.00022506714	0.00021362305	0.00020217896	0.00019073486	0.00017547607	0.00017547607	0.00019836426	0.00022888184	0.00024414062	0.00023651123	0.00022125244	0.00020217896	0.00018310547	0.00016021729	0.0001449585	0.0001487732	0.00017547607	0.00022125244	0.00025177002	0.00025177002	0.00023651123	0.00022125244	0.00020980835	0.00020599365	0.00020217896	0.00020217896	0.00020980835	0.00024032593	0.000289917	0.00035095215	0.00039672852	0.0004348755	0.00046539307	0.00046539307	0.00046539307	0.00050354004	0.0005645752	0.0005950928	0.00062561035	0.0006713867	0.0007171631	0.0007171631	0.0007171631	0.0006866455	0.0007019043	0.0007324219	0.00074768066	0.00077819824	0.0008392334
80.4	0.00022506714	0.00021362305	0.00020217896	0.00019073486	0.00017547607	0.00017547607	0.00019836426	0.00022888184	0.00024414062	0.00023651123	0.00022125244	0.00020217896	0.00018310547	0.00016021729	0.0001449585	0.0001487732	0.00017547607	0.00022125244	0.00025177002	0.00025177002	0.00023651123	0.00022506714	0.00020980835	0.00020599365	0.00020217896	0.00020217896	0.00021362305	0.00024414062	0.0002975464	0.00035095215	0.00039672852	0.0004348755	0.00045776367	0.00045776367	0.00045776367	0.00050354004	0.0005645752	0.0005950928	0.00062561035	0.0006866455	0.0007171631	0.0007171631	0.0007171631	0.0007019043	0.0007171631	0.0007324219	0.00076293945	0.00079345703	0.0008392334
80.8	0.00022506714	0.00021362305	0.00020217896	0.00019073486	0.00017547607	0.00017547607	0.00019836426	0.00022888184	0.00024414062	0.00023651123	0.00022125244	0.00020217896	0.00018310547	0.00016021729	0.0001449585	0.0001487732	0.00017929077	0.00022506714	0.00025177002	0.00025177002	0.00024032593	0.00022506714	0.00021362305	0.00020599365	0.00020217896	0.00020217896	0.00021362305	0.00024414062	0.0002975464	0.00035858154	0.00039672852	0.0004348755	0.00045776367	0.00045776367	0.00045776367	0.00050354004	0.0005645752	0.0005950928	0.00062561035	0.0006866455	0.0007019043	0.0007171631	0.0007324219	0.0007171631	0.0007324219	0.00074768066	0.00077819824	0.00079345703	0.0008392334
81.2	0.00022506714	0.00021362305	0.00020217896	0.00019073486	0.00017547607	0.00017547607	0.00019836426	0.00022888184	0.00024414062	0.00023651123	0.00022125244	0.00020217896	0.00017929077	0.00016021729	0.0001449585	0.0001487732	0.00017929077	0.00022506714	0.00025177002	0.00025177002	0.00024032593	0.00022506714	0.00021362305	0.00020599365	0.00020599365	0.00020599365	0.00021743774	0.00024414062	0.00030517578	0.00035858154	0.00039672852	0.0004348755	0.00045013428	0.00045013428	0.00045776367	0.00050354004	0.0005645752	0.000579834	0.00064086914	0.0006866455	0.0007019043	0.0007171631	0.0007324219	0.0007324219	0.00074768066	0.00076293945	0.00077819824	0.0008087158	0.0008392334
81.6	0.00022506714	0.00021362305	0.00020217896	0.00019073486	0.00017547607	0.00017547607	0.00019836426	0.00022888184	0.00024414062	0.00023651123	0.00022125244	0.00020217896	0.00017929077	0.00016021729	0.0001449585	0.0001487732	0.00017929077	0.00022506714	0.00025177002	0.00025177002	0.00024032593	0.00022506714	0.00021362305	0.00020980835	0.00020599365	0.00020599365	0.00021743774	0.00025177002	0.00030517578	0.00035858154	0.00039672852	0.0004272461	0.00045013428	0.00045013428	0.00045013428	0.00050354004	0.0005493164	0.000579834	0.00064086914	0.0006866455	0.0006866455	0.0007171631	0.0007324219	0.0007324219	0.00076293945	0.00077819824	0.00079345703	0.0008087158	0.0008544922
82.0	0.00022506714	0.00021362305	0.00020217896	0.00019073486	0.00017547607	0.00017547607	0.00019836426	0.00022888184	0.00024414062	0.00023651123	0.00022125244	0.00020217896	0.00017929077	0.00016021729	0.0001449585	0.0001487732	0.00018310547	0.00022888184	0.00025177002	0.00025177002	0.00024032593	0.00022506714	0.00021362305	0.00020980835	0.00020599365	0.00020599365	0.00022125244	0.00025177002	0.00031280518	0.00035858154	0.00038909912	0.0004272461	0.00045013428	0.00045013428	0.00045013428	0.00050354004	0.0005493164	0.000579834	0.00064086914	0.0006713867	0.0006866455	0.0007019043	0.0007324219	0.00074768066	0.00076293945	0.00077819824	0.0008087158	0.0008239746	0.0008544922
82.4	0.00022506714	0.00021362305	0.00020217896	0.00019073486	0.00017547607	0.00017547607	0.00019836426	0.00022888184	0.00024414062	0.00023651123	0.00022125244	0.00020217896	0.00017929077	0.00016021729	0.0001449585	0.00015258789	0.00018310547	0.00022888184	0.00025177002	0.00025177002	0.00024032593	0.00022506714	0.00021362305	0.00020980835	0.00020599365	0.00020980835	0.00022125244	0.00025177002	0.00031280518	0.00035858154	0.00038909912	0.0004272461	0.00044250488	0.00044250488	0.00045013428	0.00050354004	0.0005493164	0.000579834	0.00064086914	0.0006713867	0.0006866455	0.0007019043	0.0007171631	0.0007324219	0.00076293945	0.00077819824	0.00079345703	0.0008087158	0.0008392334
82.8	0.00022506714	0.00021362305	0.00020217896	0.00019073486	0.00017547607	0.00017547607	0.00019836426	0.00022888184	0.00024414062	0.00023651123	0.00022125244	0.00019836426	0.00017929077	0.00016021729	0.0001487732	0.00015258789	0.00018310547	0.00022888184	0.00025177002	0.00025177002	0.00024414062	0.00022506714	0.00021362305	0.00020980835	0.00020980835	0.00020980835	0.00022506714	0.00025177002	0.00031280518	0.00035858154	0.00038909912	0.0004272461	0.00044250488	0.00044250488	0.00045013428	0.00050354004	0.0005493164	0.000579834	0.00062561035	0.00065612793	0.0006713867	0.0006866455	0.0007171631	0.0007324219	0.00074768066	0.00076293945	0.00077819824	0.0008087158	0.0008239746
83.2	0.00022506714	0.00021362305	0.00020217896	0.00018692017	0.00017547607	0.00017547607	0.00019836426	0.00022888184	0.00024414062	0.00023651123	0.00022125244	0.00019836426	0.00017929077	0.00016021729	0.0001487732	0.00015258789	0.00018310547	0.00022888184	0.00025177002	0.0002593994	0.00024414062	0.00022506714	0.00021362305	0.00020980835	0.00020980835	0.00020980835	0.00022506714	0.0002593994	0.00031280518	0.00035858154	0.00038909912	0.0004272461	0.00044250488	0.00044250488	0.00045013428	0.00050354004	0.0005493164	0.000579834	0.00062561035	0.00064086914	0.00065612793	0.0006866455	0.0007019043	0.0007171631	0.0007324219	0.00074768066	0.00076293945	0.00077819824	0.00077819824
83.6	0.00022506714	0.00021362305	0.00020217896	0.00018692017	0.00017547607	0.00017547607	0.00019836426	0.00023269653	0.00024414062	0.00023651123	0.00022125244	0.00019836426	0.00017929077	0.00016021729	0.0001487732	0.00015258789	0.00018692017	0.00023269653	0.0002593994	0.0002593994	0.00024414062	0.00022506714	0.00021362305	0.00020980835	0.00020980835	0.00021362305	0.00022888184	0.0002593994	0.00032043457	0.00035858154	0.00038909912	0.0004196167	0.00044250488	0.00044250488	0.00045013428	0.00050354004	0.0005493164	0.000579834	0.00062561035	0.00064086914	0.00065612793	0.0006713867	0.0006866455	0.0007019043	0.0007019043	0.0007019043	0.0007324219	0.0007324219	0.0007324219
84.0	0.00022506714	0.00021362305	0.00020217896	0.00018692017	0.00017547607	0.00017547607	0.00019836426	0.00023269653	0.00024414062	0.00024032593	0.00022125244	0.00019836426	0.00017929077	0.00016021729	0.0001487732	0.00015258789	0.00018692017	0.00023269653	0.0002593994	0.0002593994	0.00024414062	0.00022888184	0.00021362305	0.00020980835	0.00020980835	0.00021362305	0.00022888184	0.0002593994	0.00032043457	0.00035858154	0.00038909912	0.0004196167	0.00044250488	0.00044250488	0.00045013428	0.00050354004	0.0005493164	0.000579834	0.00061035156	0.00062561035	0.00064086914	0.00065612793	0.0006713867	0.0006713867	0.0006713867	0.0006713867	0.0006866455	0.0007019043	0.0006866455
84.4	0.00022506714	0.00020980835	0.00020217896	0.00018692017	0.00017547607	0.00017547607	0.00019836426	0.00023269653	0.00024414062	0.00024032593	0.00022125244	0.00019836426	0.00017929077	0.00016021729	0.0001487732	0.00015258789	0.00018692017	0.00023269653	0.0002593994	0.0002593994	0.00024414062	0.00022888184	0.00021362305	0.00021362305	0.00021362305	0.00021743774	0.00023269653	0.0002593994	0.00032043457	0.00035858154	0.00038909912	0.0004196167	0.00044250488	0.00044250488	0.00045013428	0.00050354004	0.0005493164	0.000579834	0.00061035156	0.00062561035	0.00064086914	0.00064086914	0.00065612793	0.00064086914	0.00062561035	0.00062561035	0.00064086914	0.00064086914	0.00061035156
84.8	0.00022506714	0.00020980835	0.00020217896	0.00018692017	0.00017547607	0.00017547607	0.00019836426	0.00023269653	0.00024414062	0.00024032593	0.00022125244	0.00019836426	0.00017929077	0.00016021729	0.0001487732	0.00015258789	0.00018692017	0.00023269653	0.0002593994	0.0002593994	0.00024414062	0.00022888184	0.00021362305	0.00021362305	0.00021362305	0.00021743774	0.00023269653	0.0002670288	0.00032806396	0.00035858154	0.00038146973	0.0004196167	0.0004348755	0.00044250488	0.00045013428	0.00050354004	0.0005493164	0.000579834	0.0005950928	0.00061035156	0.00062561035	0.00062561035	0.00061035156	0.00061035156	0.0005950928	0.000579834	0.000579834	0.000579834	0.0005340576
85.2	0.00022506714	0.00020980835	0.00020217896	0.00018692017	0.00017547607	0.00017547607	0.00019836426	0.00023269653	0.00024414062	0.00024032593	0.00022125244	0.00019836426	0.00017547607	0.00016021729	0.0001487732	0.00015640259	0.00018692017	0.00023269653	0.0002593994	0.0002593994	0.00024414062	0.00022888184	0.00021362305	0.00021362305	0.00021362305	0.00021743774	0.00023269653	0.0002670288	0.00032806396	0.00035858154	0.00038146973	0.0004196167	0.0004348755	0.00044250488	0.00045013428	0.00050354004	0.0005493164	0.000579834	0.0005950928	0.00061035156	0.00061035156	0.0005950928	0.000579834	0.0005645752	0.0005493164	0.0005340576	0.0005187988	0.0005187988	0.00045776367
85.6	0.00022506714	0.00020980835	0.00020217896	0.00018692017	0.00017547607	0.00017547607	0.00019836426	0.00023269653	0.00024414062	0.00024032593	0.00022125244	0.00019836426	0.00017547607	0.00016021729	0.0001487732	0.00015640259	0.00019073486	0.00023651123	0.0002593994	0.0002593994	0.00025177002	0.00022888184	0.00021362305	0.00021362305	0.00021362305	0.00021743774	0.00023269653	0.0002670288	0.00032806396	0.00035858154	0.00038146973	0.0004119873	0.0004348755	0.00044250488	0.00045013428	0.00050354004	0.0005493164	0.0005645752	0.0005950928	0.0005950928	0.0005950928	0.0005645752	0.0005493164	0.0005340576	0.0005187988	0.00048065186	0.00045776367	0.0004348755	0.00038146973
86.0	0.00022506714	0.00020980835	0.00020217896	0.00018692017	0.00017547607	0.00017547607	0.00019836426	0.00023269653	0.00024414062	0.00024032593	0.00022125244	0.00019836426	0.00017547607	0.00016021729	0.00015258789	0.00015640259	0.00019073486	0.00023651123	0.0002593994	0.0002593994	0.00025177002	0.00022888184	0.00021362305	0.00021362305	0.00021743774	0.00022125244	0.00023651123	0.0002670288	0.00032806396	0.00035858154	0.00038146973	0.0004119873	0.0004348755	0.00044250488	0.00045013428	0.00050354004	0.0005493164	0.0005645752	0.000579834	0.0005950928	0.000579834	0.0005493164	0.0005187988	0.00050354004	0.00047302246	0.0004348755	0.00039672852	0.00036621094	0.00031280518
86.4	0.00022506714	0.00020980835	0.00020217896	0.00018692017	0.00017547607	0.00017547607	0.00019836426	0.00023269653	0.00024414062	0.00024032593	0.00022125244	0.00019836426	0.00017547607	0.00016021729	0.00015258789	0.00015640259	0.00019073486	0.00023651123	0.0002593994	0.0002593994	0.00025177002	0.00022888184	0.00021743774	0.00021362305	0.00021743774	0.00022125244	0.00023651123	0.0002670288	0.00032806396	0.00035858154	0.00038146973	0.0004119873	0.0004348755	0.00044250488	0.00045013428	0.00048828125	0.0005340576	0.0005645752	0.000579834	0.000579834	0.0005645752	0.0005187988	0.00047302246	0.00046539307	0.0004348755	0.00038909912	0.00035095215	0.00031280518	0.0002593994
86.8	0.00022506714	0.00020980835	0.00020217896	0.00018692017	0.00017547607	0.00017547607	0.00019836426	0.00023269653	0.00024414062	0.00024032593	0.00022125244	0.00019836426	0.00017547607	0.00016021729	0.00015258789	0.00015640259	0.00019073486	0.00023651123	0.0002593994	0.0002593994	0.00025177002	0.00022888184	0.00021743774	0.00021362305	0.00021743774	0.00022125244	0.00023651123	0.0002670288	0.00033569336	0.00035858154	0.00038146973	0.0004119873	0.0004348755	0.00044250488	0.00045013428	0.00048828125	0.0005340576	0.0005645752	0.000579834	0.000579834	0.0005493164	0.00048828125	0.00044250488	0.0004348755	0.00039672852	0.00035095215	0.00030517578	0.0002670288	0.00021362305
87.2	0.00022506714	0.00020980835	0.00020217896	0.00018692017	0.00017547607	0.00017547607	0.00019836426	0.00023269653	0.00024414062	0.00024032593	0.00022125244	0.00019454956	0.00017547607	0.00016021729	0.00015258789	0.00015640259	0.00019073486	0.00023651123	0.0002593994	0.0002593994	0.00025177002	0.00022888184	0.00021743774	0.00021362305	0.00021743774	0.00022125244	0.00023651123	0.0002670288	0.00033569336	0.00035858154	0.00037384033	0.0004119873	0.0004348755	0.00044250488	0.00045013428	0.00048828125	0.0005340576	0.0005645752	0.0005645752	0.000579834	0.0005340576	0.00046539307	0.0004119873	0.0004043579	0.00036621094	0.00032043457	0.0002746582	0.00022888184	0.00017929077
87.6	0.00022506714	0.00020980835	0.00020217896	0.00018692017	0.00017547607	0.00017547607	0.00019836426	0.00023269653	0.00024414062	0.00024032593	0.00022125244	0.00019454956	0.00017547607	0.00016021729	0.00015258789	0.00015640259	0.00019073486	0.00023651123	0.0002593994	0.0002593994	0.00025177002	0.00023269653	0.00021743774	0.00021743774	0.00021743774	0.00022125244	0.00023651123	0.0002670288	0.00033569336	0.00035858154	0.00037384033	0.0004043579	0.0004348755	0.00044250488	0.00045013428	0.00048828125	0.0005340576	0.0005493164	0.0005645752	0.0005645752	0.0005340576	0.00044250488	0.00038146973	0.00037384033	0.00033569336	0.000289917	0.00024414062	0.00020980835	0.00016403198
88.0	0.00022506714	0.00020980835	0.00020217896	0.00018692017	0.00017547607	0.00017547607	0.00019836426	0.00023269653	0.00024414062	0.00024032593	0.00022125244	0.00019454956	0.00017547607	0.00016021729	0.00015258789	0.00015640259	0.00019073486	0.00023651123	0.0002593994	0.0002670288	0.00025177002	0.00023269653	0.00021743774	0.00021743774	0.00021743774	0.00022506714	0.00023651123	0.0002746582	0.00033569336	0.00035858154	0.00037384033	0.0004043579	0.0004348755	0.00044250488	0.00045013428	0.00048828125	0.0005340576	0.0005493164	0.0005645752	0.0005645752	0.0005187988	0.0004272461	0.00035858154	0.00034332275	0.00031280518	0.0002670288	0.00022506714	0.00018692017	0.0001487732
88.4	0.00022506714	0.00020980835	0.00020217896	0.00018692017	0.00017547607	0.00017547607	0.00019836426	0.00023269653	0.00024414062	0.00024032593	0.00022125244	0.00019454956	0.00017547607	0.00016021729	0.00015258789	0.00016021729	0.00019073486	0.00023651123	0.0002593994	0.0002670288	0.00025177002	0.00023269653	0.00021743774	0.00021743774	0.00022125244	0.00022506714	0.00023651123	0.0002746582	0.00033569336	0.00035858154	0.00037384033	0.0004043579	0.0004348755	0.00044250488	0.00045013428	0.00048828125	0.0005340576	0.0005493164	0.0005645752	0.0005645752	0.00050354004	0.0004043579	0.00033569336	0.00031280518	0.000289917	0.00025177002	0.00021362305	0.00017929077	0.0001411438
88.8	0.00022506714	0.00021362305	0.00020217896	0.00018692017	0.00017547607	0.00017547607	0.00019836426	0.00023269653	0.00024414062	0.00024032593	0.00022125244	0.00019454956	0.00017547607	0.00016021729	0.00015258789	0.00016021729	0.00019073486	0.00023651123	0.0002593994	0.0002670288	0.00025177002	0.00023269653	0.00021743774	0.00021743774	0.00022125244	0.00022506714	0.00023651123	0.0002746582	0.00033569336	0.00035858154	0.00037384033	0.0004043579	0.0004348755	0.00044250488	0.00045013428	0.00048828125	0.0005187988	0.0005340576	0.0005493164	0.0005645752	0.00050354004	0.00038909912	0.00031280518	0.0002822876	0.0002670288	0.00024032593	0.00020599365	0.00017166138	0.0001373291
89.2	0.00022506714	0.00021362305	0.00020217896	0.00018692017	0.00017547607	0.00017547607	0.00019836426	0.00023269653	0.00024414062	0.00024032593	0.00022125244	0.00019454956	0.00017547607	0.00016021729	0.00015258789	0.00016021729	0.00019454956	0.00023651123	0.0002593994	0.0002670288	0.00025177002	0.00023269653	0.00021743774	0.00021743774	0.00022125244	0.00022506714	0.00023651123	0.0002746582	0.00033569336	0.00035858154	0.00037384033	0.0004043579	0.0004348755	0.00045013428	0.00045013428	0.00048828125	0.0005187988	0.0005340576	0.0005493164	0.0005493164	0.00048828125	0.00037384033	0.0002975464	0.0002593994	0.00024414062	0.00022506714	0.00019836426	0.00016403198	0.0001335144
89.6	0.00022506714	0.00021362305	0.00020217896	0.00018692017	0.00017547607	0.00017547607	0.00019836426	0.00023269653	0.00024414062	0.00024032593	0.00022125244	0.00019454956	0.00017166138	0.00016021729	0.00015640259	0.00016021729	0.00019454956	0.00023651123	0.0002593994	0.0002670288	0.00025177002	0.00023269653	0.00021743774	0.00021743774	0.00022125244	0.00022506714	0.00023651123	0.0002746582	0.00033569336	0.00035858154	0.00037384033	0.00039672852	0.0004348755	0.00045013428	0.00045013428	0.00048828125	0.0005187988	0.0005340576	0.0005493164	0.0005493164	0.00048065186	0.00035858154	0.0002746582	0.00024032593	0.00022888184	0.00021743774	0.00019073486	0.00016021729	0.0001335144
90.0	0.00022506714	0.00021362305	0.00020217896	0.00018692017	0.00017547607	0.00017547607	0.00019836426	0.00023269653	0.00024414062	0.00024032593	0.00022125244	0.00019836426	0.00017166138	0.00016021729	0.00015640259	0.00016021729	0.00019454956	0.00023651123	0.0002670288	0.0002670288	0.00025177002	0.00023269653	0.00021743774	0.00021743774	0.00022125244	0.00022506714	0.00023651123	0.0002746582	0.00033569336	0.00035858154	0.00037384033	0.00039672852	0.0004272461	0.00045013428	0.00045776367	0.00048065186	0.00050354004	0.0005187988	0.0005493164	0.0005493164	0.00047302246	0.00034332275	0.0002593994	0.00022125244	0.00021362305	0.00020599365	0.00018310547	0.00015640259	0.0001296997
90.4	0.00022506714	0.00021362305	0.00020217896	0.00018692017	0.00017547607	0.00017547607	0.00020217896	0.00023269653	0.00024414062	0.00024032593	0.00022125244	0.00019836426	0.00017166138	0.00016021729	0.00015640259	0.00016021729	0.00019454956	0.00023651123	0.0002670288	0.0002670288	0.00025177002	0.00023269653	0.00021743774	0.00021743774	0.00022125244	0.00022506714	0.00023651123	0.0002746582	0.00033569336	0.00035858154	0.00037384033	0.00039672852	0.0004272461	0.00045013428	0.00045776367	0.00048065186	0.00050354004	0.0005187988	0.0005340576	0.0005493164	0.00046539307	0.00032806396	0.00024032593	0.00020599365	0.00019836426	0.00019073486	0.00017547607	0.00015258789	0.0001296997
90.8	0.00022506714	0.00021362305	0.00020217896	0.00018692017	0.00017547607	0.00017547607	0.00020217896	0.00023269653	0.00024414062	0.00024414062	0.00022125244	0.00019836426	0.00017166138	0.00016021729	0.00015640259	0.00016021729	0.00019454956	0.00023651123	0.0002670288	0.0002670288	0.00025177002	0.00023269653	0.00021743774	0.00021743774	0.00022125244	0.00022506714	0.00023651123	0.0002670288	0.00033569336	0.00036621094	0.00037384033	0.00039672852	0.0004272461	0.00045013428	0.00045776367	0.00048065186	0.00050354004	0.0005187988	0.0005340576	0.0005340576	0.00045776367	0.00032043457	0.00022888184	0.00019073486	0.00018310547	0.00017929077	0.00016784668	0.0001449585	0.00012588501
91.2	0.00022506714	0.00021362305	0.00020217896	0.00018692017	0.00017547607	0.00017547607	0.00020217896	0.00023269653	0.00024414062	0.00024414062	0.00022125244	0.00019836426	0.00017547607	0.00016021729	0.00015640259	0.00016021729	0.00019454956	0.00023651123	0.0002670288	0.0002670288	0.00025177002	0.00023269653	0.00021743774	0.00021743774	0.00022125244	0.00022506714	0.00023651123	0.0002670288	0.00033569336	0.00036621094	0.00037384033	0.00039672852	0.0004272461	0.00045013428	0.00045776367	0.00047302246	0.00050354004	0.00050354004	0.0005340576	0.0005340576	0.00045013428	0.00030517578	0.00021362305	0.00017929077	0.00016784668	0.00016784668	0.00016021729	0.0001411438	0.00012207031
91.6	0.00022506714	0.00021362305	0.00020217896	0.00018692017	0.00017547607	0.00017547607	0.00020217896	0.00023269653	0.00024414062	0.00024414062	0.00022125244	0.00019836426	0.00017547607	0.00016021729	0.00015640259	0.00016021729	0.00019454956	0.00023651123	0.0002670288	0.0002670288	0.00025177002	0.00023269653	0.00022125244	0.00021743774	0.00022125244	0.00022506714	0.00023651123	0.0002670288	0.00033569336	0.00036621094	0.00037384033	0.00039672852	0.0004196167	0.00045013428	0.00045776367	0.00047302246	0.00048828125	0.00050354004	0.0005187988	0.0005340576	0.00045013428	0.000289917	0.00020217896	0.00016403198	0.00015640259	0.00015640259	0.00015258789	0.0001373291	0.00012588501
92.0	0.00022506714	0.00021362305	0.00020217896	0.00018692017	0.00017547607	0.00017547607	0.00020217896	0.00023269653	0.00024414062	0.00024414062	0.00022506714	0.00019836426	0.00017547607	0.00016021729	0.00015640259	0.00016403198	0.00019454956	0.00023651123	0.0002670288	0.0002670288	0.00025177002	0.00023651123	0.00022125244	0.00021743774	0.00022125244	0.00022506714	0.00023651123	0.0002670288	0.00033569336	0.00036621094	0.00037384033	0.00039672852	0.0004196167	0.00045013428	0.00045776367	0.00047302246	0.00048828125	0.00050354004	0.0005187988	0.0005340576	0.00044250488	0.0002822876	0.00019073486	0.00015258789	0.0001411438	0.0001449585	0.0001449585	0.0001335144	0.00012588501
92.4	0.00022506714	0.00021362305	0.00020217896	0.00018692017	0.00017547607	0.00017547607	0.00020217896	0.00023269653	0.00024414062	0.00024414062	0.00022506714	0.00019836426	0.00017547607	0.00016021729	0.00015640259	0.00016403198	0.00019454956	0.00023651123	0.0002670288	0.0002670288	0.0002593994	0.00023651123	0.00022125244	0.00021743774	0.00022125244	0.00022506714	0.00023651123	0.0002670288	0.00032806396	0.00036621094	0.00037384033	0.00039672852	0.0004196167	0.00045013428	0.00045776367	0.00047302246	0.00048828125	0.00048828125	0.0005187988	0.0005187988	0.0004348755	0.0002670288	0.00017929077	0.0001373291	0.0001296997	0.0001296997	0.0001335144	0.00012588501	0.00012207031
92.8	0.00022506714	0.00021362305	0.00020217896	0.00018692017	0.00017547607	0.00017547607	0.00020217896	0.00023269653	0.00024414062	0.00024414062	0.00022506714	0.00019836426	0.00017547607	0.00016021729	0.00015640259	0.00016403198	0.00019454956	0.00023651123	0.0002670288	0.0002670288	0.0002593994	0.00023651123	0.00022125244	0.00021743774	0.00022125244	0.00022506714	0.00023651123	0.0002670288	0.00032806396	0.00036621094	0.00037384033	0.00039672852	0.0004196167	0.00044250488	0.00046539307	0.00046539307	0.00048065186	0.00048828125	0.00050354004	0.0005187988	0.0004348755	0.0002593994	0.00016021729	0.00012207031	0.00011444092	0.000118255615	0.00012207031	0.000118255615	0.000118255615
93.2	0.00022506714	0.00021362305	0.00020217896	0.00018692017	0.00017547607	0.00017547607	0.00020217896	0.00023269653	0.00024414062	0.00024414062	0.00022506714	0.00019836426	0.00017547607	0.00016021729	0.00015640259	0.00016403198	0.00019454956	0.00023651123	0.0002670288	0.0002670288	0.0002593994	0.00023651123	0.00022125244	0.00021743774	0.00022125244	0.00022506714	0.00023651123	0.0002670288	0.00032043457	0.00036621094	0.00038146973	0.00039672852	0.0004119873	0.00044250488	0.00045776367	0.00046539307	0.00048065186	0.00048828125	0.00050354004	0.0005187988	0.0004348755	0.00024414062	0.0001449585	0.000104904175	0.00010108948	0.00010681152	0.00011062622	0.00011062622	0.000118255615
93.6	0.00022506714	0.00021362305	0.00020217896	0.00018692017	0.00017547607	0.00017929077	0.00020217896	0.00023269653	0.00024414062	0.00024414062	0.00022506714	0.00019836426	0.00017547607	0.00015640259	0.00015258789	0.00016403198	0.00019454956	0.00023651123	0.0002670288	0.0002670288	0.0002593994	0.00023651123	0.00022125244	0.00021743774	0.00022125244	0.00022506714	0.00023651123	0.0002593994	0.00032043457	0.00036621094	0.00038146973	0.00039672852	0.0004119873	0.00044250488	0.00045776367	0.00046539307	0.00047302246	0.00048065186	0.00050354004	0.0005187988	0.0004348755	0.00023651123	0.0001296997	9.1552734e-5	8.773804e-5	9.346008e-5	9.918213e-5	0.000104904175	0.00012207031
94.0	0.00022506714	0.00021362305	0.00020217896	0.00018692017	0.00017547607	0.00017929077	0.00020217896	0.00023269653	0.00025177002	0.00024414062	0.00022506714	0.00020217896	0.00017547607	0.00016021729	0.00015258789	0.00016403198	0.00019454956	0.00023651123	0.0002670288	0.0002670288	0.0002593994	0.00023651123	0.00022125244	0.00021743774	0.00022125244	0.00022506714	0.00023651123	0.0002593994	0.00031280518	0.00036621094	0.00038909912	0.00039672852	0.0004196167	0.00044250488	0.00045776367	0.00046539307	0.00047302246	0.00048065186	0.00050354004	0.0005187988	0.0004348755	0.00022888184	0.00011634827	8.010864e-5	7.8201294e-5	8.201599e-5	8.9645386e-5	0.00010108948	0.0001373291
94.4	0.00022506714	0.00021362305	0.00020217896	0.00018692017	0.00017547607	0.00017929077	0.00020217896	0.00023269653	0.00025177002	0.00024414062	0.00022506714	0.00020217896	0.00017547607	0.00016021729	0.00015258789	0.00016403198	0.00019454956	0.00023651123	0.0002670288	0.0002670288	0.0002593994	0.00023651123	0.00022125244	0.00021743774	0.00022125244	0.00022506714	0.00023269653	0.0002593994	0.00031280518	0.00036621094	0.00038909912	0.0004043579	0.0004196167	0.0004348755	0.00045776367	0.00046539307	0.00047302246	0.00048065186	0.00050354004	0.0005187988	0.0004348755	0.00022125244	0.000104904175	7.05719e-5	6.866455e-5	7.43866e-5	8.773804e-5	0.00011444092	0.00017929077
94.8	0.00022506714	0.00021362305	0.00020217896	0.00018692017	0.00017547607	0.00017929077	0.00020217896	0.00023269653	0.00025177002	0.00024414062	0.00022888184	0.00020217896	0.00017547607	0.00016021729	0.00015258789	0.00016403198	0.00019454956	0.00023651123	0.0002670288	0.0002670288	0.0002593994	0.00023651123	0.00022125244	0.00021743774	0.00022125244	0.00022506714	0.00023269653	0.0002593994	0.00030517578	0.00036621094	0.00038909912	0.0004043579	0.0004196167	0.0004348755	0.00045776367	0.00046539307	0.00047302246	0.00048065186	0.00050354004	0.0005187988	0.0004348755	0.00021743774	9.536743e-5	6.484985e-5	6.1035156e-5	6.67572e-5	8.583069e-5	0.0001335144	0.00022888184
95.2	0.00022506714	0.00021362305	0.00020217896	0.00018692017	0.00017547607	0.00017929077	0.00020217896	0.00023269653	0.00025177002	0.00024414062	0.00022888184	0.00020217896	0.00017929077	0.00016021729	0.00015258789	0.00016403198	0.00019454956	0.00023651123	0.0002670288	0.0002670288	0.0002593994	0.00024032593	0.00022125244	0.00021743774	0.00022125244	0.00022506714	0.00023269653	0.00025177002	0.00030517578	0.00036621094	0.00039672852	0.0004119873	0.0004196167	0.0004348755	0.00045013428	0.00046539307	0.00047302246	0.00048065186	0.00050354004	0.0005187988	0.0004348755	0.00021362305	8.773804e-5	5.9127808e-5	5.6266785e-5	6.67572e-5	0.000102996826	0.00017929077	0.0002975464
95.6	0.00022506714	0.00021362305	0.00020217896	0.00018692017	0.00017547607	0.00017929077	0.00020217896	0.00023269653	0.00025177002	0.00024414062	0.00022888184	0.00020217896	0.00017929077	0.00016021729	0.00015258789	0.00016403198	0.00019454956	0.00023651123	0.0002670288	0.0002670288	0.0002593994	0.00024032593	0.00022125244	0.00021743774	0.00022125244	0.00022506714	0.00023269653	0.00025177002	0.0002975464	0.00035858154	0.00039672852	0.0004119873	0.0004272461	0.0004348755	0.00045013428	0.00046539307	0.00047302246	0.00048065186	0.00050354004	0.0005187988	0.0004348755	0.00021362305	8.010864e-5	5.4359436e-5	5.340576e-5	7.247925e-5	0.0001296997	0.00024032593	0.00038146973
96.0	0.00022506714	0.00021362305	0.00020217896	0.00018692017	0.00017547607	0.00017929077	0.00020217896	0.00023269653	0.00025177002	0.00024414062	0.00022888184	0.00020217896	0.00017929077	0.00016021729	0.00015258789	0.00016403198	0.00019454956	0.00023651123	0.0002670288	0.0002670288	0.0002593994	0.00024032593	0.00022506714	0.00021743774	0.00022125244	0.00022506714	0.00023269653	0.00025177002	0.000289917	0.00035858154	0.0004043579	0.0004196167	0.0004272461	0.0004348755	0.00045013428	0.00045776367	0.00047302246	0.00048065186	0.00050354004	0.0005187988	0.0004348755	0.00021362305	7.6293945e-5	5.2452087e-5	5.2452087e-5	7.8201294e-5	0.00016403198	0.00030517578	0.00046539307
96.4	0.00022506714	0.00021362305	0.00020217896	0.00018692017	0.00017929077	0.00017929077	0.00020217896	0.00023269653	0.00025177002	0.00024414062	0.00022888184	0.00020599365	0.00017929077	0.00016021729	0.00015258789	0.00016021729	0.00019454956	0.00023651123	0.0002670288	0.0002670288	0.0002593994	0.00024032593	0.00022506714	0.00021743774	0.00022125244	0.00022506714	0.00023269653	0.00025177002	0.000289917	0.00035095215	0.00039672852	0.0004196167	0.0004272461	0.0004348755	0.00045013428	0.00045776367	0.00047302246	0.00048065186	0.00050354004	0.0005187988	0.0004348755	0.00021362305	7.247925e-5	5.054474e-5	5.6266785e-5	0.00010108948	0.00021743774	0.00037384033	0.0005187988
96.8	0.00022506714	0.00021362305	0.00020217896	0.00018692017	0.00017929077	0.00017929077	0.00020217896	0.00023269653	0.00025177002	0.00024414062	0.00022888184	0.00020599365	0.00017929077	0.00016021729	0.00015258789	0.00016021729	0.00019454956	0.00023651123	0.0002670288	0.0002670288	0.0002593994	0.00024032593	0.00022506714	0.00022125244	0.00022125244	0.00022506714	0.00023269653	0.00025177002	0.0002822876	0.00034332275	0.00039672852	0.0004272461	0.0004348755	0.0004348755	0.00045013428	0.00045776367	0.00047302246	0.00048065186	0.00050354004	0.0005187988	0.0004348755	0.00021362305	7.05719e-5	4.9591064e-5	6.1035156e-5	0.00012588501	0.0002670288	0.00044250488	0.0005493164
97.2	0.00022506714	0.00021362305	0.00020217896	0.00018692017	0.00017929077	0.00018310547	0.00020217896	0.00023269653	0.00025177002	0.00024414062	0.00023269653	0.00020599365	0.00017929077	0.00016021729	0.00015258789	0.00016021729	0.00019073486	0.00023651123	0.0002670288	0.0002670288	0.0002593994	0.00024414062	0.00022506714	0.00022125244	0.00022125244	0.00022506714	0.00023269653	0.00025177002	0.0002822876	0.00034332275	0.00039672852	0.0004272461	0.0004348755	0.00044250488	0.00045013428	0.00045776367	0.00046539307	0.00048065186	0.00050354004	0.0005187988	0.0004348755	0.00021743774	7.05719e-5	5.054474e-5	7.05719e-5	0.00015640259	0.00032043457	0.00048828125	0.000579834
97.6	0.00022506714	0.00021362305	0.00020217896	0.00018692017	0.00017929077	0.00018310547	0.00020217896	0.00023269653	0.00025177002	0.00024414062	0.00023269653	0.00020980835	0.00018310547	0.00016021729	0.00015258789	0.00016021729	0.00019073486	0.00023651123	0.0002670288	0.0002670288	0.0002593994	0.00024414062	0.00022888184	0.00022125244	0.00022125244	0.00022506714	0.00023269653	0.00024414062	0.0002746582	0.00033569336	0.00039672852	0.0004272461	0.00044250488	0.00044250488	0.00045013428	0.00045776367	0.00046539307	0.00048065186	0.00050354004	0.0005187988	0.0004348755	0.00021743774	7.05719e-5	5.1498413e-5	8.201599e-5	0.00019454956	0.00037384033	0.0005187988	0.000579834
98.0	0.00022506714	0.00021362305	0.00020217896	0.00018692017	0.00017929077	0.00018310547	0.00020599365	0.00023269653	0.00025177002	0.00025177002	0.00023269653	0.00020980835	0.00018310547	0.00016403198	0.00015258789	0.00016021729	0.00019073486	0.00023651123	0.0002670288	0.0002746582	0.0002670288	0.00024414062	0.00022888184	0.00022125244	0.00022125244	0.00022506714	0.00023269653	0.00024414062	0.0002746582	0.00032806396	0.00038909912	0.0004272461	0.00044250488	0.00044250488	0.00045013428	0.00045776367	0.00046539307	0.00048065186	0.00050354004	0.0005187988	0.0004348755	0.00022125244	7.247925e-5	5.4359436e-5	9.727478e-5	0.00022888184	0.0004196167	0.0005493164	0.0005950928
98.4	0.00022506714	0.00021362305	0.00020217896	0.00019073486	0.00017929077	0.00018310547	0.00020599365	0.00023269653	0.00025177002	0.00025177002	0.00023269653	0.00020980835	0.00018310547	0.00016403198	0.00015258789	0.00016021729	0.00019073486	0.00023269653	0.0002670288	0.0002746582	0.0002670288	0.00024414062	0.00022888184	0.00022125244	0.00022125244	0.00022506714	0.00023269653	0.00024414062	0.0002670288	0.00032043457	0.00038909912	0.0004272461	0.00044250488	0.00044250488	0.00044250488	0.00045776367	0.00046539307	0.00048065186	0.00050354004	0.0005187988	0.0004348755	0.00022506714	7.43866e-5	5.9127808e-5	0.00011634827	0.0002670288	0.00045013428	0.0005645752	0.0005950928
98.8	0.00022506714	0.00021362305	0.00020217896	0.00019073486	0.00017929077	0.00018310547	0.00020599365	0.00023269653	0.00025177002	0.00025177002	0.00023269653	0.00020980835	0.00018310547	0.00016403198	0.00015258789	0.00016021729	0.00019073486	0.00023269653	0.0002670288	0.0002746582	0.0002670288	0.00025177002	0.00023269653	0.00022125244	0.00022125244	0.00022506714	0.00023269653	0.00024414062	0.0002670288	0.00031280518	0.00038146973	0.0004272461	0.00044250488	0.00044250488	0.00045013428	0.00045013428	0.00046539307	0.00048065186	0.00050354004	0.0005187988	0.0004348755	0.00022506714	7.6293945e-5	6.484985e-5	0.0001373291	0.0002975464	0.00047302246	0.0005645752	0.000579834
99.2	0.00022506714	0.00021362305	0.00020217896	0.00019073486	0.00017929077	0.00018310547	0.00020599365	0.00023269653	0.00025177002	0.00025177002	0.00023651123	0.00021362305	0.00018692017	0.00016403198	0.00015258789	0.00016021729	0.00018692017	0.00023269653	0.0002670288	0.0002746582	0.0002670288	0.00025177002	0.00023269653	0.00022506714	0.00022125244	0.00022506714	0.00023269653	0.00024414062	0.0002593994	0.00031280518	0.00037384033	0.0004196167	0.00044250488	0.00044250488	0.00045013428	0.00045013428	0.00046539307	0.00048065186	0.00050354004	0.0005187988	0.0004348755	0.00022888184	8.010864e-5	7.247925e-5	0.00015640259	0.00032043457	0.00048828125	0.0005645752	0.000579834
99.6	0.00022506714	0.00021362305	0.00020217896	0.00019073486	0.00018310547	0.00018310547	0.00020599365	0.00023269653	0.00025177002	0.00025177002	0.00023651123	0.00021362305	0.00018692017	0.00016403198	0.00015258789	0.00016021729	0.00018692017	0.00023269653	0.0002670288	0.0002746582	0.0002670288	0.00025177002	0.00023269653	0.00022506714	0.00022125244	0.00022506714	0.00023269653	0.00024414062	0.0002593994	0.00030517578	0.00036621094	0.0004196167	0.00044250488	0.00045013428	0.00045013428	0.00045013428	0.00046539307	0.00048065186	0.00050354004	0.0005187988	0.0004348755	0.00023269653	8.583069e-5	8.010864e-5	0.00017166138	0.00034332275	0.00048828125	0.0005645752	0.000579834
100.0	0.00022506714	0.00021362305	0.00020217896	0.00019073486	0.00018310547	0.00018310547	0.00020599365	0.00023269653	0.00025177002	0.00025177002	0.00023651123	0.00021362305	0.00018692017	0.00016784668	0.00015640259	0.00016021729	0.00018692017	0.00023269653	0.0002670288	0.0002746582	0.0002670288	0.00025177002	0.00023651123	0.00022506714	0.00022125244	0.00022506714	0.00023269653	0.00024032593	0.0002593994	0.0002975464	0.00035858154	0.0004119873	0.00044250488	0.00045013428	0.00045013428	0.00045013428	0.00046539307	0.00048065186	0.00050354004	0.00050354004	0.0004272461	0.00023651123	8.9645386e-5	8.773804e-5	0.00018692017	0.00035095215	0.00048828125	0.0005645752	0.0005645752
100.4	0.00022506714	0.00021362305	0.00020217896	0.00019073486	0.00018310547	0.00018310547	0.00020599365	0.00023269653	0.00025177002	0.00025177002	0.00023651123	0.00021743774	0.00019073486	0.00016784668	0.00015640259	0.00016021729	0.00018692017	0.00022888184	0.0002670288	0.0002746582	0.0002670288	0.00025177002	0.00023651123	0.00022506714	0.00022125244	0.00022506714	0.00023269653	0.00024032593	0.00025177002	0.000289917	0.00035095215	0.0004119873	0.00044250488	0.00045013428	0.00045013428	0.00045013428	0.00046539307	0.00048065186	0.00050354004	0.00050354004	0.0004272461	0.00024032593	9.536743e-5	9.346008e-5	0.00019454956	0.00035858154	0.00048828125	0.0005493164	0.0005645752
100.8	0.00022506714	0.00021362305	0.00020217896	0.00019073486	0.00018310547	0.00018692017	0.00020599365	0.00023269653	0.00025177002	0.00025177002	0.00024032593	0.00021743774	0.00019073486	0.00016784668	0.00015640259	0.00016021729	0.00018692017	0.00022888184	0.0002670288	0.0002746582	0.0002670288	0.0002593994	0.00024032593	0.00022888184	0.00022506714	0.00022506714	0.00023269653	0.00024032593	0.00025177002	0.000289917	0.00035095215	0.0004043579	0.00044250488	0.00045013428	0.00045013428	0.00045013428	0.00046539307	0.00048065186	0.00050354004	0.00050354004	0.0004272461	0.00024414062	0.00010108948	9.727478e-5	0.00019836426	0.00035858154	0.00048065186	0.0005493164	0.0005645752
101.2	0.00022506714	0.00021362305	0.00020217896	0.00019073486	0.00018310547	0.00018692017	0.00020599365	0.00023269653	0.00025177002	0.00025177002	0.00024032593	0.00021743774	0.00019073486	0.00016784668	0.00015640259	0.00016021729	0.00018310547	0.00022888184	0.0002670288	0.0002746582	0.0002746582	0.0002593994	0.00024032593	0.00022888184	0.00022506714	0.00022506714	0.00022888184	0.00024032593	0.00025177002	0.0002822876	0.00034332275	0.00039672852	0.00044250488	0.00045013428	0.00045013428	0.00045013428	0.00046539307	0.00048065186	0.00050354004	0.00050354004	0.0004196167	0.00024414062	0.00010681152	0.00010108948	0.00020217896	0.00035095215	0.00048065186	0.0005493164	0.0005493164
101.6	0.00022506714	0.00021362305	0.00020599365	0.00019073486	0.00018310547	0.00018692017	0.00020599365	0.00023651123	0.00025177002	0.00025177002	0.00024032593	0.00022125244	0.00019454956	0.00016784668	0.00015640259	0.00016021729	0.00018310547	0.00022888184	0.0002670288	0.0002746582	0.0002746582	0.0002593994	0.00024414062	0.00022888184	0.00022506714	0.00022506714	0.00022888184	0.00024032593	0.00025177002	0.0002746582	0.00033569336	0.00039672852	0.0004348755	0.00045013428	0.00045013428	0.00045013428	0.00046539307	0.00048065186	0.00050354004	0.00050354004	0.0004196167	0.00025177002	0.00011062622	0.000102996826	0.00019836426	0.00034332275	0.00048065186	0.0005493164	0.0005493164
102.0	0.00022506714	0.00021362305	0.00020599365	0.00019454956	0.00018692017	0.00018692017	0.00020599365	0.00023651123	0.00025177002	0.00025177002	0.00024032593	0.00022125244	0.00019454956	0.00017166138	0.00015640259	0.00016021729	0.00018310547	0.00022888184	0.0002670288	0.0002746582	0.0002746582	0.0002593994	0.00024414062	0.00023269653	0.00022506714	0.00022506714	0.00022888184	0.00024032593	0.00025177002	0.0002746582	0.00032806396	0.00038909912	0.0004348755	0.00045013428	0.00045013428	0.00045013428	0.00046539307	0.00048065186	0.00050354004	0.00048828125	0.0004196167	0.00025177002	0.00011253357	0.000102996826	0.00019454956	0.00034332275	0.00047302246	0.0005493164	0.0005340576
102.4	0.00022506714	0.00021362305	0.00020599365	0.00019454956	0.00018692017	0.00019073486	0.00020980835	0.00023651123	0.00025177002	0.00025177002	0.00024032593	0.00022125244	0.00019454956	0.00017166138	0.00015640259	0.00016021729	0.00018310547	0.00022888184	0.0002670288	0.0002746582	0.0002746582	0.0002593994	0.00024414062	0.00023269653	0.00022888184	0.00022506714	0.00023269653	0.00024032593	0.00025177002	0.0002746582	0.00032043457	0.00038146973	0.0004272461	0.00045013428	0.00045776367	0.00045776367	0.00046539307	0.00048828125	0.00050354004	0.00048828125	0.0004196167	0.0002593994	0.000120162964	0.00010681152	0.00019454956	0.00034332275	0.00048065186	0.0005493164	0.0005187988
102.8	0.00022506714	0.00021362305	0.00020599365	0.00019454956	0.00018692017	0.00019073486	0.00020980835	0.00023651123	0.00025177002	0.00025177002	0.00024414062	0.00022506714	0.00019836426	0.00017166138	0.00016021729	0.00016021729	0.00018310547	0.00022506714	0.0002670288	0.0002746582	0.0002746582	0.0002670288	0.00025177002	0.00023651123	0.00022888184	0.00022888184	0.00023269653	0.00024032593	0.00024414062	0.0002670288	0.00031280518	0.00037384033	0.0004272461	0.00045013428	0.00045776367	0.00045776367	0.00047302246	0.00048828125	0.00050354004	0.00048828125	0.0004196167	0.0002670288	0.0001373291	0.000118255615	0.00019836426	0.00034332275	0.00048828125	0.0005493164	0.0005187988
103.2	0.00022506714	0.00021362305	0.00020599365	0.00019454956	0.00018692017	0.00019073486	0.00020980835	0.00023651123	0.00025177002	0.00025177002	0.00024414062	0.00022506714	0.00019836426	0.00017547607	0.00016021729	0.00016021729	0.00018310547	0.00022506714	0.0002670288	0.0002746582	0.0002746582	0.0002670288	0.00025177002	0.00023651123	0.00022888184	0.00022888184	0.00023269653	0.00024032593	0.00024414062	0.0002670288	0.00030517578	0.00036621094	0.0004196167	0.00045013428	0.00045776367	0.00045776367	0.00047302246	0.00048828125	0.00050354004	0.00048828125	0.0004272461	0.0002822876	0.00015640259	0.0001335144	0.00020980835	0.00035858154	0.00050354004	0.0005493164	0.00050354004
103.6	0.00022506714	0.00021362305	0.00020599365	0.00019454956	0.00018692017	0.00019073486	0.00020980835	0.00023651123	0.00025177002	0.00025177002	0.00024414062	0.00022506714	0.00020217896	0.00017547607	0.00016021729	0.00016021729	0.00018310547	0.00022506714	0.0002670288	0.0002822876	0.0002746582	0.0002670288	0.00025177002	0.00023651123	0.00023269653	0.00022888184	0.00023269653	0.00024032593	0.00024414062	0.0002670288	0.00030517578	0.00035858154	0.0004119873	0.00045013428	0.00045776367	0.00046539307	0.00048065186	0.00050354004	0.00050354004	0.00050354004	0.0004348755	0.0002975464	0.00018310547	0.00016021729	0.00023651123	0.00038909912	0.0005187988	0.0005493164	0.00048828125
104.0	0.00022506714	0.00021362305	0.00020599365	0.00019454956	0.00018692017	0.00019454956	0.00021362305	0.00023651123	0.00025177002	0.00025177002	0.00024414062	0.00022888184	0.00020217896	0.00017547607	0.00016021729	0.00016021729	0.00018310547	0.00022506714	0.0002670288	0.0002822876	0.0002822876	0.0002670288	0.00025177002	0.00024032593	0.00023269653	0.00023269653	0.00023269653	0.00024032593	0.00024414062	0.0002593994	0.0002975464	0.00035095215	0.0004119873	0.00044250488	0.00045776367	0.00046539307	0.00048065186	0.00050354004	0.0005187988	0.00050354004	0.00044250488	0.00032043457	0.00022125244	0.00020599365	0.0002746582	0.0004119873	0.0005340576	0.0005493164	0.00047302246
104.4	0.00022506714	0.00021362305	0.00020599365	0.00019454956	0.00019073486	0.00019454956	0.00021362305	0.00023651123	0.00025177002	0.00025177002	0.00024414062	0.00022888184	0.00020599365	0.00017929077	0.00016021729	0.00016021729	0.00018310547	0.00022506714	0.0002593994	0.0002822876	0.0002822876	0.0002746582	0.0002593994	0.00024414062	0.00023651123	0.00023269653	0.00023651123	0.00024032593	0.00024414062	0.0002593994	0.0002975464	0.00035095215	0.0004043579	0.00044250488	0.00045776367	0.00047302246	0.00048828125	0.00050354004	0.0005187988	0.00050354004	0.00045013428	0.00035095215	0.0002670288	0.00025177002	0.00032043457	0.00045013428	0.0005493164	0.0005493164	0.00045776367
104.8	0.00022506714	0.00021362305	0.00020599365	0.00019836426	0.00019073486	0.00019454956	0.00021362305	0.00023651123	0.00025177002	0.00025177002	0.00024414062	0.00022888184	0.00020599365	0.00017929077	0.00016403198	0.00016403198	0.00018310547	0.00022506714	0.0002593994	0.0002822876	0.0002822876	0.0002746582	0.0002593994	0.00024414062	0.00023651123	0.00023651123	0.00023651123	0.00024032593	0.00024414062	0.0002593994	0.000289917	0.00034332275	0.00039672852	0.00044250488	0.00045776367	0.00047302246	0.00048828125	0.0005187988	0.0005187988	0.0005187988	0.00047302246	0.00038146973	0.00031280518	0.00031280518	0.00038146973	0.00048828125	0.0005645752	0.0005493164	0.0004348755
105.2	0.00022506714	0.00021362305	0.00020599365	0.00019836426	0.00019073486	0.00019454956	0.00021362305	0.00023651123	0.00025177002	0.0002593994	0.00024414062	0.00022888184	0.00020599365	0.00017929077	0.00016403198	0.00016403198	0.00018310547	0.00022506714	0.0002593994	0.0002822876	0.0002822876	0.0002746582	0.0002593994	0.00024414062	0.00024032593	0.00023651123	0.00024032593	0.00024414062	0.00025177002	0.0002593994	0.000289917	0.00033569336	0.00038909912	0.0004348755	0.00046539307	0.00048065186	0.00050354004	0.0005187988	0.0005340576	0.0005340576	0.00048828125	0.0004196167	0.00037384033	0.00038146973	0.00044250488	0.0005340576	0.0005645752	0.0005340576	0.0004119873
105.6	0.00022506714	0.00021362305	0.00020599365	0.00019836426	0.00019073486	0.00019836426	0.00021362305	0.00024032593	0.00025177002	0.0002593994	0.00025177002	0.00023269653	0.00020980835	0.00018310547	0.00016403198	0.00016403198	0.00018310547	0.00022506714	0.0002593994	0.0002822876	0.0002822876	0.0002746582	0.0002593994	0.00025177002	0.00024414062	0.00024032593	0.00024032593	0.00024414062	0.00025177002	0.0002593994	0.0002822876	0.00032806396	0.00038146973	0.0004348755	0.00046539307	0.00048065186	0.00050354004	0.0005187988	0.0005340576	0.0005340576	0.00050354004	0.00045776367	0.0004348755	0.00044250488	0.00050354004	0.0005493164	0.0005645752	0.00050354004	0.00038146973
106.0	0.00022506714	0.00021362305	0.00020980835	0.00019836426	0.00019454956	0.00019836426	0.00021743774	0.00024032593	0.00025177002	0.0002593994	0.00025177002	0.00023269653	0.00020980835	0.00018310547	0.00016403198	0.00016403198	0.00018692017	0.00022506714	0.0002593994	0.0002822876	0.0002822876	0.0002746582	0.0002670288	0.00025177002	0.00024414062	0.00024414062	0.00024414062	0.00024414062	0.00025177002	0.0002593994	0.0002822876	0.00032806396	0.00038146973	0.0004272461	0.00045776367	0.00048828125	0.00050354004	0.0005340576	0.0005493164	0.0005493164	0.0005187988	0.00048828125	0.00048065186	0.00050354004	0.0005340576	0.000579834	0.0005645752	0.00048065186	0.00034332275
106.4	0.00022506714	0.00021362305	0.00020980835	0.00019836426	0.00019454956	0.00019836426	0.00021743774	0.00024032593	0.00025177002	0.0002593994	0.00025177002	0.00023269653	0.00020980835	0.00018310547	0.00016403198	0.00016403198	0.00018692017	0.00022506714	0.0002593994	0.0002822876	0.0002822876	0.0002822876	0.0002670288	0.0002593994	0.00025177002	0.00024414062	0.00024414062	0.00025177002	0.00025177002	0.0002593994	0.0002822876	0.00032043457	0.00037384033	0.0004196167	0.00045776367	0.00048828125	0.0005187988	0.0005340576	0.0005493164	0.0005493164	0.0005340576	0.0005187988	0.0005187988	0.0005340576	0.0005645752	0.000579834	0.0005340576	0.0004348755	0.00030517578
106.8	0.00022506714	0.00021362305	0.00020980835	0.00019836426	0.00019454956	0.00019836426	0.00021743774	0.00024032593	0.00025177002	0.0002593994	0.00025177002	0.00023651123	0.00021362305	0.00018692017	0.00016784668	0.00016403198	0.00018692017	0.00022506714	0.0002593994	0.0002822876	0.0002822876	0.0002822876	0.0002670288	0.0002593994	0.00025177002	0.00025177002	0.00025177002	0.00025177002	0.00025177002	0.0002593994	0.0002822876	0.00031280518	0.00036621094	0.0004119873	0.00045776367	0.00048828125	0.0005187988	0.0005340576	0.0005493164	0.0005645752	0.0005493164	0.0005493164	0.0005645752	0.000579834	0.000579834	0.000579834	0.0005187988	0.00038909912	0.0002593994
107.2	0.00022506714	0.00021362305	0.00020980835	0.00020217896	0.00019836426	0.00020217896	0.00021743774	0.00024032593	0.00025177002	0.0002593994	0.00025177002	0.00023651123	0.00021362305	0.00018692017	0.00016784668	0.00016784668	0.00018692017	0.00022125244	0.0002593994	0.0002822876	0.0002822876	0.0002822876	0.0002746582	0.0002593994	0.0002593994	0.00025177002	0.00025177002	0.00025177002	0.0002593994	0.0002593994	0.0002822876	0.00031280518	0.00035858154	0.0004119873	0.00045013428	0.00048828125	0.0005187988	0.0005340576	0.0005493164	0.0005645752	0.0005645752	0.0005645752	0.000579834	0.000579834	0.000579834	0.0005645752	0.00048065186	0.00035095215	0.00021743774
107.6	0.00022506714	0.00021362305	0.00020980835	0.00020217896	0.00019836426	0.00020217896	0.00021743774	0.00024032593	0.0002593994	0.0002593994	0.00025177002	0.00023651123	0.00021743774	0.00019073486	0.00016784668	0.00016784668	0.00018692017	0.00022125244	0.0002593994	0.0002822876	0.0002822876	0.0002822876	0.0002746582	0.0002670288	0.0002593994	0.0002593994	0.0002593994	0.0002593994	0.0002593994	0.0002670288	0.0002822876	0.00030517578	0.00035095215	0.0004043579	0.00045013428	0.00048065186	0.0005187988	0.0005340576	0.0005493164	0.0005645752	0.0005645752	0.000579834	0.000579834	0.0005950928	0.000579834	0.0005340576	0.0004348755	0.00030517578	0.00018310547
108.0	0.00022506714	0.00021362305	0.00020980835	0.00020217896	0.00019836426	0.00020217896	0.00022125244	0.00024032593	0.0002593994	0.0002593994	0.00025177002	0.00024032593	0.00021743774	0.00019073486	0.00016784668	0.00016784668	0.00018692017	0.00022125244	0.0002593994	0.0002822876	0.000289917	0.0002822876	0.0002746582	0.0002670288	0.0002593994	0.0002593994	0.0002593994	0.0002593994	0.0002593994	0.0002670288	0.0002822876	0.00030517578	0.00034332275	0.00039672852	0.00044250488	0.00048065186	0.00050354004	0.0005340576	0.0005493164	0.0005645752	0.0005645752	0.000579834	0.000579834	0.0005950928	0.000579834	0.0005187988	0.00039672852	0.0002593994	0.00015640259
108.4	0.00022506714	0.00021362305	0.00020980835	0.00020217896	0.00019836426	0.00020599365	0.00022125244	0.00024414062	0.0002593994	0.0002593994	0.00025177002	0.00024032593	0.00021743774	0.00019073486	0.00017166138	0.00016784668	0.00018692017	0.00022125244	0.0002593994	0.0002822876	0.000289917	0.000289917	0.0002822876	0.0002746582	0.0002670288	0.0002593994	0.0002593994	0.0002593994	0.0002670288	0.0002670288	0.0002822876	0.00030517578	0.00034332275	0.00038909912	0.0004348755	0.00047302246	0.00050354004	0.0005340576	0.0005493164	0.0005645752	0.0005645752	0.000579834	0.000579834	0.000579834	0.0005493164	0.00047302246	0.00035095215	0.00022888184	0.0001373291
108.8	0.00022506714	0.00021362305	0.00020980835	0.00020217896	0.00020217896	0.00020599365	0.00022125244	0.00024414062	0.0002593994	0.0002593994	0.00025177002	0.00024032593	0.00022125244	0.00019454956	0.00017166138	0.00016784668	0.00018692017	0.00022125244	0.0002593994	0.0002822876	0.000289917	0.000289917	0.0002822876	0.0002746582	0.0002670288	0.0002670288	0.0002670288	0.0002670288	0.0002670288	0.0002670288	0.0002822876	0.00030517578	0.00033569336	0.00038146973	0.0004272461	0.00047302246	0.00050354004	0.0005187988	0.0005340576	0.0005493164	0.0005645752	0.000579834	0.000579834	0.000579834	0.0005340576	0.0004348755	0.00031280518	0.00019836426	0.00012588501
109.2	0.00022506714	0.00021362305	0.00020980835	0.00020599365	0.00020217896	0.00020599365	0.00022506714	0.00024414062	0.0002593994	0.0002593994	0.00025177002	0.00024032593	0.00022125244	0.00019454956	0.00017166138	0.00016784668	0.00018692017	0.00022125244	0.0002593994	0.0002822876	0.000289917	0.000289917	0.0002822876	0.0002746582	0.0002670288	0.0002670288	0.0002670288	0.0002670288	0.0002670288	0.0002746582	0.0002822876	0.00030517578	0.00033569336	0.00037384033	0.0004196167	0.00046539307	0.00050354004	0.0005187988	0.0005340576	0.0005493164	0.0005645752	0.0005645752	0.000579834	0.0005645752	0.00050354004	0.00039672852	0.0002746582	0.00017547607	0.000118255615
109.6	0.00022506714	0.00021362305	0.00020980835	0.00020599365	0.00020217896	0.00020980835	0.00022506714	0.00024414062	0.0002593994	0.0002593994	0.00025177002	0.00024414062	0.00022125244	0.00019454956	0.00017166138	0.00016784668	0.00018692017	0.00022125244	0.0002593994	0.0002822876	0.000289917	0.000289917	0.000289917	0.0002822876	0.0002746582	0.0002746582	0.0002670288	0.0002746582	0.0002746582	0.0002746582	0.0002822876	0.00030517578	0.00032806396	0.00037384033	0.0004119873	0.00045776367	0.00048828125	0.0005187988	0.0005340576	0.0005493164	0.0005493164	0.0005645752	0.0005645752	0.0005340576	0.00046539307	0.00035858154	0.00024414062	0.00016021729	0.00011634827
110.0	0.00022506714	0.00021362305	0.00020980835	0.00020599365	0.00020599365	0.00020980835	0.00022506714	0.00024414062	0.0002593994	0.0002593994	0.00025177002	0.00024414062	0.00022506714	0.00019836426	0.00017547607	0.00017166138	0.00018692017	0.00022125244	0.0002593994	0.0002822876	0.000289917	0.000289917	0.000289917	0.0002822876	0.0002746582	0.0002746582	0.0002746582	0.0002746582	0.0002746582	0.0002822876	0.000289917	0.00030517578	0.00032806396	0.00036621094	0.0004119873	0.00045013428	0.00048828125	0.00050354004	0.0005187988	0.0005340576	0.0005493164	0.0005493164	0.0005493164	0.00050354004	0.0004348755	0.00032806396	0.00021743774	0.0001449585	0.00011444092
110.4	0.00022506714	0.00021362305	0.00020980835	0.00020599365	0.00020599365	0.00021362305	0.00022888184	0.00024414062	0.0002593994	0.0002593994	0.0002593994	0.00024414062	0.00022506714	0.00019836426	0.00017547607	0.00017166138	0.00018692017	0.00022125244	0.0002593994	0.0002822876	0.000289917	0.000289917	0.000289917	0.0002822876	0.0002822876	0.0002746582	0.0002746582	0.0002822876	0.0002822876	0.0002822876	0.000289917	0.00030517578	0.00032806396	0.00036621094	0.0004043579	0.00045013428	0.00048065186	0.00050354004	0.0005187988	0.0005340576	0.0005340576	0.0005493164	0.0005340576	0.00048065186	0.00039672852	0.0002975464	0.00019836426	0.0001411438	0.00011444092
110.8	0.00022506714	0.00021362305	0.00021362305	0.00020980835	0.00020599365	0.00021362305	0.00022888184	0.00024414062	0.0002593994	0.0002593994	0.0002593994	0.00024414062	0.00022506714	0.00019836426	0.00017547607	0.00017166138	0.00018692017	0.00022125244	0.0002593994	0.0002822876	0.0002975464	0.0002975464	0.000289917	0.0002822876	0.0002822876	0.0002822876	0.0002822876	0.0002822876	0.000289917	0.000289917	0.0002975464	0.00030517578	0.00032806396	0.00035858154	0.0004043579	0.00044250488	0.00048065186	0.00050354004	0.0005187988	0.0005187988	0.0005340576	0.0005340576	0.00050354004	0.00045013428	0.00036621094	0.0002670288	0.00018310547	0.0001335144	0.00011634827
111.2	0.00022506714	0.00021362305	0.00021362305	0.00020980835	0.00020980835	0.00021743774	0.00023269653	0.00025177002	0.0002593994	0.0002593994	0.0002593994	0.00024414062	0.00022888184	0.00020217896	0.00017547607	0.00017166138	0.00018692017	0.00022125244	0.0002593994	0.0002822876	0.0002975464	0.0002975464	0.000289917	0.000289917	0.0002822876	0.0002822876	0.0002822876	0.000289917	0.000289917	0.0002975464	0.00030517578	0.00031280518	0.00032806396	0.00035858154	0.00039672852	0.00044250488	0.00047302246	0.00048828125	0.00050354004	0.0005187988	0.0005187988	0.0005187988	0.00048065186	0.0004196167	0.00033569336	0.00024032593	0.00016784668	0.0001296997	0.000118255615
111.6	0.00022506714	0.00021362305	0.00021362305	0.00020980835	0.00020980835	0.00021743774	0.00023269653	0.00025177002	0.0002593994	0.0002593994	0.0002593994	0.00024414062	0.00022888184	0.00020217896	0.00017547607	0.00017166138	0.00018692017	0.00022125244	0.0002593994	0.0002822876	0.0002975464	0.0002975464	0.0002975464	0.000289917	0.000289917	0.000289917	0.000289917	0.000289917	0.0002975464	0.00030517578	0.00030517578	0.00032043457	0.00033569336	0.00035858154	0.00039672852	0.0004348755	0.00046539307	0.00048828125	0.00050354004	0.00050354004	0.00050354004	0.00048828125	0.00045776367	0.00038909912	0.00030517578	0.00022125244	0.00016021729	0.0001296997	0.00012207031
112.0	0.00022506714	0.00021362305	0.00021362305	0.00020980835	0.00020980835	0.00021743774	0.00023269653	0.00025177002	0.0002593994	0.0002670288	0.0002593994	0.00025177002	0.00022888184	0.00020217896	0.00017929077	0.00017166138	0.00018692017	0.00022125244	0.0002593994	0.000289917	0.0002975464	0.0002975464	0.0002975464	0.000289917	0.000289917	0.000289917	0.0002975464	0.0002975464	0.00030517578	0.00030517578	0.00031280518	0.00032043457	0.00033569336	0.00036621094	0.00039672852	0.0004348755	0.00046539307	0.00048828125	0.00048828125	0.00050354004	0.00048828125	0.00047302246	0.0004272461	0.00035858154	0.0002746582	0.00020599365	0.00015258789	0.0001335144	0.0001296997
112.4	0.00022506714	0.00021362305	0.00021362305	0.00021362305	0.00021362305	0.00022125244	0.00023651123	0.00025177002	0.0002593994	0.0002670288	0.0002593994	0.00025177002	0.00023269653	0.00020217896	0.00017929077	0.00017166138	0.00018692017	0.00022125244	0.0002593994	0.000289917	0.0002975464	0.0002975464	0.0002975464	0.0002975464	0.0002975464	0.0002975464	0.0002975464	0.00030517578	0.00031280518	0.00031280518	0.00032043457	0.00032806396	0.00034332275	0.00036621094	0.00039672852	0.0004348755	0.00046539307	0.00048065186	0.00048828125	0.00048828125	0.00048065186	0.00045013428	0.0004043579	0.00032806396	0.0002593994	0.00019073486	0.0001487732	0.0001335144	0.0001335144
112.8	0.00022506714	0.00021362305	0.00021362305	0.00021362305	0.00021362305	0.00022125244	0.00023651123	0.00025177002	0.0002670288	0.0002670288	0.0002593994	0.00025177002	0.00023269653	0.00020599365	0.00017929077	0.00017166138	0.00018692017	0.00022125244	0.0002593994	0.000289917	0.0002975464	0.0002975464	0.0002975464	0.0002975464	0.0002975464	0.0002975464	0.00030517578	0.00031280518	0.00031280518	0.00032043457	0.00032806396	0.00033569336	0.00035095215	0.00036621094	0.00039672852	0.0004348755	0.00045776367	0.00047302246	0.00048065186	0.00047302246	0.00046539307	0.0004272461	0.00037384033	0.00030517578	0.00023651123	0.00017929077	0.0001449585	0.0001373291	0.0001373291
113.2	0.00022506714	0.00021362305	0.00021362305	0.00021362305	0.00021362305	0.00022506714	0.00023651123	0.00025177002	0.0002670288	0.0002670288	0.0002593994	0.00025177002	0.00023269653	0.00020599365	0.00017929077	0.00017166138	0.00018692017	0.00022125244	0.0002593994	0.000289917	0.0002975464	0.00030517578	0.0002975464	0.0002975464	0.00030517578	0.00030517578	0.00031280518	0.00031280518	0.00032043457	0.00032806396	0.00033569336	0.00034332275	0.00035095215	0.00037384033	0.00039672852	0.0004272461	0.00045776367	0.00046539307	0.00046539307	0.00046539307	0.00044250488	0.0004043579	0.00035095215	0.0002822876	0.00022125244	0.00017166138	0.0001449585	0.0001373291	0.0001411438
113.6	0.00022506714	0.00021362305	0.00021362305	0.00021362305	0.00021743774	0.00022506714	0.00024032593	0.00025177002	0.0002670288	0.0002670288	0.0002593994	0.00025177002	0.00023269653	0.00020599365	0.00017929077	0.00017166138	0.00018692017	0.00022125244	0.0002593994	0.000289917	0.0002975464	0.00030517578	0.00030517578	0.00030517578	0.00030517578	0.00031280518	0.00031280518	0.00032043457	0.00032806396	0.00033569336	0.00034332275	0.00035095215	0.00035858154	0.00037384033	0.0004043579	0.0004272461	0.00045013428	0.00045776367	0.00045776367	0.00045013428	0.0004272461	0.00038909912	0.00032806396	0.0002670288	0.00020980835	0.00016784668	0.0001449585	0.0001411438	0.0001449585
114.0	0.00022506714	0.00021362305	0.00021362305	0.00021743774	0.00021743774	0.00022888184	0.00024032593	0.0002593994	0.0002670288	0.0002670288	0.0002593994	0.00025177002	0.00023269653	0.00020599365	0.00018310547	0.00017166138	0.00018692017	0.00022125244	0.0002593994	0.000289917	0.0002975464	0.00030517578	0.00030517578	0.00030517578	0.00031280518	0.00031280518	0.00032043457	0.00032806396	0.00033569336	0.00034332275	0.00035095215	0.00035858154	0.00036621094	0.00038146973	0.0004043579	0.0004272461	0.00044250488	0.00045013428	0.00044250488	0.0004348755	0.0004043579	0.00036621094	0.00031280518	0.00025177002	0.00020217896	0.00016403198	0.0001449585	0.0001449585	0.0001487732
114.4	0.00022506714	0.00021362305	0.00021743774	0.00021743774	0.00022125244	0.00022888184	0.00024414062	0.0002593994	0.0002670288	0.0002670288	0.0002593994	0.00025177002	0.00023651123	0.00020980835	0.00018310547	0.00017166138	0.00018692017	0.00022125244	0.0002593994	0.000289917	0.0002975464	0.00030517578	0.00030517578	0.00030517578	0.00031280518	0.00032043457	0.00032806396	0.00033569336	0.00034332275	0.00034332275	0.00035095215	0.00035858154	0.00036621094	0.00038146973	0.0004043579	0.0004272461	0.0004348755	0.0004348755	0.0004272461	0.0004119873	0.00038909912	0.00034332275	0.000289917	0.00024032593	0.00019454956	0.00016403198	0.0001487732	0.0001487732	0.0001487732
114.8	0.00022506714	0.00021743774	0.00021743774	0.00021743774	0.00022125244	0.00022888184	0.00024414062	0.0002593994	0.0002670288	0.0002670288	0.0002593994	0.00025177002	0.00023651123	0.00020980835	0.00018310547	0.00017166138	0.00018692017	0.00022125244	0.0002593994	0.000289917	0.00030517578	0.00030517578	0.00030517578	0.00031280518	0.00032043457	0.00032806396	0.00033569336	0.00034332275	0.00034332275	0.00035095215	0.00035858154	0.00035858154	0.00037384033	0.00038146973	0.0004043579	0.0004196167	0.0004272461	0.0004272461	0.0004119873	0.00039672852	0.00036621094	0.00032806396	0.0002746582	0.00022888184	0.00018692017	0.00016403198	0.00015258789	0.00015258789	0.00015258789
115.2	0.00022506714	0.00021743774	0.00021743774	0.00021743774	0.00022506714	0.00023269653	0.00024414062	0.0002593994	0.0002670288	0.0002670288	0.0002670288	0.00025177002	0.00023651123	0.00020980835	0.00018310547	0.00017547607	0.00018692017	0.00022125244	0.0002593994	0.000289917	0.00030517578	0.00030517578	0.00031280518	0.00031280518	0.00032043457	0.00032806396	0.00034332275	0.00034332275	0.00035095215	0.00035858154	0.00035858154	0.00036621094	0.00037384033	0.00038146973	0.0004043579	0.0004119873	0.0004196167	0.0004119873	0.00039672852	0.00037384033	0.00035095215	0.00031280518	0.0002670288	0.00021743774	0.00018310547	0.00016403198	0.00015258789	0.00015258789	0.00015258789
115.6	0.00022506714	0.00021743774	0.00021743774	0.00022125244	0.00022506714	0.00023269653	0.00025177002	0.0002593994	0.0002670288	0.0002670288	0.0002670288	0.00025177002	0.00023651123	0.00020980835	0.00018310547	0.00017547607	0.00018692017	0.00022125244	0.0002593994	0.000289917	0.00030517578	0.00030517578	0.00031280518	0.00032043457	0.00032806396	0.00033569336	0.00034332275	0.00035095215	0.00035095215	0.00035858154	0.00035858154	0.00036621094	0.00037384033	0.00038146973	0.00039672852	0.0004043579	0.0004043579	0.00039672852	0.00037384033	0.00035858154	0.00032806396	0.000289917	0.00025177002	0.00020980835	0.00018310547	0.00016403198	0.00015640259	0.00015640259	0.00015258789
116.0	0.00022506714	0.00021743774	0.00021743774	0.00022125244	0.00022506714	0.00023651123	0.00025177002	0.0002593994	0.0002670288	0.0002746582	0.0002670288	0.00025177002	0.00024032593	0.00020980835	0.00018310547	0.00017547607	0.00018692017	0.00022125244	0.0002593994	0.000289917	0.00030517578	0.00030517578	0.00031280518	0.00032043457	0.00032806396	0.00033569336	0.00034332275	0.00035095215	0.00035858154	0.00035858154	0.00035858154	0.00036621094	0.00037384033	0.00037384033	0.00038909912	0.00039672852	0.00038909912	0.00037384033	0.00035858154	0.00033569336	0.00030517578	0.0002746582	0.00024032593	0.00020599365	0.00017929077	0.00016403198	0.00016021729	0.00015640259	0.00015640259
116.4	0.00022506714	0.00021743774	0.00021743774	0.00022125244	0.00022888184	0.00023651123	0.00025177002	0.0002670288	0.0002746582	0.0002746582	0.0002670288	0.0002593994	0.00024032593	0.00021362305	0.00018692017	0.00017547607	0.00018692017	0.00022125244	0.0002593994	0.000289917	0.00030517578	0.00030517578	0.00031280518	0.00032043457	0.00032806396	0.00034332275	0.00035095215	0.00035858154	0.00035858154	0.00035858154	0.00035858154	0.00036621094	0.00036621094	0.00037384033	0.00038146973	0.00038146973	0.00037384033	0.00035858154	0.00034332275	0.00032043457	0.000289917	0.0002593994	0.00022888184	0.00020217896	0.00017929077	0.00016784668	0.00016021729	0.00016021729	0.00015640259
116.8	0.00022506714	0.00021743774	0.00022125244	0.00022506714	0.00022888184	0.00024032593	0.00025177002	0.0002670288	0.0002746582	0.0002746582	0.0002670288	0.0002593994	0.00024032593	0.00021362305	0.00018692017	0.00017547607	0.00018692017	0.00022125244	0.0002593994	0.000289917	0.00030517578	0.00030517578	0.00031280518	0.00032043457	0.00033569336	0.00034332275	0.00035095215	0.00035858154	0.00035858154	0.00035858154	0.00035858154	0.00036621094	0.00036621094	0.00036621094	0.00037384033	0.00036621094	0.00035858154	0.00034332275	0.00032806396	0.00030517578	0.0002746582	0.00025177002	0.00022125244	0.00019836426	0.00017929077	0.00016784668	0.00016403198	0.00016021729	0.00015640259
117.2	0.00022506714	0.00021743774	0.00022125244	0.00022506714	0.00023269653	0.00024032593	0.00025177002	0.0002670288	0.0002746582	0.0002746582	0.0002670288	0.0002593994	0.00024032593	0.00021362305	0.00018692017	0.00017547607	0.00018692017	0.00022125244	0.0002593994	0.000289917	0.00030517578	0.00031280518	0.00032043457	0.00032806396	0.00033569336	0.00034332275	0.00035095215	0.00035858154	0.00035858154	0.00035858154	0.00035858154	0.00035858154	0.00035858154	0.00035858154	0.00035858154	0.00035858154	0.00034332275	0.00032806396	0.00030517578	0.000289917	0.0002670288	0.00024032593	0.00021362305	0.00019454956	0.00017929077	0.00016784668	0.00016784668	0.00016403198	0.00015640259
117.6	0.00022506714	0.00021743774	0.00022125244	0.00022506714	0.00023269653	0.00024414062	0.0002593994	0.0002670288	0.0002746582	0.0002746582	0.0002670288	0.0002593994	0.00024032593	0.00021362305	0.00018692017	0.00017547607	0.00018692017	0.00022125244	0.0002593994	0.000289917	0.00030517578	0.00031280518	0.00032043457	0.00032806396	0.00033569336	0.00034332275	0.00035095215	0.00035858154	0.00035858154	0.00035858154	0.00035858154	0.00035858154	0.00035858154	0.00035095215	0.00035095215	0.00034332275	0.00032806396	0.00031280518	0.000289917	0.0002746582	0.00025177002	0.00023269653	0.00020980835	0.00019073486	0.00017929077	0.00017166138	0.00016784668	0.00016403198	0.00015640259
118.0	0.00022506714	0.00021743774	0.00022125244	0.00022506714	0.00023651123	0.00024414062	0.0002593994	0.0002670288	0.0002746582	0.0002746582	0.0002670288	0.0002593994	0.00024032593	0.00021362305	0.00018692017	0.00017929077	0.00018692017	0.00022125244	0.0002593994	0.000289917	0.00030517578	0.00031280518	0.00032043457	0.00032806396	0.00033569336	0.00034332275	0.00035095215	0.00035858154	0.00035858154	0.00035858154	0.00035095215	0.00035095215	0.00035095215	0.00034332275	0.00034332275	0.00033569336	0.00032043457	0.0002975464	0.0002822876	0.0002670288	0.00024414062	0.00022506714	0.00020599365	0.00019073486	0.00017929077	0.00017166138	0.00017166138	0.00016403198	0.00015640259
118.4	0.00022506714	0.00021743774	0.00022125244	0.00022888184	0.00023651123	0.00024414062	0.0002593994	0.0002746582	0.0002746582	0.0002746582	0.0002670288	0.0002593994	0.00024032593	0.00021362305	0.00018692017	0.00017929077	0.00019073486	0.00022506714	0.0002593994	0.000289917	0.00030517578	0.00031280518	0.00032043457	0.00032806396	0.00033569336	0.00034332275	0.00035095215	0.00035095215	0.00035095215	0.00035095215	0.00035095215	0.00035095215	0.00034332275	0.00033569336	0.00033569336	0.00032043457	0.00030517578	0.000289917	0.0002746582	0.0002593994	0.00024032593	0.00022125244	0.00020599365	0.00019073486	0.00017929077	0.00017547607	0.00017166138	0.00016403198	0.00015640259
118.8	0.00022506714	0.00021743774	0.00022125244	0.00022888184	0.00023651123	0.00025177002	0.0002593994	0.0002746582	0.0002746582	0.0002746582	0.0002746582	0.0002593994	0.00024414062	0.00021362305	0.00018692017	0.00017929077	0.00019073486	0.00022506714	0.0002593994	0.000289917	0.00030517578	0.00031280518	0.00032043457	0.00032806396	0.00033569336	0.00034332275	0.00035095215	0.00035095215	0.00035095215	0.00034332275	0.00034332275	0.00034332275	0.00033569336	0.00033569336	0.00032806396	0.00031280518	0.0002975464	0.0002822876	0.0002670288	0.00024414062	0.00023269653	0.00021743774	0.00020217896	0.00019073486	0.00017929077	0.00017547607	0.00017166138	0.00016403198	0.00015640259
119.2	0.00022506714	0.00021743774	0.00022506714	0.00022888184	0.00024032593	0.00025177002	0.0002670288	0.0002746582	0.0002822876	0.0002746582	0.0002746582	0.0002593994	0.00024414062	0.00021362305	0.00018692017	0.00017929077	0.00019073486	0.00022506714	0.0002593994	0.000289917	0.00030517578	0.00031280518	0.00032043457	0.00032806396	0.00033569336	0.00034332275	0.00034332275	0.00034332275	0.00034332275	0.00034332275	0.00033569336	0.00033569336	0.00033569336	0.00032806396	0.00032043457	0.00030517578	0.000289917	0.0002746582	0.0002593994	0.00024414062	0.00022888184	0.00021362305	0.00019836426	0.00018692017	0.00018310547	0.00017929077	0.00017547607	0.00016403198	0.00015640259
119.6	0.00022888184	0.00021362305	0.00022888184	0.00022888184	0.00024414062	0.00024414062	0.0002746582	0.0002746582	0.0002746582	0.0002746582	0.0002746582	0.0002746582	0.00024414062	0.00021362305	0.00018310547	0.00018310547	0.00019836426	0.00022888184	0.0002746582	0.0002746582	0.00030517578	0.00030517578	0.00030517578	0.00033569336	0.00033569336	0.00033569336	0.00033569336	0.00033569336	0.00033569336	0.00033569336	0.00033569336	0.00033569336	0.00033569336	0.00033569336	0.00030517578	0.00030517578	0.0002746582	0.0002746582	0.00024414062	0.00024414062	0.00022888184	0.00021362305	0.00019836426	0.00018310547	0.00018310547	0.00018310547	0.00016784668	0.00016784668	0.00015258789
120.0	0.00022888184	0.00021362305	0.00022888184	0.00022888184	0.00024414062	0.00024414062	0.0002746582	0.0002746582	0.0002746582	0.0002746582	0.0002746582	0.0002746582	0.00024414062	0.00021362305	0.00018310547	0.00018310547	0.00019836426	0.00022888184	0.0002746582	0.0002746582	0.00030517578	0.00030517578	0.00030517578	0.00033569336	0.00033569336	0.00033569336	0.00033569336	0.00033569336	0.00033569336	0.00033569336	0.00033569336	0.00033569336	0.00033569336	0.00030517578	0.00030517578	0.00030517578	0.0002746582	0.0002746582	0.00024414062	0.00024414062	0.00022888184	0.00021362305	0.00019836426	0.00018310547	0.00018310547	0.00018310547	0.00016784668	0.00016784668	0.00015258789
120.4	0.00022888184	0.00021362305	0.00022888184	0.00022888184	0.00024414062	0.00024414062	0.0002746582	0.0002746582	0.0002746582	0.0002746582	0.0002746582	0.0002746582	0.00024414062	0.00021362305	0.00018310547	0.00018310547	0.00019836426	0.00022888184	0.0002746582	0.0002746582	0.00030517578	0.00030517578	0.00030517578	0.00033569336	0.00033569336	0.00033569336	0.00033569336	0.00033569336	0.00033569336	0.00030517578	0.00030517578	0.00030517578	0.00030517578	0.00030517578	0.00030517578	0.00030517578	0.0002746582	0.0002746582	0.00024414062	0.00022888184	0.00021362305	0.00019836426	0.00019836426	0.00018310547	0.00018310547	0.00018310547	0.00016784668	0.00016784668	0.00015258789
120.8	0.00022888184	0.00021362305	0.00022888184	0.00022888184	0.00024414062	0.00024414062	0.0002746582	0.0002746582	0.0002746582	0.0002746582	0.0002746582	0.0002746582	0.00024414062	0.00021362305	0.00018310547	0.00018310547	0.00019836426	0.00022888184	0.0002746582	0.0002746582	0.00030517578	0.00030517578	0.00030517578	0.00033569336	0.00033569336	0.00033569336	0.00033569336	0.00030517578	0.00030517578	0.00030517578	0.00030517578	0.00030517578	0.00030517578	0.00030517578	0.00030517578	0.0002746582	0.0002746582	0.0002746582	0.00024414062	0.00022888184	0.00021362305	0.00019836426	0.00019836426	0.00018310547	0.00018310547	0.00018310547	0.00016784668	0.00016784668	0.00015258789
121.2	0.00022888184	0.00021362305	0.00022888184	0.00022888184	0.00024414062	0.0002746582	0.0002746582	0.0002746582	0.0002746582	0.0002746582	0.0002746582	0.0002746582	0.00024414062	0.00021362305	0.00018310547	0.00018310547	0.00019836426	0.00022888184	0.0002746582	0.0002746582	0.00030517578	0.00030517578	0.00030517578	0.00033569336	0.00033569336	0.00033569336	0.00030517578	0.00030517578	0.00030517578	0.00030517578	0.00030517578	0.00030517578	0.00030517578	0.00030517578	0.00030517578	0.0002746582	0.0002746582	0.0002746582	0.00024414062	0.00022888184	0.00021362305	0.00019836426	0.00019836426	0.00018310547	0.00018310547	0.00018310547	0.00016784668	0.00016784668	0.00015258789
121.6	0.00022888184	0.00021362305	0.00022888184	0.00024414062	0.00024414062	0.0002746582	0.0002746582	0.0002746582	0.0002746582	0.0002746582	0.0002746582	0.0002746582	0.00024414062	0.00021362305	0.00019836426	0.00018310547	0.00019836426	0.00022888184	0.0002746582	0.0002746582	0.00030517578	0.00030517578	0.00030517578	0.00033569336	0.00033569336	0.00030517578	0.00030517578	0.00030517578	0.00030517578	0.00030517578	0.00030517578	0.00030517578	0.00030517578	0.00030517578	0.00030517578	0.0002746582	0.0002746582	0.0002746582	0.00024414062	0.00022888184	0.00021362305	0.00019836426	0.00019836426	0.00018310547	0.00018310547	0.00018310547	0.00016784668	0.00015258789	0.00015258789
122.0	0.00022888184	0.00021362305	0.00022888184	0.00024414062	0.00024414062	0.0002746582	0.0002746582	0.0002746582	0.0002746582	0.0002746582	0.0002746582	0.0002746582	0.00024414062	0.00021362305	0.00019836426	0.00018310547	0.00019836426	0.00022888184	0.0002746582	0.0002746582	0.00030517578	0.00030517578	0.00030517578	0.00033569336	0.00030517578	0.00030517578	0.00030517578	0.00030517578	0.0002746582	0.0002746582	0.0002746582	0.0002746582	0.0002746582	0.0002746582	0.0002746582	0.0002746582	0.0002746582	0.00024414062	0.00024414062	0.00022888184	0.00021362305	0.00019836426	0.00019836426	0.00018310547	0.00018310547	0.00018310547	0.00016784668	0.00015258789	0.00015258789
122.4	0.00022888184	0.00021362305	0.00022888184	0.00024414062	0.00024414062	0.0002746582	0.0002746582	0.0002746582	0.0002746582	0.0002746582	0.0002746582	0.0002746582	0.00024414062	0.00021362305	0.00019836426	0.00018310547	0.00019836426	0.00022888184	0.0002746582	0.0002746582	0.00030517578	0.00030517578	0.00030517578	0.00030517578	0.00030517578	0.00030517578	0.00030517578	0.0002746582	0.0002746582	0.0002746582	0.0002746582	0.0002746582	0.0002746582	0.0002746582	0.0002746582	0.0002746582	0.0002746582	0.00024414062	0.00024414062	0.00022888184	0.00021362305	0.00019836426	0.00019836426	0.00018310547	0.00018310547	0.00018310547	0.00016784668	0.00015258789	0.00015258789
122.8	0.00022888184	0.00021362305	0.00022888184	0.00024414062	0.00024414062	0.0002746582	0.0002746582	0.0002746582	0.0002746582	0.0002746582	0.0002746582	0.0002746582	0.00024414062	0.00021362305	0.00019836426	0.00018310547	0.00019836426	0.00022888184	0.0002746582	0.0002746582	0.00030517578	0.00030517578	0.00030517578	0.00030517578	0.00030517578	0.00030517578	0.00030517578	0.0002746582	0.0002746582	0.0002746582	0.0002746582	0.0002746582	0.0002746582	0.0002746582	0.0002746582	0.0002746582	0.0002746582	0.00024414062	0.00024414062	0.00022888184	0.00021362305	0.00019836426	0.00019836426	0.00019836426	0.00018310547	0.00018310547	0.00016784668	0.00015258789	0.00015258789
123.2	0.00022888184	0.00021362305	0.00022888184	0.00024414062	0.00024414062	0.0002746582	0.0002746582	0.0002746582	0.0002746582	0.0002746582	0.0002746582	0.0002746582	0.00024414062	0.00021362305	0.00019836426	0.00018310547	0.00019836426	0.00022888184	0.0002746582	0.0002746582	0.00030517578	0.00030517578	0.00030517578	0.00030517578	0.00030517578	0.00030517578	0.0002746582	0.0002746582	0.0002746582	0.0002746582	0.0002746582	0.0002746582	0.0002746582	0.0002746582	0.0002746582	0.0002746582	0.0002746582	0.00024414062	0.00024414062	0.00022888184	0.00021362305	0.00019836426	0.00019836426	0.00019836426	0.00018310547	0.00018310547	0.00016784668	0.00015258789	0.00015258789
123.6	0.00022888184	0.00021362305	0.00022888184	0.00024414062	0.00024414062	0.0002746582	0.0002746582	0.0002746582	0.0002746582	0.0002746582	0.0002746582	0.0002746582	0.00024414062	0.00021362305	0.00019836426	0.00018310547	0.00019836426	0.00022888184	0.0002746582	0.0002746582	0.00030517578	0.00030517578	0.00030517578	0.00030517578	0.00030517578	0.0002746582	0.0002746582	0.0002746582	0.0002746582	0.0002746582	0.0002746582	0.0002746582	0.0002746582	0.0002746582	0.0002746582	0.0002746582	0.0002746582	0.00024414062	0.00024414062	0.00022888184	0.00021362305	0.00019836426	0.00019836426	0.00019836426	0.00018310547	0.00016784668	0.00015258789	0.00015258789	0.00016784668
124.0	0.00022888184	0.00021362305	0.00022888184	0.00024414062	0.00024414062	0.0002746582	0.0002746582	0.0002746582	0.00030517578	0.0002746582	0.0002746582	0.0002746582	0.00024414062	0.00021362305	0.00019836426	0.00019836426	0.00021362305	0.00022888184	0.0002746582	0.0002746582	0.00030517578	0.00030517578	0.00030517578	0.00030517578	0.00030517578	0.0002746582	0.0002746582	0.0002746582	0.0002746582	0.0002746582	0.0002746582	0.0002746582	0.0002746582	0.0002746582	0.0002746582	0.0002746582	0.0002746582	0.00024414062	0.00024414062	0.00022888184	0.00021362305	0.00019836426	0.00019836426	0.00019836426	0.00018310547	0.00016784668	0.00015258789	0.00015258789	0.00016784668
124.4	0.00022888184	0.00022888184	0.00022888184	0.00024414062	0.0002746582	0.0002746582	0.0002746582	0.0002746582	0.00030517578	0.0002746582	0.0002746582	0.0002746582	0.00024414062	0.00021362305	0.00019836426	0.00019836426	0.00021362305	0.00024414062	0.0002746582	0.0002746582	0.00030517578	0.00030517578	0.00030517578	0.00030517578	0.00030517578	0.0002746582	0.0002746582	0.0002746582	0.0002746582	0.0002746582	0.0002746582	0.0002746582	0.0002746582	0.0002746582	0.0002746582	0.0002746582	0.00024414062	0.00024414062	0.00022888184	0.00022888184	0.00021362305	0.00021362305	0.00019836426	0.00019836426	0.00018310547	0.00016784668	0.00015258789	0.00015258789	0.00016784668
124.8	0.00022888184	0.00022888184	0.00022888184	0.00024414062	0.0002746582	0.0002746582	0.0002746582	0.00030517578	0.00030517578	0.0002746582	0.0002746582	0.0002746582	0.00024414062	0.00021362305	0.00019836426	0.00019836426	0.00021362305	0.00024414062	0.0002746582	0.0002746582	0.00030517578	0.00030517578	0.00030517578	0.00030517578	0.0002746582	0.0002746582	0.0002746582	0.0002746582	0.0002746582	0.0002746582	0.0002746582	0.0002746582	0.0002746582	0.0002746582	0.0002746582	0.0002746582	0.00024414062	0.00024414062	0.00022888184	0.00022888184	0.00021362305	0.00021362305	0.00019836426	0.00019836426	0.00018310547	0.00016784668	0.00015258789	0.00015258789	0.00016784668
125.2	0.00022888184	0.00022888184	0.00022888184	0.00024414062	0.0002746582	0.0002746582	0.0002746582	0.00030517578	0.00030517578	0.00030517578	0.0002746582	0.0002746582	0.00024414062	0.00021362305	0.00019836426	0.00019836426	0.00021362305	0.00024414062	0.0002746582	0.0002746582	0.00030517578	0.00030517578	0.00030517578	0.00030517578	0.0002746582	0.0002746582	0.0002746582	0.0002746582	0.0002746582	0.0002746582	0.0002746582	0.0002746582	0.0002746582	0.0002746582	0.0002746582	0.0002746582	0.00024414062	0.00024414062	0.00022888184	0.00022888184	0.00021362305	0.00021362305	0.00019836426	0.00019836426	0.00018310547	0.00016784668	0.00015258789	0.00015258789	0.00016784668
125.6	0.00022888184	0.00022888184	0.00022888184	0.00024414062	0.0002746582	0.0002746582	0.0002746582	0.00030517578	0.00030517578	0.00030517578	0.0002746582	0.0002746582	0.00024414062	0.00021362305	0.00019836426	0.00019836426	0.00021362305	0.00024414062	0.0002746582	0.0002746582	0.00030517578	0.00030517578	0.00030517578	0.0002746582	0.0002746582	0.0002746582	0.0002746582	0.0002746582	0.0002746582	0.0002746582	0.0002746582	0.0002746582	0.0002746582	0.0002746582	0.0002746582	0.0002746582	0.00024414062	0.00024414062	0.00024414062	0.00022888184	0.00021362305	0.00021362305	0.00021362305	0.00019836426	0.00018310547	0.00015258789	0.00015258789	0.00015258789	0.00016784668
126.0	0.00022888184	0.00022888184	0.00022888184	0.00024414062	0.0002746582	0.0002746582	0.0002746582	0.00030517578	0.00030517578	0.00030517578	0.0002746582	0.0002746582	0.00024414062	0.00021362305	0.00019836426	0.00019836426	0.00021362305	0.00024414062	0.0002746582	0.0002746582	0.00030517578	0.00030517578	0.00030517578	0.0002746582	0.0002746582	0.0002746582	0.0002746582	0.0002746582	0.0002746582	0.0002746582	0.0002746582	0.0002746582	0.0002746582	0.0002746582	0.0002746582	0.0002746582	0.0002746582	0.00024414062	0.00024414062	0.00022888184	0.00022888184	0.00021362305	0.00021362305	0.00019836426	0.00018310547	0.00015258789	0.00015258789	0.00015258789	0.00016784668
126.4	0.00022888184	0.00022888184	0.00022888184	0.00024414062	0.0002746582	0.0002746582	0.0002746582	0.00030517578	0.00030517578	0.00030517578	0.0002746582	0.0002746582	0.00024414062	0.00021362305	0.00019836426	0.00019836426	0.00021362305	0.00024414062	0.0002746582	0.0002746582	0.0002746582	0.00030517578	0.00030517578	0.0002746582	0.0002746582	0.0002746582	0.0002746582	0.0002746582	0.0002746582	0.0002746582	0.0002746582	0.0002746582	0.0002746582	0.0002746582	0.0002746582	0.0002746582	0.0002746582	0.00024414062	0.00024414062	0.00022888184	0.00022888184	0.00021362305	0.00021362305	0.00019836426	0.00016784668	0.00015258789	0.00015258789	0.00015258789	0.00018310547
126.8	0.00022888184	0.00022888184	0.00022888184	0.00024414062	0.0002746582	0.0002746582	0.00030517578	0.00030517578	0.00030517578	0.00030517578	0.0002746582	0.0002746582	0.00022888184	0.00021362305	0.00019836426	0.00019836426	0.00021362305	0.00024414062	0.0002746582	0.0002746582	0.0002746582	0.00030517578	0.0002746582	0.0002746582	0.0002746582	0.0002746582	0.0002746582	0.0002746582	0.0002746582	0.0002746582	0.0002746582	0.0002746582	0.0002746582	0.0002746582	0.0002746582	0.0002746582	0.0002746582	0.00024414062	0.00024414062	0.00024414062	0.00022888184	0.00021362305	0.00021362305	0.00019836426	0.00016784668	0.00015258789	0.00015258789	0.00015258789	0.00018310547
127.2	0.00022888184	0.00022888184	0.00022888184	0.00024414062	0.0002746582	0.0002746582	0.00030517578	0.00030517578	0.00030517578	0.00030517578	0.0002746582	0.0002746582	0.00022888184	0.00021362305	0.00019836426	0.00019836426	0.00021362305	0.00024414062	0.0002746582	0.0002746582	0.0002746582	0.0002746582	0.0002746582	0.0002746582	0.0002746582	0.0002746582	0.0002746582	0.0002746582	0.0002746582	0.0002746582	0.00024414062	0.0002746582	0.0002746582	0.0002746582	0.0002746582	0.0002746582	0.0002746582	0.00024414062	0.00024414062	0.00024414062	0.00022888184	0.00021362305	0.00021362305	0.00019836426	0.00016784668	0.00015258789	0.00015258789	0.00015258789	0.00018310547
127.6	0.00022888184	0.00022888184	0.00024414062	0.00024414062	0.0002746582	0.0002746582	0.00030517578	0.00030517578	0.00030517578	0.00030517578	0.0002746582	0.0002746582	0.00022888184	0.00021362305	0.00019836426	0.00019836426	0.00021362305	0.00024414062	0.0002746582	0.0002746582	0.0002746582	0.0002746582	0.0002746582	0.0002746582	0.00024414062	0.0002746582	0.0002746582	0.0002746582	0.0002746582	0.00024414062	0.00024414062	0.00024414062	0.00024414062	0.00024414062	0.0002746582	0.0002746582	0.0002746582	0.0002746582	0.00024414062	0.00024414062	0.00022888184	0.00022888184	0.00021362305	0.00018310547	0.00016784668	0.00015258789	0.00015258789	0.00016784668	0.00018310547
128.0	0.00022888184	0.00022888184	0.00024414062	0.00024414062	0.0002746582	0.0002746582	0.00030517578	0.00030517578	0.00030517578	0.00030517578	0.0002746582	0.00024414062	0.00022888184	0.00021362305	0.00019836426	0.00019836426	0.00022888184	0.00024414062	0.0002746582	0.0002746582	0.0002746582	0.0002746582	0.0002746582	0.0002746582	0.00024414062	0.0002746582	0.0002746582	0.0002746582	0.00024414062	0.00024414062	0.00024414062	0.00022888184	0.00024414062	0.00024414062	0.0002746582	0.0002746582	0.0002746582	0.0002746582	0.00024414062	0.00024414062	0.00022888184	0.00022888184	0.00021362305	0.00018310547	0.00016784668	0.00015258789	0.00015258789	0.00016784668	0.00018310547
128.4	0.00022888184	0.00022888184	0.00024414062	0.00024414062	0.0002746582	0.0002746582	0.00030517578	0.00030517578	0.00030517578	0.00030517578	0.0002746582	0.00024414062	0.00022888184	0.00021362305	0.00019836426	0.00019836426	0.00022888184	0.00024414062	0.0002746582	0.0002746582	0.0002746582	0.0002746582	0.0002746582	0.0002746582	0.0002746582	0.0002746582	0.0002746582	0.0002746582	0.00024414062	0.00022888184	0.00021362305	0.00021362305	0.00021362305	0.00022888184	0.00024414062	0.0002746582	0.0002746582	0.0002746582	0.00024414062	0.00024414062	0.00024414062	0.00022888184	0.00021362305	0.00018310547	0.00016784668	0.00015258789	0.00015258789	0.00016784668	0.00018310547
128.8	0.00022888184	0.00022888184	0.00024414062	0.00024414062	0.0002746582	0.0002746582	0.00030517578	0.00030517578	0.00030517578	0.00030517578	0.0002746582	0.00024414062	0.00022888184	0.00021362305	0.00019836426	0.00019836426	0.00022888184	0.00024414062	0.0002746582	0.0002746582	0.0002746582	0.0002746582	0.0002746582	0.0002746582	0.0002746582	0.0002746582	0.0002746582	0.00024414062	0.00022888184	0.00021362305	0.00019836426	0.00019836426	0.00019836426	0.00021362305	0.00022888184	0.00024414062	0.0002746582	0.0002746582	0.0002746582	0.00024414062	0.00024414062	0.00022888184	0.00021362305	0.00018310547	0.00015258789	0.00015258789	0.00015258789	0.00016784668	0.00018310547
129.2	0.00022888184	0.00022888184	0.00024414062	0.00024414062	0.0002746582	0.0002746582	0.00030517578	0.00030517578	0.00030517578	0.00030517578	0.0002746582	0.00024414062	0.00022888184	0.00021362305	0.00019836426	0.00019836426	0.00022888184	0.00024414062	0.0002746582	0.0002746582	0.0002746582	0.0002746582	0.0002746582	0.0002746582	0.0002746582	0.0002746582	0.0002746582	0.00024414062	0.00021362305	0.00019836426	0.00018310547	0.00018310547	0.00018310547	0.00019836426	0.00021362305	0.00024414062	0.0002746582	0.0002746582	0.0002746582	0.00024414062	0.00024414062	0.00022888184	0.00019836426	0.00018310547	0.00015258789	0.00015258789	0.00015258789	0.00018310547	0.00018310547
129.6	0.00022888184	0.00022888184	0.00024414062	0.00024414062	0.0002746582	0.0002746582	0.00030517578	0.00030517578	0.00030517578	0.00030517578	0.0002746582	0.00024414062	0.00022888184	0.00021362305	0.00019836426	0.00021362305	0.00022888184	0.00024414062	0.0002746582	0.0002746582	0.0002746582	0.0002746582	0.0002746582	0.0002746582	0.0002746582	0.0002746582	0.00024414062	0.00022888184	0.00019836426	0.00018310547	0.00016784668	0.00016784668	0.00016784668	0.00016784668	0.00019836426	0.00022888184	0.00024414062	0.0002746582	0.0002746582	0.00024414062	0.00024414062	0.00022888184	0.00019836426	0.00016784668	0.00015258789	0.00015258789	0.00016784668	0.00018310547	0.00018310547
130.0	0.00022888184	0.00022888184	0.00024414062	0.0002746582	0.0002746582	0.0002746582	0.00030517578	0.00030517578	0.00030517578	0.00030517578	0.0002746582	0.00024414062	0.00022888184	0.00021362305	0.00019836426	0.00021362305	0.00022888184	0.00024414062	0.0002746582	0.0002746582	0.0002746582	0.0002746582	0.0002746582	0.0002746582	0.0002746582	0.00024414062	0.00024414062	0.00021362305	0.00018310547	0.00015258789	0.00015258789	0.00015258789	0.00015258789	0.00016784668	0.00018310547	0.00021362305	0.00024414062	0.0002746582	0.0002746582	0.00024414062	0.00024414062	0.00022888184	0.00019836426	0.00016784668	0.00015258789	0.00015258789	0.00016784668	0.00018310547	0.00018310547
130.4	0.00022888184	0.00022888184	0.00024414062	0.0002746582	0.0002746582	0.0002746582	0.00030517578	0.00030517578	0.00030517578	0.0002746582	0.0002746582	0.00024414062	0.00022888184	0.00021362305	0.00019836426	0.00021362305	0.00022888184	0.00024414062	0.0002746582	0.0002746582	0.0002746582	0.0002746582	0.0002746582	0.0002746582	0.0002746582	0.00024414062	0.00022888184	0.00019836426	0.00016784668	0.00015258789	0.0001373291	0.0001373291	0.0001373291	0.00015258789	0.00016784668	0.00019836426	0.00022888184	0.0002746582	0.0002746582	0.00024414062	0.00024414062	0.00022888184	0.00019836426	0.00016784668	0.00015258789	0.00015258789	0.00016784668	0.00018310547	0.00018310547
130.8	0.00022888184	0.00022888184	0.00024414062	0.0002746582	0.0002746582	0.0002746582	0.00030517578	0.00030517578	0.00030517578	0.0002746582	0.0002746582	0.00024414062	0.00022888184	0.00021362305	0.00019836426	0.00021362305	0.00024414062	0.00024414062	0.0002746582	0.0002746582	0.0002746582	0.0002746582	0.0002746582	0.0002746582	0.0002746582	0.00024414062	0.00021362305	0.00018310547	0.00015258789	0.0001373291	0.0001373291	0.0001373291	0.0001373291	0.0001373291	0.0001373291	0.00018310547	0.00021362305	0.00024414062	0.0002746582	0.0002746582	0.00024414062	0.00022888184	0.00019836426	0.00016784668	0.00015258789	0.00015258789	0.00016784668	0.00018310547	0.00018310547
131.2	0.00022888184	0.00022888184	0.00024414062	0.0002746582	0.0002746582	0.0002746582	0.00030517578	0.00030517578	0.00030517578	0.0002746582	0.0002746582	0.00024414062	0.00022888184	0.00021362305	0.00021362305	0.00021362305	0.00024414062	0.00024414062	0.0002746582	0.0002746582	0.0002746582	0.0002746582	0.0002746582	0.0002746582	0.0002746582	0.00024414062	0.00019836426	0.00016784668	0.0001373291	0.0001373291	0.0001373291	0.0001373291	0.0001373291	0.0001373291	0.0001373291	0.00016784668	0.00021362305	0.00024414062	0.0002746582	0.0002746582	0.00024414062	0.00022888184	0.00019836426	0.00016784668	0.00015258789	0.00016784668	0.00016784668	0.00018310547	0.00018310547
131.6	0.00022888184	0.00022888184	0.00024414062	0.0002746582	0.0002746582	0.0002746582	0.00030517578	0.00030517578	0.00030517578	0.0002746582	0.0002746582	0.00024414062	0.00022888184	0.00021362305	0.00021362305	0.00021362305	0.00024414062	0.0002746582	0.0002746582	0.0002746582	0.0002746582	0.0002746582	0.0002746582	0.0002746582	0.00024414062	0.00022888184	0.00018310547	0.00015258789	0.0001373291	0.0001373291	0.0001373291	0.0001373291	0.0001373291	0.0001373291	0.0001373291	0.00015258789	0.00019836426	0.00024414062	0.0002746582	0.0002746582	0.00024414062	0.00022888184	0.00019836426	0.00016784668	0.00015258789	0.00016784668	0.00018310547	0.00018310547	0.00016784668
132.0	0.00022888184	0.00022888184	0.00024414062	0.0002746582	0.0002746582	0.0002746582	0.00030517578	0.00030517578	0.00030517578	0.0002746582	0.0002746582	0.00024414062	0.00021362305	0.00021362305	0.00021362305	0.00022888184	0.00024414062	0.0002746582	0.0002746582	0.0002746582	0.0002746582	0.0002746582	0.0002746582	0.0002746582	0.00024414062	0.00021362305	0.00018310547	0.00015258789	0.0001373291	0.0001373291	0.0001373291	0.0001373291	0.0001373291	0.0001373291	0.0001373291	0.00015258789	0.00018310547	0.00022888184	0.00024414062	0.0002746582	0.00024414062	0.00022888184	0.00019836426	0.00016784668	0.00016784668	0.00016784668	0.00018310547	0.00018310547	0.00016784668
132.4	0.00022888184	0.00022888184	0.00024414062	0.0002746582	0.0002746582	0.00030517578	0.00030517578	0.00030517578	0.00030517578	0.0002746582	0.0002746582	0.00024414062	0.00021362305	0.00021362305	0.00021362305	0.00022888184	0.00024414062	0.0002746582	0.0002746582	0.0002746582	0.0002746582	0.0002746582	0.0002746582	0.0002746582	0.00024414062	0.00019836426	0.00016784668	0.0001373291	0.0001373291	0.0001373291	0.00015258789	0.00015258789	0.00015258789	0.00015258789	0.0001373291	0.00015258789	0.00016784668	0.00021362305	0.00024414062	0.00024414062	0.00024414062	0.00022888184	0.00019836426	0.00016784668	0.00016784668	0.00016784668	0.00018310547	0.00018310547	0.00016784668
132.8	0.00022888184	0.00022888184	0.00024414062	0.0002746582	0.0002746582	0.00030517578	0.00030517578	0.00030517578	0.00030517578	0.0002746582	0.0002746582	0.00024414062	0.00021362305	0.00021362305	0.00021362305	0.00022888184	0.00024414062	0.0002746582	0.0002746582	0.0002746582	0.0002746582	0.0002746582	0.0002746582	0.00024414062	0.00022888184	0.00018310547	0.00015258789	0.0001373291	0.0001373291	0.00015258789	0.00015258789	0.00016784668	0.00016784668	0.00015258789	0.00015258789	0.00015258789	0.00016784668	0.00021362305	0.00024414062	0.00024414062	0.00024414062	0.00022888184	0.00019836426	0.00016784668	0.00016784668	0.00016784668	0.00018310547	0.00016784668	0.00016784668
133.2	0.00022888184	0.00022888184	0.00024414062	0.0002746582	0.0002746582	0.00030517578	0.00030517578	0.00030517578	0.00030517578	0.0002746582	0.0002746582	0.00024414062	0.00021362305	0.00021362305	0.00021362305	0.00022888184	0.00024414062	0.0002746582	0.0002746582	0.0002746582	0.0002746582	0.0002746582	0.0002746582	0.00024414062	0.00021362305	0.00018310547	0.0001373291	0.0001373291	0.0001373291	0.00015258789	0.00016784668	0.00016784668	0.00016784668	0.00016784668	0.00015258789	0.00015258789	0.00016784668	0.00019836426	0.00024414062	0.00024414062	0.00024414062	0.00021362305	0.00019836426	0.00016784668	0.00016784668	0.00018310547	0.00018310547	0.00016784668	0.00015258789
133.6	0.00022888184	0.00022888184	0.00024414062	0.0002746582	0.0002746582	0.00030517578	0.00030517578	0.00030517578	0.00030517578	0.0002746582	0.0002746582	0.00024414062	0.00021362305	0.00021362305	0.00021362305	0.00022888184	0.00024414062	0.0002746582	0.0002746582	0.0002746582	0.0002746582	0.0002746582	0.0002746582	0.00024414062	0.00021362305	0.00016784668	0.0001373291	0.0001373291	0.00015258789	0.00016784668	0.00018310547	0.00018310547	0.00018310547	0.00016784668	0.00016784668	0.00015258789	0.00016784668	0.00019836426	0.00024414062	0.00024414062	0.00024414062	0.00021362305	0.00019836426	0.00018310547	0.00016784668	0.00018310547	0.00018310547	0.00016784668	0.00015258789
134.0	0.00022888184	0.00022888184	0.00024414062	0.0002746582	0.0002746582	0.00030517578	0.00030517578	0.00030517578	0.0002746582	0.0002746582	0.00024414062	0.00022888184	0.00021362305	0.00021362305	0.00022888184	0.00024414062	0.00024414062	0.0002746582	0.0002746582	0.0002746582	0.0002746582	0.0002746582	0.0002746582	0.00024414062	0.00019836426	0.00016784668	0.00015258789	0.00015258789	0.00016784668	0.00018310547	0.00018310547	0.00018310547	0.00018310547	0.00018310547	0.00016784668	0.00015258789	0.00016784668	0.00019836426	0.00022888184	0.00024414062	0.00024414062	0.00021362305	0.00018310547	0.00018310547	0.00018310547	0.00018310547	0.00018310547	0.00016784668	0.00015258789
134.4	0.00022888184	0.00022888184	0.00024414062	0.0002746582	0.0002746582	0.00030517578	0.00030517578	0.00030517578	0.0002746582	0.0002746582	0.00024414062	0.00022888184	0.00021362305	0.00021362305	0.00022888184	0.00024414062	0.00024414062	0.0002746582	0.0002746582	0.0002746582	0.0002746582	0.0002746582	0.00024414062	0.00022888184	0.00018310547	0.00015258789	0.00015258789	0.00015258789	0.00016784668	0.00018310547	0.00019836426	0.00018310547	0.00018310547	0.00018310547	0.00016784668	0.00015258789	0.00016784668	0.00018310547	0.00022888184	0.00024414062	0.00024414062	0.00021362305	0.00019836426	0.00018310547	0.00018310547	0.00018310547	0.00018310547	0.00016784668	0.00015258789
134.8	0.00022888184	0.00022888184	0.00024414062	0.0002746582	0.0002746582	0.00030517578	0.00030517578	0.00030517578	0.0002746582	0.0002746582	0.00024414062	0.00022888184	0.00021362305	0.00021362305	0.00022888184	0.00024414062	0.00024414062	0.0002746582	0.0002746582	0.0002746582	0.0002746582	0.0002746582	0.00024414062	0.00021362305	0.00018310547	0.00015258789	0.00015258789	0.00016784668	0.00018310547	0.00019836426	0.00019836426	0.00019836426	0.00019836426	0.00018310547	0.00018310547	0.00016784668	0.00016784668	0.00018310547	0.00022888184	0.00024414062	0.00022888184	0.00021362305	0.00019836426	0.00018310547	0.00018310547	0.00018310547	0.00016784668	0.00016784668	0.00015258789
135.2	0.00022888184	0.00022888184	0.00024414062	0.0002746582	0.0002746582	0.00030517578	0.00030517578	0.00030517578	0.0002746582	0.0002746582	0.00024414062	0.00022888184	0.00021362305	0.00021362305	0.00022888184	0.00024414062	0.00024414062	0.0002746582	0.0002746582	0.0002746582	0.0002746582	0.0002746582	0.00024414062	0.00021362305	0.00016784668	0.00015258789	0.00015258789	0.00018310547	0.00019836426	0.00019836426	0.00019836426	0.00019836426	0.00019836426	0.00019836426	0.00018310547	0.00016784668	0.00016784668	0.00018310547	0.00021362305	0.00024414062	0.00022888184	0.00021362305	0.00019836426	0.00018310547	0.00018310547	0.00018310547	0.00016784668	0.00016784668	0.00015258789
135.6	0.00022888184	0.00022888184	0.00024414062	0.0002746582	0.0002746582	0.00030517578	0.00030517578	0.00030517578	0.0002746582	0.0002746582	0.00024414062	0.00022888184	0.00021362305	0.00022888184	0.00022888184	0.00024414062	0.00024414062	0.00024414062	0.0002746582	0.0002746582	0.0002746582	0.00024414062	0.00022888184	0.00019836426	0.00016784668	0.00015258789	0.00016784668	0.00018310547	0.00019836426	0.00019836426	0.00019836426	0.00019836426	0.00019836426	0.00019836426	0.00018310547	0.00016784668	0.00016784668	0.00018310547	0.00021362305	0.00024414062	0.00022888184	0.00021362305	0.00019836426	0.00019836426	0.00019836426	0.00018310547	0.00016784668	0.00015258789	0.00015258789
136.0	0.00022888184	0.00022888184	0.00024414062	0.0002746582	0.0002746582	0.00030517578	0.00030517578	0.00030517578	0.0002746582	0.0002746582	0.00024414062	0.00022888184	0.00021362305	0.00022888184	0.00024414062	0.00024414062	0.00024414062	0.00024414062	0.0002746582	0.0002746582	0.0002746582	0.00024414062	0.00022888184	0.00018310547	0.00016784668	0.00016784668	0.00018310547	0.00019836426	0.00019836426	0.00019836426	0.00019836426	0.00019836426	0.00019836426	0.00019836426	0.00018310547	0.00016784668	0.00016784668	0.00018310547	0.00021362305	0.00022888184	0.00022888184	0.00021362305	0.00019836426	0.00019836426	0.00019836426	0.00018310547	0.00016784668	0.00015258789	0.00015258789
136.4	0.00022888184	0.00022888184	0.00024414062	0.0002746582	0.0002746582	0.00030517578	0.00030517578	0.00030517578	0.0002746582	0.0002746582	0.00024414062	0.00022888184	0.00021362305	0.00022888184	0.00024414062	0.00024414062	0.00024414062	0.00024414062	0.0002746582	0.0002746582	0.0002746582	0.00024414062	0.00021362305	0.00018310547	0.00016784668	0.00016784668	0.00018310547	0.00019836426	0.00021362305	0.00019836426	0.00019836426	0.00019836426	0.00019836426	0.00018310547	0.00018310547	0.00016784668	0.00016784668	0.00018310547	0.00021362305	0.00022888184	0.00022888184	0.00021362305	0.00019836426	0.00019836426	0.00019836426	0.00018310547	0.00016784668	0.00015258789	0.00015258789
136.8	0.00022888184	0.00022888184	0.00024414062	0.0002746582	0.0002746582	0.00030517578	0.00030517578	0.00030517578	0.0002746582	0.0002746582	0.00024414062	0.00022888184	0.00022888184	0.00022888184	0.00024414062	0.00024414062	0.00024414062	0.00024414062	0.0002746582	0.0002746582	0.0002746582	0.00024414062	0.00021362305	0.00018310547	0.00016784668	0.00016784668	0.00019836426	0.00021362305	0.00021362305	0.00019836426	0.00019836426	0.00018310547	0.00018310547	0.00018310547	0.00018310547	0.00016784668	0.00016784668	0.00018310547	0.00021362305	0.00022888184	0.00022888184	0.00021362305	0.00019836426	0.00019836426	0.00019836426	0.00018310547	0.00016784668	0.00015258789	0.00016784668
137.2	0.00022888184	0.00022888184	0.00024414062	0.0002746582	0.0002746582	0.00030517578	0.00030517578	0.00030517578	0.0002746582	0.0002746582	0.00024414062	0.00022888184	0.00022888184	0.00022888184	0.00024414062	0.00024414062	0.00024414062	0.00024414062	0.0002746582	0.0002746582	0.0002746582	0.00024414062	0.00019836426	0.00016784668	0.00016784668	0.00018310547	0.00019836426	0.00021362305	0.00021362305	0.00019836426	0.00018310547	0.00018310547	0.00018310547	0.00018310547	0.00018310547	0.00016784668	0.00016784668	0.00018310547	0.00021362305	0.00022888184	0.00022888184	0.00021362305	0.00019836426	0.00019836426	0.00019836426	0.00018310547	0.00016784668	0.00015258789	0.00016784668
137.6	0.00022888184	0.00022888184	0.00024414062	0.0002746582	0.0002746582	0.00030517578	0.00030517578	0.00030517578	0.0002746582	0.0002746582	0.00024414062	0.00022888184	0.00022888184	0.00022888184	0.00024414062	0.00024414062	0.00024414062	0.00024414062	0.0002746582	0.0002746582	0.0002746582	0.00022888184	0.00019836426	0.00016784668	0.00016784668	0.00018310547	0.00021362305	0.00022888184	0.00021362305	0.00019836426	0.00018310547	0.00018310547	0.00018310547	0.00018310547	0.00018310547	0.00016784668	0.00016784668	0.00018310547	0.00021362305	0.00022888184	0.00021362305	0.00021362305	0.00019836426	0.00019836426	0.00019836426	0.00018310547	0.00016784668	0.00015258789	0.00016784668
138.0	0.00022888184	0.00022888184	0.00024414062	0.0002746582	0.0002746582	0.00030517578	0.00030517578	0.0002746582	0.0002746582	0.0002746582	0.00024414062	0.00022888184	0.00022888184	0.00022888184	0.00024414062	0.00024414062	0.00024414062	0.00024414062	0.0002746582	0.0002746582	0.00024414062	0.00022888184	0.00018310547	0.00016784668	0.00016784668	0.00019836426	0.00021362305	0.00022888184	0.00021362305	0.00019836426	0.00018310547	0.00018310547	0.00018310547	0.00018310547	0.00018310547	0.00016784668	0.00016784668	0.00019836426	0.00021362305	0.00022888184	0.00021362305	0.00021362305	0.00021362305	0.00019836426	0.00018310547	0.00016784668	0.00016784668	0.00015258789	0.00018310547
138.4	0.00022888184	0.00022888184	0.00024414062	0.0002746582	0.0002746582	0.00030517578	0.00030517578	0.0002746582	0.0002746582	0.0002746582	0.00024414062	0.00022888184	0.00022888184	0.00022888184	0.00024414062	0.00024414062	0.00024414062	0.00024414062	0.0002746582	0.0002746582	0.00024414062	0.00021362305	0.00018310547	0.00016784668	0.00018310547	0.00021362305	0.00022888184	0.00022888184	0.00021362305	0.00019836426	0.00018310547	0.00018310547	0.00018310547	0.00018310547	0.00018310547	0.00016784668	0.00018310547	0.00019836426	0.00021362305	0.00022888184	0.00021362305	0.00021362305	0.00021362305	0.00019836426	0.00018310547	0.00016784668	0.00015258789	0.00015258789	0.00019836426
138.8	0.00022888184	0.00022888184	0.00024414062	0.0002746582	0.0002746582	0.00030517578	0.00030517578	0.0002746582	0.0002746582	0.0002746582	0.00024414062	0.00022888184	0.00022888184	0.00024414062	0.00024414062	0.00024414062	0.00024414062	0.00024414062	0.0002746582	0.0002746582	0.00024414062	0.00021362305	0.00016784668	0.00016784668	0.00018310547	0.00021362305	0.00022888184	0.00024414062	0.00022888184	0.00019836426	0.00018310547	0.00018310547	0.00018310547	0.00018310547	0.00018310547	0.00016784668	0.00018310547	0.00019836426	0.00021362305	0.00021362305	0.00021362305	0.00021362305	0.00021362305	0.00019836426	0.00018310547	0.00016784668	0.00015258789	0.00015258789	0.00021362305
139.2	0.00022888184	0.00022888184	0.00024414062	0.0002746582	0.0002746582	0.00030517578	0.00030517578	0.0002746582	0.0002746582	0.00024414062	0.00024414062	0.00022888184	0.00022888184	0.00024414062	0.00024414062	0.00024414062	0.00024414062	0.00024414062	0.0002746582	0.0002746582	0.00024414062	0.00019836426	0.00016784668	0.00016784668	0.00019836426	0.00022888184	0.00024414062	0.00024414062	0.00022888184	0.00019836426	0.00018310547	0.00016784668	0.00016784668	0.00016784668	0.00016784668	0.00016784668	0.00018310547	0.00019836426	0.00021362305	0.00021362305	0.00021362305	0.00021362305	0.00019836426	0.00018310547	0.00016784668	0.00016784668	0.00015258789	0.00016784668	0.00022888184
139.6	0.00022888184	0.00022888184	0.00024414062	0.0002746582	0.0002746582	0.00030517578	0.00030517578	0.0002746582	0.0002746582	0.00024414062	0.00024414062	0.00022888184	0.00022888184	0.00024414062	0.00024414062	0.00024414062	0.00024414062	0.00024414062	0.0002746582	0.00024414062	0.00022888184	0.00019836426	0.00016784668	0.00018310547	0.00019836426	0.00022888184	0.00024414062	0.00024414062	0.00022888184	0.00019836426	0.00018310547	0.00016784668	0.00016784668	0.00016784668	0.00016784668	0.00018310547	0.00018310547	0.00019836426	0.00021362305	0.00021362305	0.00021362305	0.00021362305	0.00019836426	0.00018310547	0.00016784668	0.00016784668	0.00015258789	0.00016784668	0.00024414062
140.0	0.00022888184	0.00022888184	0.00024414062	0.0002746582	0.0002746582	0.00030517578	0.00030517578	0.0002746582	0.0002746582	0.00024414062	0.00024414062	0.00022888184	0.00022888184	0.00024414062	0.00024414062	0.00024414062	0.00024414062	0.0002746582	0.0002746582	0.00024414062	0.00022888184	0.00018310547	0.00016784668	0.00018310547	0.00021362305	0.00024414062	0.00024414062	0.0002746582	0.00022888184	0.00018310547	0.00018310547	0.00016784668	0.00016784668	0.00016784668	0.00016784668	0.00018310547	0.00018310547	0.00019836426	0.00021362305	0.00021362305	0.00021362305	0.00021362305	0.00019836426	0.00016784668	0.00016784668	0.00015258789	0.00015258789	0.00018310547	0.0002746582
140.4	0.00022888184	0.00022888184	0.00024414062	0.0002746582	0.0002746582	0.00030517578	0.00030517578	0.0002746582	0.0002746582	0.00024414062	0.00024414062	0.00022888184	0.00022888184	0.00024414062	0.00024414062	0.00024414062	0.00024414062	0.0002746582	0.0002746582	0.00024414062	0.00021362305	0.00018310547	0.00016784668	0.00018310547	0.00022888184	0.00024414062	0.0002746582	0.0002746582	0.00022888184	0.00019836426	0.00016784668	0.00016784668	0.00016784668	0.00016784668	0.00016784668	0.00018310547	0.00018310547	0.00019836426	0.00021362305	0.00021362305	0.00021362305	0.00021362305	0.00018310547	0.00016784668	0.00015258789	0.00015258789	0.00015258789	0.00019836426	0.0002746582
140.8	0.00022888184	0.00022888184	0.0002746582	0.0002746582	0.0002746582	0.00030517578	0.00030517578	0.0002746582	0.0002746582	0.00024414062	0.00024414062	0.00024414062	0.00024414062	0.00024414062	0.00024414062	0.00024414062	0.00024414062	0.0002746582	0.00024414062	0.00024414062	0.00021362305	0.00016784668	0.00016784668	0.00019836426	0.00022888184	0.00024414062	0.0002746582	0.0002746582	0.00022888184	0.00019836426	0.00016784668	0.00016784668	0.00016784668	0.00016784668	0.00016784668	0.00018310547	0.00019836426	0.00019836426	0.00021362305	0.00021362305	0.00021362305	0.00019836426	0.00018310547	0.00016784668	0.00015258789	0.00015258789	0.00015258789	0.00021362305	0.00030517578
141.2	0.00022888184	0.00022888184	0.0002746582	0.0002746582	0.0002746582	0.0002746582	0.00030517578	0.0002746582	0.0002746582	0.00024414062	0.00024414062	0.00024414062	0.00024414062	0.00024414062	0.00024414062	0.00024414062	0.00024414062	0.0002746582	0.00024414062	0.00022888184	0.00019836426	0.00016784668	0.00016784668	0.00019836426	0.00024414062	0.00024414062	0.0002746582	0.0002746582	0.00024414062	0.00019836426	0.00018310547	0.00016784668	0.00018310547	0.00016784668	0.00018310547	0.00018310547	0.00019836426	0.00021362305	0.00021362305	0.00021362305	0.00021362305	0.00019836426	0.00016784668	0.00015258789	0.00015258789	0.00015258789	0.00016784668	0.00022888184	0.00030517578
141.6	0.00022888184	0.00022888184	0.0002746582	0.0002746582	0.0002746582	0.0002746582	0.0002746582	0.0002746582	0.0002746582	0.00024414062	0.00024414062	0.00024414062	0.00024414062	0.00024414062	0.00024414062	0.00024414062	0.00024414062	0.0002746582	0.00024414062	0.00022888184	0.00019836426	0.00016784668	0.00016784668	0.00021362305	0.00024414062	0.00024414062	0.0002746582	0.0002746582	0.00024414062	0.00019836426	0.00018310547	0.00018310547	0.00018310547	0.00018310547	0.00018310547	0.00018310547	0.00019836426	0.00021362305	0.00021362305	0.00021362305	0.00021362305	0.00018310547	0.00016784668	0.00015258789	0.00015258789	0.00015258789	0.00016784668	0.00024414062	0.00033569336
142.0	0.00022888184	0.00022888184	0.0002746582	0.0002746582	0.0002746582	0.0002746582	0.0002746582	0.0002746582	0.0002746582	0.00024414062	0.00024414062	0.00024414062	0.00024414062	0.00024414062	0.00024414062	0.00024414062	0.00024414062	0.0002746582	0.00024414062	0.00022888184	0.00018310547	0.00016784668	0.00016784668	0.00022888184	0.00024414062	0.00024414062	0.0002746582	0.00030517578	0.00024414062	0.00019836426	0.00018310547	0.00018310547	0.00018310547	0.00018310547	0.00018310547	0.00019836426	0.00019836426	0.00021362305	0.00021362305	0.00021362305	0.00019836426	0.00018310547	0.00016784668	0.00015258789	0.00015258789	0.00015258789	0.00016784668	0.00024414062	0.00033569336
142.4	0.00022888184	0.00024414062	0.0002746582	0.0002746582	0.0002746582	0.0002746582	0.0002746582	0.0002746582	0.0002746582	0.00024414062	0.00024414062	0.00024414062	0.00024414062	0.00024414062	0.00024414062	0.00024414062	0.00024414062	0.0002746582	0.00024414062	0.00021362305	0.00018310547	0.00016784668	0.00018310547	0.00022888184	0.00024414062	0.0002746582	0.0002746582	0.00030517578	0.00024414062	0.00019836426	0.00018310547	0.00018310547	0.00018310547	0.00018310547	0.00018310547	0.00019836426	0.00021362305	0.00021362305	0.00021362305	0.00021362305	0.00019836426	0.00016784668	0.00015258789	0.00015258789	0.00015258789	0.00015258789	0.00018310547	0.0002746582	0.00036621094
142.8	0.00022888184	0.00024414062	0.0002746582	0.0002746582	0.0002746582	0.0002746582	0.0002746582	0.0002746582	0.0002746582	0.00024414062	0.00024414062	0.00024414062	0.00024414062	0.00024414062	0.00024414062	0.00024414062	0.00024414062	0.00024414062	0.00024414062	0.00021362305	0.00018310547	0.00016784668	0.00019836426	0.00024414062	0.00024414062	0.0002746582	0.0002746582	0.00030517578	0.0002746582	0.00021362305	0.00018310547	0.00018310547	0.00018310547	0.00018310547	0.00019836426	0.00019836426	0.00021362305	0.00021362305	0.00021362305	0.00021362305	0.00018310547	0.00016784668	0.00015258789	0.00015258789	0.00015258789	0.00016784668	0.00019836426	0.00030517578	0.00036621094
143.2	0.00022888184	0.00024414062	0.0002746582	0.0002746582	0.0002746582	0.0002746582	0.0002746582	0.0002746582	0.0002746582	0.00024414062	0.00024414062	0.00024414062	0.00024414062	0.00024414062	0.00024414062	0.00024414062	0.0002746582	0.00024414062	0.00022888184	0.00019836426	0.00016784668	0.00016784668	0.00019836426	0.00024414062	0.0002746582	0.0002746582	0.00030517578	0.00030517578	0.0002746582	0.00021362305	0.00018310547	0.00018310547	0.00018310547	0.00019836426	0.00019836426	0.00019836426	0.00021362305	0.00021362305	0.00021362305	0.00019836426	0.00018310547	0.00015258789	0.00015258789	0.00015258789	0.00015258789	0.00016784668	0.00021362305	0.00030517578	0.00036621094
143.6	0.00022888184	0.00024414062	0.0002746582	0.0002746582	0.0002746582	0.0002746582	0.0002746582	0.0002746582	0.0002746582	0.00024414062	0.00024414062	0.00024414062	0.00024414062	0.00024414062	0.00024414062	0.00024414062	0.0002746582	0.00024414062	0.00022888184	0.00019836426	0.00016784668	0.00016784668	0.00021362305	0.0002746582	0.0002746582	0.0002746582	0.00030517578	0.00030517578	0.0002746582	0.00022888184	0.00018310547	0.00018310547	0.00018310547	0.00019836426	0.00019836426	0.00021362305	0.00021362305	0.00021362305	0.00021362305	0.00018310547	0.00016784668	0.00015258789	0.00015258789	0.00015258789	0.00015258789	0.00018310547	0.00024414062	0.00033569336	0.00036621094
144.0	0.00022888184	0.00024414062	0.0002746582	0.0002746582	0.0002746582	0.0002746582	0.0002746582	0.0002746582	0.0002746582	0.00024414062	0.00024414062	0.00024414062	0.00024414062	0.00024414062	0.00024414062	0.00024414062	0.0002746582	0.00024414062	0.00022888184	0.00018310547	0.00016784668	0.00016784668	0.00021362305	0.0002746582	0.0002746582	0.0002746582	0.00030517578	0.00033569336	0.00030517578	0.00022888184	0.00018310547	0.00018310547	0.00018310547	0.00019836426	0.00019836426	0.00021362305	0.00021362305	0.00021362305	0.00019836426	0.00018310547	0.00015258789	0.00015258789	0.00015258789	0.00015258789	0.00016784668	0.00019836426	0.0002746582	0.00036621094	0.00039672852
144.4	0.00022888184	0.00024414062	0.0002746582	0.0002746582	0.0002746582	0.0002746582	0.0002746582	0.0002746582	0.0002746582	0.00024414062	0.00024414062	0.00024414062	0.00024414062	0.00024414062	0.00024414062	0.00024414062	0.00024414062	0.00024414062	0.00021362305	0.00018310547	0.00016784668	0.00018310547	0.00022888184	0.0002746582	0.0002746582	0.0002746582	0.00030517578	0.00033569336	0.00030517578	0.00024414062	0.00019836426	0.00018310547	0.00018310547	0.00019836426	0.00019836426	0.00019836426	0.00021362305	0.00019836426	0.00018310547	0.00016784668	0.00015258789	0.00015258789	0.00015258789	0.00015258789	0.00016784668	0.00021362305	0.0002746582	0.00036621094	0.00036621094
144.8	0.00022888184	0.00024414062	0.0002746582	0.0002746582	0.0002746582	0.0002746582	0.0002746582	0.0002746582	0.0002746582	0.00024414062	0.00024414062	0.00024414062	0.00024414062	0.00024414062	0.00024414062	0.00024414062	0.00024414062	0.00024414062	0.00021362305	0.00018310547	0.00016784668	0.00018310547	0.00022888184	0.0002746582	0.0002746582	0.0002746582	0.00030517578	0.00033569336	0.00030517578	0.00024414062	0.00019836426	0.00018310547	0.00018310547	0.00018310547	0.00019836426	0.00019836426	0.00019836426	0.00019836426	0.00018310547	0.00015258789	0.00015258789	0.00015258789	0.00015258789	0.00015258789	0.00016784668	0.00022888184	0.00030517578	0.00036621094	0.00036621094
145.2	0.00022888184	0.00024414062	0.0002746582	0.0002746582	0.0002746582	0.0002746582	0.0002746582	0.0002746582	0.0002746582	0.00024414062	0.00024414062	0.00024414062	0.00024414062	0.00024414062	0.0002746582	0.0002746582	0.00024414062	0.00024414062	0.00019836426	0.00018310547	0.00018310547	0.00019836426	0.00024414062	0.0002746582	0.0002746582	0.0002746582	0.00030517578	0.00033569336	0.00033569336	0.0002746582	0.00021362305	0.00018310547	0.00016784668	0.00018310547	0.00018310547	0.00019836426	0.00018310547	0.00018310547	0.00016784668	0.00015258789	0.00015258789	0.00015258789	0.00015258789	0.00015258789	0.00018310547	0.00024414062	0.00033569336	0.00039672852	0.00036621094
145.6	0.00022888184	0.00024414062	0.0002746582	0.0002746582	0.0002746582	0.0002746582	0.0002746582	0.0002746582	0.0002746582	0.00024414062	0.00024414062	0.00024414062	0.00024414062	0.00024414062	0.0002746582	0.0002746582	0.00024414062	0.00022888184	0.00019836426	0.00018310547	0.00018310547	0.00019836426	0.00024414062	0.00030517578	0.0002746582	0.0002746582	0.00030517578	0.00033569336	0.00033569336	0.0002746582	0.00022888184	0.00018310547	0.00016784668	0.00016784668	0.00018310547	0.00018310547	0.00018310547	0.00016784668	0.00015258789	0.00015258789	0.00015258789	0.00015258789	0.00015258789	0.00016784668	0.00018310547	0.00024414062	0.00033569336	0.00039672852	0.00036621094
146.0	0.00022888184	0.00024414062	0.0002746582	0.0002746582	0.0002746582	0.0002746582	0.0002746582	0.0002746582	0.0002746582	0.00024414062	0.00024414062	0.00024414062	0.00024414062	0.00024414062	0.0002746582	0.0002746582	0.00024414062	0.00022888184	0.00019836426	0.00018310547	0.00018310547	0.00021362305	0.0002746582	0.00030517578	0.0002746582	0.0002746582	0.00030517578	0.00036621094	0.00033569336	0.00030517578	0.00024414062	0.00018310547	0.00016784668	0.00016784668	0.00016784668	0.00016784668	0.00016784668	0.00015258789	0.00015258789	0.00015258789	0.00015258789	0.00016784668	0.00016784668	0.00016784668	0.00019836426	0.0002746582	0.00036621094	0.00039672852	0.00036621094
146.4	0.00022888184	0.00024414062	0.0002746582	0.0002746582	0.0002746582	0.0002746582	0.0002746582	0.0002746582	0.0002746582	0.00024414062	0.00024414062	0.00024414062	0.00024414062	0.00024414062	0.0002746582	0.0002746582	0.00024414062	0.00021362305	0.00018310547	0.00018310547	0.00018310547	0.00022888184	0.0002746582	0.00030517578	0.0002746582	0.0002746582	0.00030517578	0.00036621094	0.00033569336	0.00030517578	0.00024414062	0.00019836426	0.00016784668	0.00016784668	0.00016784668	0.00016784668	0.00015258789	0.00015258789	0.00015258789	0.00015258789	0.00016784668	0.00016784668	0.00018310547	0.00018310547	0.00021362305	0.0002746582	0.00036621094	0.00039672852	0.00036621094
146.8	0.00022888184	0.00024414062	0.0002746582	0.0002746582	0.0002746582	0.0002746582	0.0002746582	0.0002746582	0.0002746582	0.00024414062	0.00024414062	0.00024414062	0.00024414062	0.0002746582	0.0002746582	0.0002746582	0.00024414062	0.00021362305	0.00018310547	0.00018310547	0.00019836426	0.00022888184	0.0002746582	0.00030517578	0.0002746582	0.0002746582	0.00030517578	0.00036621094	0.00036621094	0.00033569336	0.0002746582	0.00019836426	0.00016784668	0.00015258789	0.00015258789	0.00015258789	0.00015258789	0.00015258789	0.00015258789	0.00016784668	0.00019836426	0.00019836426	0.00019836426	0.00019836426	0.00021362305	0.00030517578	0.00039672852	0.00039672852	0.00033569336
147.2	0.00022888184	0.00024414062	0.0002746582	0.0002746582	0.0002746582	0.0002746582	0.0002746582	0.0002746582	0.0002746582	0.00024414062	0.00024414062	0.00024414062	0.00024414062	0.0002746582	0.0002746582	0.00024414062	0.00024414062	0.00021362305	0.00018310547	0.00018310547	0.00021362305	0.00024414062	0.0002746582	0.00030517578	0.0002746582	0.0002746582	0.00033569336	0.00036621094	0.00036621094	0.00033569336	0.0002746582	0.00021362305	0.00016784668	0.00015258789	0.00015258789	0.00015258789	0.00015258789	0.00015258789	0.00016784668	0.00019836426	0.00021362305	0.00022888184	0.00022888184	0.00021362305	0.00022888184	0.00030517578	0.00039672852	0.00039672852	0.00033569336
147.6	0.00022888184	0.00024414062	0.0002746582	0.0002746582	0.0002746582	0.0002746582	0.0002746582	0.0002746582	0.0002746582	0.00024414062	0.00024414062	0.00024414062	0.00024414062	0.0002746582	0.0002746582	0.00024414062	0.00022888184	0.00019836426	0.00018310547	0.00018310547	0.00021362305	0.00024414062	0.00030517578	0.00033569336	0.00030517578	0.0002746582	0.00033569336	0.00036621094	0.00036621094	0.00033569336	0.00030517578	0.00022888184	0.00018310547	0.00016784668	0.00015258789	0.00015258789	0.00015258789	0.00016784668	0.00018310547	0.00021362305	0.00024414062	0.0002746582	0.00024414062	0.00022888184	0.00024414062	0.00033569336	0.00039672852	0.00036621094	0.00033569336
148.0	0.00022888184	0.00024414062	0.0002746582	0.0002746582	0.0002746582	0.0002746582	0.0002746582	0.0002746582	0.0002746582	0.00024414062	0.00024414062	0.00024414062	0.00024414062	0.0002746582	0.0002746582	0.00024414062	0.00022888184	0.00019836426	0.00018310547	0.00019836426	0.00022888184	0.0002746582	0.00030517578	0.00033569336	0.00030517578	0.0002746582	0.00033569336	0.00036621094	0.00036621094	0.00036621094	0.00033569336	0.00024414062	0.00018310547	0.00016784668	0.00015258789	0.00015258789	0.00016784668	0.00018310547	0.00021362305	0.00024414062	0.0002746582	0.00030517578	0.0002746582	0.00022888184	0.00024414062	0.00033569336	0.00039672852	0.00036621094	0.00033569336
148.4	0.00022888184	0.00024414062	0.0002746582	0.0002746582	0.0002746582	0.0002746582	0.0002746582	0.0002746582	0.0002746582	0.00024414062	0.00024414062	0.00024414062	0.00024414062	0.0002746582	0.0002746582	0.00024414062	0.00022888184	0.00019836426	0.00018310547	0.00019836426	0.00024414062	0.0002746582	0.00030517578	0.00033569336	0.00030517578	0.0002746582	0.00033569336	0.00036621094	0.00036621094	0.00036621094	0.00033569336	0.0002746582	0.00019836426	0.00016784668	0.00016784668	0.00016784668	0.00018310547	0.00021362305	0.00024414062	0.0002746582	0.00030517578	0.00033569336	0.00030517578	0.00024414062	0.0002746582	0.00036621094	0.00039672852	0.00036621094	0.00033569336
148.8	0.00022888184	0.00024414062	0.0002746582	0.0002746582	0.0002746582	0.0002746582	0.0002746582	0.0002746582	0.0002746582	0.0002746582	0.00024414062	0.00024414062	0.0002746582	0.0002746582	0.0002746582	0.00024414062	0.00021362305	0.00018310547	0.00018310547	0.00019836426	0.00024414062	0.0002746582	0.00030517578	0.00033569336	0.00030517578	0.0002746582	0.00033569336	0.00036621094	0.00036621094	0.00036621094	0.00033569336	0.0002746582	0.00022888184	0.00019836426	0.00018310547	0.00018310547	0.00019836426	0.00022888184	0.0002746582	0.00030517578	0.00033569336	0.00036621094	0.00030517578	0.0002746582	0.0002746582	0.00036621094	0.00039672852	0.00036621094	0.00033569336
149.2	0.00022888184	0.00024414062	0.0002746582	0.0002746582	0.0002746582	0.0002746582	0.0002746582	0.0002746582	0.0002746582	0.0002746582	0.00024414062	0.0002746582	0.0002746582	0.0002746582	0.00024414062	0.00024414062	0.00021362305	0.00018310547	0.00018310547	0.00021362305	0.0002746582	0.00030517578	0.00033569336	0.00033569336	0.00030517578	0.00030517578	0.00033569336	0.00036621094	0.00036621094	0.00036621094	0.00036621094	0.00030517578	0.00024414062	0.00021362305	0.00018310547	0.00019836426	0.00022888184	0.0002746582	0.00030517578	0.00033569336	0.00036621094	0.00036621094	0.00033569336	0.0002746582	0.00030517578	0.00036621094	0.00039672852	0.00033569336	0.00033569336
149.6	0.00022888184	0.00024414062	0.0002746582	0.0002746582	0.0002746582	0.0002746582	0.0002746582	0.0002746582	0.0002746582	0.0002746582	0.0002746582	0.0002746582	0.0002746582	0.0002746582	0.00024414062	0.00024414062	0.00019836426	0.00018310547	0.00018310547	0.00022888184	0.0002746582	0.00030517578	0.00033569336	0.00033569336	0.00030517578	0.00030517578	0.00033569336	0.00036621094	0.00036621094	0.00036621094	0.00036621094	0.00033569336	0.0002746582	0.00022888184	0.00021362305	0.00021362305	0.00024414062	0.00030517578	0.00033569336	0.00036621094	0.00039672852	0.00039672852	0.00033569336	0.0002746582	0.00030517578	0.00036621094	0.00036621094	0.00033569336	0.00033569336
150.0	0.00022888184	0.00024414062	0.0002746582	0.0002746582	0.0002746582	0.0002746582	0.0002746582	0.0002746582	0.0002746582	0.0002746582	0.0002746582	0.0002746582	0.0002746582	0.0002746582	0.00024414062	0.00022888184	0.00019836426	0.00018310547	0.00018310547	0.00022888184	0.0002746582	0.00030517578	0.00033569336	0.00036621094	0.00033569336	0.00030517578	0.00033569336	0.00036621094	0.00036621094	0.00036621094	0.00036621094	0.00033569336	0.0002746582	0.00024414062	0.00022888184	0.00024414062	0.0002746582	0.00033569336	0.00036621094	0.00039672852	0.00039672852	0.00039672852	0.00036621094	0.00030517578	0.00033569336	0.00039672852	0.00036621094	0.00033569336	0.00033569336
150.4	0.00022888184	0.00024414062	0.0002746582	0.0002746582	0.0002746582	0.0002746582	0.0002746582	0.0002746582	0.0002746582	0.0002746582	0.0002746582	0.0002746582	0.0002746582	0.0002746582	0.00024414062	0.00022888184	0.00019836426	0.00018310547	0.00019836426	0.00024414062	0.00030517578	0.00033569336	0.00033569336	0.00036621094	0.00033569336	0.00030517578	0.00036621094	0.00036621094	0.00036621094	0.00036621094	0.00036621094	0.00033569336	0.00030517578	0.0002746582	0.00024414062	0.0002746582	0.00030517578	0.00033569336	0.00036621094	0.00039672852	0.00039672852	0.00039672852	0.00036621094	0.00030517578	0.00033569336	0.00039672852	0.00036621094	0.00033569336	0.00033569336
150.8	0.00022888184	0.00024414062	0.0002746582	0.0002746582	0.0002746582	0.0002746582	0.0002746582	0.0002746582	0.0002746582	0.0002746582	0.0002746582	0.0002746582	0.0002746582	0.0002746582	0.00024414062	0.00022888184	0.00019836426	0.00018310547	0.00021362305	0.00024414062	0.00030517578	0.00033569336	0.00033569336	0.00036621094	0.00033569336	0.00033569336	0.00036621094	0.00036621094	0.00036621094	0.00036621094	0.00036621094	0.00033569336	0.00033569336	0.00030517578	0.0002746582	0.00030517578	0.00033569336	0.00036621094	0.00039672852	0.00039672852	0.00039672852	0.00039672852	0.00036621094	0.00030517578	0.00033569336	0.00039672852	0.00036621094	0.00033569336	0.00033569336
151.2	0.00022888184	0.00024414062	0.0002746582	0.0002746582	0.0002746582	0.0002746582	0.0002746582	0.0002746582	0.0002746582	0.0002746582	0.0002746582	0.0002746582	0.0002746582	0.0002746582	0.00024414062	0.00021362305	0.00019836426	0.00018310547	0.00021362305	0.0002746582	0.00030517578	0.00033569336	0.00036621094	0.00036621094	0.00036621094	0.00033569336	0.00036621094	0.00036621094	0.00036621094	0.00036621094	0.00036621094	0.00036621094	0.00033569336	0.00030517578	0.00030517578	0.00030517578	0.00033569336	0.00039672852	0.00039672852	0.0004272461	0.00039672852	0.00039672852	0.00036621094	0.00033569336	0.00036621094	0.00039672852	0.00036621094	0.00033569336	0.00033569336
151.6	0.00022888184	0.00024414062	0.0002746582	0.0002746582	0.0002746582	0.0002746582	0.0002746582	0.0002746582	0.0002746582	0.0002746582	0.0002746582	0.0002746582	0.0002746582	0.00024414062	0.00024414062	0.00021362305	0.00018310547	0.00018310547	0.00022888184	0.0002746582	0.00030517578	0.00033569336	0.00036621094	0.00036621094	0.00036621094	0.00033569336	0.00036621094	0.00036621094	0.00036621094	0.00036621094	0.00033569336	0.00036621094	0.00036621094	0.00033569336	0.00033569336	0.00033569336	0.00036621094	0.00039672852	0.00039672852	0.0004272461	0.00039672852	0.00039672852	0.00036621094	0.00033569336	0.00036621094	0.00039672852	0.00036621094	0.00033569336	0.00033569336
152.0	0.00022888184	0.00024414062	0.0002746582	0.0002746582	0.0002746582	0.0002746582	0.0002746582	0.0002746582	0.0002746582	0.0002746582	0.0002746582	0.0002746582	0.0002746582	0.00024414062	0.00022888184	0.00021362305	0.00018310547	0.00019836426	0.00022888184	0.0002746582	0.00030517578	0.00033569336	0.00036621094	0.00039672852	0.00036621094	0.00036621094	0.00036621094	0.00036621094	0.00039672852	0.00036621094	0.00033569336	0.00033569336	0.00036621094	0.00033569336	0.00033569336	0.00036621094	0.00036621094	0.00039672852	0.00039672852	0.0004272461	0.00039672852	0.00039672852	0.00036621094	0.00033569336	0.00036621094	0.00039672852	0.00033569336	0.00033569336	0.00036621094
152.4	0.00022888184	0.00024414062	0.0002746582	0.0002746582	0.0002746582	0.0002746582	0.0002746582	0.0002746582	0.0002746582	0.0002746582	0.0002746582	0.0002746582	0.0002746582	0.00024414062	0.00022888184	0.00019836426	0.00018310547	0.00019836426	0.00024414062	0.0002746582	0.00033569336	0.00033569336	0.00036621094	0.00039672852	0.00036621094	0.00036621094	0.00036621094	0.00036621094	0.00039672852	0.00036621094	0.00033569336	0.00033569336	0.00036621094	0.00036621094	0.00033569336	0.00036621094	0.00039672852	0.00039672852	0.00039672852	0.0004272461	0.00039672852	0.00039672852	0.00036621094	0.00036621094	0.00036621094	0.00036621094	0.00033569336	0.00033569336	0.00036621094
152.8	0.00022888184	0.00024414062	0.0002746582	0.0002746582	0.0002746582	0.0002746582	0.0002746582	0.0002746582	0.0002746582	0.0002746582	0.0002746582	0.0002746582	0.0002746582	0.00024414062	0.00022888184	0.00019836426	0.00018310547	0.00021362305	0.0002746582	0.00030517578	0.00033569336	0.00036621094	0.00036621094	0.00039672852	0.00039672852	0.00036621094	0.00036621094	0.00036621094	0.00039672852	0.00036621094	0.00033569336	0.00033569336	0.00033569336	0.00036621094	0.00036621094	0.00036621094	0.00039672852	0.00039672852	0.00039672852	0.0004272461	0.00039672852	0.00039672852	0.00036621094	0.00036621094	0.00036621094	0.00036621094	0.00033569336	0.00033569336	0.00036621094
153.2	0.00022888184	0.00024414062	0.0002746582	0.0002746582	0.0002746582	0.0002746582	0.0002746582	0.0002746582	0.0002746582	0.0002746582	0.0002746582	0.0002746582	0.0002746582	0.00024414062	0.00021362305	0.00019836426	0.00018310547	0.00022888184	0.0002746582	0.00030517578	0.00033569336	0.00036621094	0.00039672852	0.0004272461	0.00039672852	0.00036621094	0.00036621094	0.00033569336	0.00039672852	0.00036621094	0.00033569336	0.00033569336	0.00033569336	0.00036621094	0.00036621094	0.00036621094	0.00039672852	0.00039672852	0.00039672852	0.0004272461	0.00039672852	0.00039672852	0.00036621094	0.00036621094	0.00039672852	0.00036621094	0.00033569336	0.00033569336	0.00036621094
153.6	0.00022888184	0.00024414062	0.0002746582	0.0002746582	0.0002746582	0.0002746582	0.0002746582	0.0002746582	0.0002746582	0.0002746582	0.0002746582	0.0002746582	0.0002746582	0.00022888184	0.00021362305	0.00019836426	0.00019836426	0.00022888184	0.0002746582	0.00030517578	0.00033569336	0.00036621094	0.00039672852	0.0004272461	0.00039672852	0.00036621094	0.00036621094	0.00033569336	0.00039672852	0.00036621094	0.00033569336	0.00033569336	0.00033569336	0.00036621094	0.00036621094	0.00036621094	0.00039672852	0.00039672852	0.0004272461	0.0004272461	0.00039672852	0.00039672852	0.00036621094	0.00036621094	0.00036621094	0.00036621094	0.00033569336	0.00033569336	0.00036621094
154.0	0.00022888184	0.00024414062	0.0002746582	0.0002746582	0.0002746582	0.0002746582	0.0002746582	0.0002746582	0.0002746582	0.0002746582	0.0002746582	0.0002746582	0.00024414062	0.00022888184	0.00021362305	0.00019836426	0.00019836426	0.00024414062	0.00030517578	0.00033569336	0.00033569336	0.00036621094	0.00039672852	0.00045776367	0.0004272461	0.00036621094	0.00036621094	0.00033569336	0.00039672852	0.00036621094	0.00033569336	0.00033569336	0.00030517578	0.00036621094	0.00036621094	0.00039672852	0.00039672852	0.00039672852	0.0004272461	0.00039672852	0.00039672852	0.00039672852	0.00039672852	0.00036621094	0.00036621094	0.00036621094	0.00030517578	0.00033569336	0.00036621094
154.4	0.00022888184	0.00024414062	0.0002746582	0.0002746582	0.0002746582	0.0002746582	0.0002746582	0.0002746582	0.0002746582	0.0002746582	0.0002746582	0.0002746582	0.00024414062	0.00022888184	0.00021362305	0.00019836426	0.00021362305	0.0002746582	0.00030517578	0.00033569336	0.00033569336	0.00036621094	0.00039672852	0.00045776367	0.0004272461	0.00039672852	0.00036621094	0.00033569336	0.00039672852	0.00036621094	0.00036621094	0.00030517578	0.00030517578	0.00033569336	0.00036621094	0.00039672852	0.00039672852	0.00039672852	0.0004272461	0.00039672852	0.00039672852	0.00039672852	0.00036621094	0.00036621094	0.00036621094	0.00033569336	0.00030517578	0.00033569336	0.00036621094
154.8	0.00022888184	0.00024414062	0.0002746582	0.0002746582	0.0002746582	0.0002746582	0.0002746582	0.0002746582	0.0002746582	0.0002746582	0.0002746582	0.0002746582	0.00024414062	0.00022888184	0.00021362305	0.00019836426	0.00021362305	0.0002746582	0.00033569336	0.00033569336	0.00033569336	0.00036621094	0.00039672852	0.00045776367	0.0004272461	0.00039672852	0.00036621094	0.00033569336	0.00039672852	0.00039672852	0.00036621094	0.00030517578	0.00030517578	0.00033569336	0.00036621094	0.00039672852	0.0004272461	0.00039672852	0.0004272461	0.00039672852	0.00039672852	0.00039672852	0.00036621094	0.00036621094	0.00036621094	0.00033569336	0.00030517578	0.00033569336	0.00039672852
155.2	0.00022888184	0.00024414062	0.0002746582	0.0002746582	0.0002746582	0.0002746582	0.0002746582	0.0002746582	0.0002746582	0.0002746582	0.0002746582	0.0002746582	0.00024414062	0.00021362305	0.00019836426	0.00019836426	0.00022888184	0.0002746582	0.00033569336	0.00036621094	0.00033569336	0.00036621094	0.00039672852	0.00045776367	0.0004272461	0.00039672852	0.00036621094	0.00033569336	0.00039672852	0.00039672852	0.00036621094	0.00030517578	0.00030517578	0.00033569336	0.00036621094	0.00039672852	0.0004272461	0.0004272461	0.0004272461	0.00039672852	0.00039672852	0.00039672852	0.00036621094	0.00036621094	0.00036621094	0.00033569336	0.00030517578	0.00033569336	0.00039672852
155.6	0.00022888184	0.00024414062	0.0002746582	0.0002746582	0.0002746582	0.0002746582	0.0002746582	0.0002746582	0.0002746582	0.0002746582	0.0002746582	0.0002746582	0.00024414062	0.00021362305	0.00019836426	0.00019836426	0.00022888184	0.00030517578	0.00036621094	0.00036621094	0.00033569336	0.00036621094	0.00039672852	0.00045776367	0.0004272461	0.00039672852	0.00036621094	0.00033569336	0.0004272461	0.00039672852	0.00036621094	0.00033569336	0.00030517578	0.00033569336	0.00036621094	0.00039672852	0.0004272461	0.0004272461	0.0004272461	0.00039672852	0.00039672852	0.00036621094	0.00036621094	0.00036621094	0.00036621094	0.00033569336	0.00030517578	0.00033569336	0.00039672852
156.0	0.00022888184	0.00024414062	0.0002746582	0.0002746582	0.0002746582	0.0002746582	0.0002746582	0.0002746582	0.0002746582	0.0002746582	0.0002746582	0.0002746582	0.00024414062	0.00021362305	0.00019836426	0.00019836426	0.00024414062	0.00030517578	0.00036621094	0.00036621094	0.00033569336	0.00036621094	0.00039672852	0.00045776367	0.0004272461	0.00039672852	0.00036621094	0.00036621094	0.0004272461	0.00039672852	0.00036621094	0.00033569336	0.00030517578	0.00033569336	0.00036621094	0.00039672852	0.0004272461	0.0004272461	0.0004272461	0.00039672852	0.00036621094	0.00036621094	0.00036621094	0.00036621094	0.00033569336	0.00030517578	0.00030517578	0.00030517578	0.00039672852
156.4	0.00022888184	0.00024414062	0.0002746582	0.0002746582	0.0002746582	0.0002746582	0.0002746582	0.0002746582	0.0002746582	0.0002746582	0.0002746582	0.0002746582	0.00024414062	0.00021362305	0.00019836426	0.00021362305	0.00024414062	0.00033569336	0.00039672852	0.00039672852	0.00033569336	0.00036621094	0.00039672852	0.00045776367	0.0004272461	0.0004272461	0.00036621094	0.00036621094	0.0004272461	0.00039672852	0.00036621094	0.00033569336	0.00030517578	0.00033569336	0.00036621094	0.00039672852	0.0004272461	0.0004272461	0.0004272461	0.00039672852	0.00036621094	0.00036621094	0.00036621094	0.00036621094	0.00033569336	0.00030517578	0.00030517578	0.00030517578	0.00039672852
156.8	0.00022888184	0.00024414062	0.0002746582	0.0002746582	0.0002746582	0.0002746582	0.0002746582	0.0002746582	0.0002746582	0.0002746582	0.0002746582	0.0002746582	0.00022888184	0.00019836426	0.00019836426	0.00021362305	0.0002746582	0.00033569336	0.00039672852	0.00039672852	0.00036621094	0.00036621094	0.00039672852	0.00045776367	0.00045776367	0.0004272461	0.00039672852	0.00036621094	0.00045776367	0.0004272461	0.00036621094	0.00033569336	0.00030517578	0.00033569336	0.00036621094	0.00039672852	0.0004272461	0.0004272461	0.00045776367	0.0004272461	0.00036621094	0.00036621094	0.00036621094	0.00033569336	0.00033569336	0.00030517578	0.00030517578	0.00030517578	0.00036621094
157.2	0.00022888184	0.00024414062	0.0002746582	0.0002746582	0.0002746582	0.0002746582	0.0002746582	0.0002746582	0.0002746582	0.0002746582	0.0002746582	0.00024414062	0.00022888184	0.00019836426	0.00019836426	0.00022888184	0.0002746582	0.00033569336	0.00039672852	0.0004272461	0.00036621094	0.00036621094	0.00039672852	0.00045776367	0.00045776367	0.00045776367	0.00039672852	0.00039672852	0.00045776367	0.0004272461	0.00036621094	0.00033569336	0.00030517578	0.00033569336	0.00036621094	0.00039672852	0.0004272461	0.00045776367	0.00045776367	0.0004272461	0.00036621094	0.00036621094	0.00036621094	0.00033569336	0.00033569336	0.00030517578	0.0002746582	0.00030517578	0.00036621094
157.6	0.00022888184	0.00024414062	0.0002746582	0.0002746582	0.0002746582	0.0002746582	0.0002746582	0.0002746582	0.0002746582	0.0002746582	0.0002746582	0.00024414062	0.00022888184	0.00019836426	0.00019836426	0.00024414062	0.0002746582	0.00036621094	0.0004272461	0.0004272461	0.00036621094	0.00039672852	0.0004272461	0.00045776367	0.00045776367	0.00048828125	0.0004272461	0.00039672852	0.00045776367	0.0004272461	0.00039672852	0.00033569336	0.00030517578	0.00033569336	0.00036621094	0.00039672852	0.0004272461	0.00045776367	0.00045776367	0.0004272461	0.00036621094	0.00036621094	0.00033569336	0.00033569336	0.00030517578	0.00030517578	0.0002746582	0.00030517578	0.00036621094
158.0	0.00022888184	0.00024414062	0.0002746582	0.0002746582	0.0002746582	0.0002746582	0.0002746582	0.0002746582	0.0002746582	0.0002746582	0.0002746582	0.00024414062	0.00022888184	0.00019836426	0.00021362305	0.00024414062	0.00030517578	0.00036621094	0.0004272461	0.00045776367	0.00039672852	0.0004272461	0.0004272461	0.00045776367	0.00048828125	0.00048828125	0.00045776367	0.0004272461	0.00045776367	0.0004272461	0.00039672852	0.00033569336	0.00030517578	0.00033569336	0.00036621094	0.0004272461	0.0004272461	0.00045776367	0.00048828125	0.0004272461	0.00036621094	0.00036621094	0.00033569336	0.00033569336	0.00030517578	0.0002746582	0.0002746582	0.00030517578	0.00036621094
158.4	0.00022888184	0.00024414062	0.0002746582	0.0002746582	0.0002746582	0.0002746582	0.0002746582	0.0002746582	0.0002746582	0.0002746582	0.0002746582	0.00024414062	0.00022888184	0.00018310547	0.00021362305	0.00024414062	0.00030517578	0.00036621094	0.00045776367	0.00045776367	0.00039672852	0.00045776367	0.00045776367	0.00048828125	0.00048828125	0.00048828125	0.00048828125	0.0004272461	0.00045776367	0.0004272461	0.00039672852	0.00036621094	0.00033569336	0.00033569336	0.00039672852	0.0004272461	0.00045776367	0.00048828125	0.00048828125	0.0004272461	0.00039672852	0.00036621094	0.00033569336	0.00033569336	0.00030517578	0.00030517578	0.0002746582	0.00030517578	0.00039672852
158.8	0.00022888184	0.00024414062	0.0002746582	0.0002746582	0.0002746582	0.0002746582	0.0002746582	0.0002746582	0.0002746582	0.0002746582	0.0002746582	0.00024414062	0.00021362305	0.00019836426	0.00021362305	0.0002746582	0.00030517578	0.00036621094	0.00045776367	0.00048828125	0.0004272461	0.00048828125	0.00048828125	0.0005493164	0.0005493164	0.0005493164	0.00048828125	0.00045776367	0.00045776367	0.0004272461	0.0004272461	0.00036621094	0.00033569336	0.00033569336	0.00039672852	0.0004272461	0.00045776367	0.00048828125	0.00048828125	0.00045776367	0.00039672852	0.00036621094	0.00033569336	0.00033569336	0.00030517578	0.00030517578	0.0002746582	0.00030517578	0.00039672852
159.2	0.00022888184	0.00024414062	0.0002746582	0.0002746582	0.0002746582	0.0002746582	0.0002746582	0.0002746582	0.0002746582	0.0002746582	0.0002746582	0.00024414062	0.00021362305	0.00019836426	0.00021362305	0.0002746582	0.00033569336	0.00036621094	0.00045776367	0.00048828125	0.00045776367	0.00048828125	0.0005493164	0.0005493164	0.0005493164	0.0005493164	0.00048828125	0.00048828125	0.00048828125	0.00045776367	0.0004272461	0.00039672852	0.00033569336	0.00036621094	0.00039672852	0.00045776367	0.00045776367	0.00048828125	0.00048828125	0.00045776367	0.0004272461	0.00039672852	0.00033569336	0.00033569336	0.00030517578	0.00030517578	0.0002746582	0.00030517578	0.00039672852
159.6	0.00022888184	0.00024414062	0.0002746582	0.0002746582	0.0002746582	0.0002746582	0.0002746582	0.0002746582	0.0002746582	0.0002746582	0.0002746582	0.00024414062	0.00021362305	0.00019836426	0.00022888184	0.0002746582	0.00033569336	0.00036621094	0.00048828125	0.0005493164	0.00045776367	0.0005493164	0.0005493164	0.00061035156	0.00061035156	0.0005493164	0.0005493164	0.00048828125	0.00048828125	0.00045776367	0.00045776367	0.00039672852	0.00036621094	0.00036621094	0.0004272461	0.00045776367	0.00048828125	0.0005493164	0.00048828125	0.00048828125	0.0004272461	0.00039672852	0.00033569336	0.00033569336	0.00033569336	0.00030517578	0.0002746582	0.00030517578	0.00039672852
160.0	0.00022888184	0.00024414062	0.0002746582	0.0002746582	0.0002746582	0.0002746582	0.0002746582	0.0002746582	0.0002746582	0.0002746582	0.00024414062	0.00022888184	0.00021362305	0.00019836426	0.00022888184	0.00030517578	0.00033569336	0.00036621094	0.00048828125	0.0005493164	0.00048828125	0.0005493164	0.00061035156	0.00061035156	0.00061035156	0.00061035156	0.0005493164	0.0005493164	0.0005493164	0.00048828125	0.00045776367	0.0004272461	0.00036621094	0.00036621094	0.0004272461	0.00045776367	0.00048828125	0.0005493164	0.0005493164	0.00048828125	0.0004272461	0.00039672852	0.00036621094	0.00033569336	0.00033569336	0.00033569336	0.00030517578	0.00033569336	0.00039672852
160.4	0.00022888184	0.00024414062	0.0002746582	0.0002746582	0.0002746582	0.0002746582	0.0002746582	0.0002746582	0.0002746582	0.0002746582	0.00024414062	0.00022888184	0.00021362305	0.00019836426	0.00024414062	0.00030517578	0.00033569336	0.00036621094	0.00048828125	0.00061035156	0.0005493164	0.00061035156	0.00061035156	0.0006713867	0.00061035156	0.00061035156	0.00061035156	0.0005493164	0.0005493164	0.00048828125	0.00048828125	0.00045776367	0.00039672852	0.00039672852	0.00045776367	0.00045776367	0.00048828125	0.0005493164	0.0005493164	0.00048828125	0.0004272461	0.00039672852	0.00036621094	0.00036621094	0.00036621094	0.00036621094	0.00036621094	0.0004272461	0.00048828125
160.8	0.00022888184	0.00024414062	0.0002746582	0.0002746582	0.0002746582	0.0002746582	0.0002746582	0.0002746582	0.0002746582	0.0002746582	0.00024414062	0.00022888184	0.00021362305	0.00019836426	0.00024414062	0.00033569336	0.00033569336	0.00039672852	0.00048828125	0.00061035156	0.0005493164	0.0006713867	0.0006713867	0.0006713867	0.0006713867	0.00061035156	0.00061035156	0.0005493164	0.0005493164	0.00048828125	0.00048828125	0.00045776367	0.0004272461	0.00039672852	0.00048828125	0.00048828125	0.0005493164	0.00061035156	0.0005493164	0.00048828125	0.0004272461	0.00039672852	0.00036621094	0.00039672852	0.00039672852	0.00039672852	0.0004272461	0.0005493164	0.0005493164
161.2	0.00022888184	0.00024414062	0.0002746582	0.0002746582	0.0002746582	0.0002746582	0.0002746582	0.0002746582	0.0002746582	0.0002746582	0.00024414062	0.00022888184	0.00021362305	0.00019836426	0.00024414062	0.00033569336	0.00036621094	0.00039672852	0.0005493164	0.00061035156	0.00061035156	0.0006713867	0.0007324219	0.0007324219	0.0006713867	0.0006713867	0.00061035156	0.0005493164	0.0005493164	0.0005493164	0.00048828125	0.00048828125	0.0004272461	0.00039672852	0.00048828125	0.00048828125	0.0005493164	0.00061035156	0.0005493164	0.00048828125	0.00039672852	0.00036621094	0.00033569336	0.00039672852	0.0004272461	0.0004272461	0.00048828125	0.00061035156	0.00061035156
161.6	0.00022888184	0.00024414062	0.0002746582	0.0002746582	0.0002746582	0.0002746582	0.0002746582	0.0002746582	0.0002746582	0.0002746582	0.00024414062	0.00022888184	0.00021362305	0.00021362305	0.0002746582	0.00033569336	0.00036621094	0.00039672852	0.0005493164	0.0006713867	0.00061035156	0.0007324219	0.0007324219	0.0007324219	0.0007324219	0.0006713867	0.00061035156	0.0005493164	0.0005493164	0.0005493164	0.00048828125	0.00048828125	0.00045776367	0.00045776367	0.0005493164	0.0005493164	0.00061035156	0.00061035156	0.00061035156	0.00048828125	0.00039672852	0.00033569336	0.00033569336	0.0004272461	0.0004272461	0.00045776367	0.00048828125	0.0005493164	0.0005493164
162.0	0.00022888184	0.00024414062	0.0002746582	0.0002746582	0.0002746582	0.0002746582	0.0002746582	0.0002746582	0.0002746582	0.0002746582	0.00024414062	0.00021362305	0.00021362305	0.00021362305	0.0002746582	0.00036621094	0.00036621094	0.00039672852	0.0005493164	0.0006713867	0.0006713867	0.0007324219	0.00079345703	0.00079345703	0.0007324219	0.0006713867	0.00061035156	0.00061035156	0.00061035156	0.0005493164	0.00048828125	0.00048828125	0.00048828125	0.0005493164	0.00061035156	0.00061035156	0.0006713867	0.0006713867	0.00061035156	0.00048828125	0.00036621094	0.00030517578	0.00033569336	0.0004272461	0.00045776367	0.00048828125	0.00048828125	0.0005493164	0.0005493164
162.4	0.00022888184	0.00024414062	0.0002746582	0.0002746582	0.0002746582	0.0002746582	0.0002746582	0.0002746582	0.0002746582	0.0002746582	0.00024414062	0.00021362305	0.00021362305	0.00021362305	0.0002746582	0.00036621094	0.00039672852	0.00039672852	0.0005493164	0.0006713867	0.0006713867	0.00079345703	0.00079345703	0.00079345703	0.0007324219	0.0007324219	0.0006713867	0.00061035156	0.00061035156	0.0005493164	0.0005493164	0.0005493164	0.0005493164	0.00061035156	0.0006713867	0.0007324219	0.0007324219	0.0007324219	0.00061035156	0.00048828125	0.00036621094	0.00033569336	0.00033569336	0.0004272461	0.00045776367	0.00048828125	0.00045776367	0.00048828125	0.0005493164
162.8	0.00022888184	0.00024414062	0.0002746582	0.0002746582	0.0002746582	0.0002746582	0.0002746582	0.0002746582	0.0002746582	0.0002746582	0.00024414062	0.00021362305	0.00021362305	0.00022888184	0.00030517578	0.00036621094	0.00039672852	0.0004272461	0.0005493164	0.0006713867	0.0007324219	0.00079345703	0.00079345703	0.00079345703	0.00079345703	0.0007324219	0.0006713867	0.00061035156	0.00061035156	0.0005493164	0.0005493164	0.0005493164	0.0005493164	0.0006713867	0.00079345703	0.00079345703	0.0007324219	0.0007324219	0.00061035156	0.00048828125	0.00036621094	0.00033569336	0.00036621094	0.0004272461	0.0004272461	0.00045776367	0.0004272461	0.00045776367	0.00048828125
163.2	0.00022888184	0.00024414062	0.0002746582	0.0002746582	0.0002746582	0.0002746582	0.0002746582	0.0002746582	0.0002746582	0.0002746582	0.00024414062	0.00021362305	0.00022888184	0.00024414062	0.00030517578	0.00036621094	0.00039672852	0.0004272461	0.0005493164	0.0007324219	0.0007324219	0.00079345703	0.00079345703	0.00079345703	0.00079345703	0.00079345703	0.0006713867	0.00061035156	0.00061035156	0.0005493164	0.0005493164	0.0005493164	0.00061035156	0.0007324219	0.0008544922	0.00079345703	0.0007324219	0.0007324219	0.00061035156	0.00048828125	0.00039672852	0.00033569336	0.00036621094	0.0004272461	0.00039672852	0.0004272461	0.00039672852	0.0004272461	0.00048828125
163.6	0.00022888184	0.00024414062	0.0002746582	0.0002746582	0.0002746582	0.0002746582	0.0002746582	0.0002746582	0.0002746582	0.00024414062	0.00022888184	0.00021362305	0.00022888184	0.00024414062	0.00030517578	0.00036621094	0.0004272461	0.0004272461	0.00061035156	0.0007324219	0.0007324219	0.00079345703	0.00079345703	0.00079345703	0.00079345703	0.00079345703	0.0007324219	0.00061035156	0.00061035156	0.0005493164	0.00061035156	0.00061035156	0.00061035156	0.0007324219	0.0008544922	0.0008544922	0.0007324219	0.0006713867	0.00061035156	0.0005493164	0.00045776367	0.00036621094	0.00036621094	0.00036621094	0.00036621094	0.00039672852	0.00039672852	0.00045776367	0.00048828125
164.0	0.00022888184	0.00024414062	0.0002746582	0.0002746582	0.0002746582	0.0002746582	0.0002746582	0.0002746582	0.0002746582	0.00024414062	0.00022888184	0.00021362305	0.00022888184	0.0002746582	0.00030517578	0.00036621094	0.0004272461	0.00045776367	0.00061035156	0.0007324219	0.00079345703	0.00079345703	0.00079345703	0.00079345703	0.00079345703	0.00079345703	0.0007324219	0.00061035156	0.00061035156	0.00061035156	0.00061035156	0.00061035156	0.0006713867	0.00079345703	0.0008544922	0.0008544922	0.0007324219	0.0006713867	0.00061035156	0.0005493164	0.0005493164	0.00039672852	0.00033569336	0.00033569336	0.00033569336	0.00036621094	0.00039672852	0.00045776367	0.00048828125
164.4	0.00022888184	0.00024414062	0.0002746582	0.0002746582	0.0002746582	0.0002746582	0.0002746582	0.0002746582	0.0002746582	0.00024414062	0.00022888184	0.00019836426	0.00022888184	0.0002746582	0.00033569336	0.00036621094	0.00045776367	0.00045776367	0.00061035156	0.0007324219	0.00079345703	0.0008544922	0.00079345703	0.00079345703	0.00079345703	0.00079345703	0.0007324219	0.00061035156	0.00061035156	0.00061035156	0.00061035156	0.00061035156	0.0007324219	0.0008544922	0.00091552734	0.0008544922	0.0007324219	0.0006713867	0.00061035156	0.0005493164	0.00061035156	0.00039672852	0.00033569336	0.00030517578	0.0002746582	0.00033569336	0.00039672852	0.0004272461	0.00048828125
164.8	0.00022888184	0.00024414062	0.0002746582	0.0002746582	0.0002746582	0.0002746582	0.0002746582	0.0002746582	0.0002746582	0.00024414062	0.00022888184	0.00019836426	0.00022888184	0.0002746582	0.00033569336	0.00039672852	0.00045776367	0.00048828125	0.00061035156	0.0007324219	0.00079345703	0.0008544922	0.00079345703	0.00079345703	0.00079345703	0.00079345703	0.00079345703	0.0006713867	0.00061035156	0.00061035156	0.0006713867	0.00061035156	0.0007324219	0.00091552734	0.00091552734	0.0008544922	0.0006713867	0.00061035156	0.0005493164	0.0005493164	0.00061035156	0.0004272461	0.00033569336	0.00030517578	0.00024414062	0.00030517578	0.00039672852	0.0004272461	0.00045776367
165.2	0.00022888184	0.00024414062	0.0002746582	0.0002746582	0.0002746582	0.0002746582	0.0002746582	0.0002746582	0.0002746582	0.00024414062	0.00021362305	0.00019836426	0.00024414062	0.00030517578	0.00033569336	0.00039672852	0.00045776367	0.00048828125	0.00061035156	0.00079345703	0.0008544922	0.0008544922	0.00079345703	0.00079345703	0.00079345703	0.00079345703	0.00079345703	0.0006713867	0.0006713867	0.0006713867	0.0006713867	0.00061035156	0.0007324219	0.00091552734	0.0009765625	0.0008544922	0.0006713867	0.00061035156	0.0005493164	0.00061035156	0.0006713867	0.0004272461	0.00033569336	0.00030517578	0.00024414062	0.00030517578	0.00036621094	0.00039672852	0.00045776367
165.6	0.00022888184	0.00024414062	0.0002746582	0.0002746582	0.0002746582	0.0002746582	0.0002746582	0.0002746582	0.0002746582	0.00024414062	0.00021362305	0.00019836426	0.00024414062	0.00030517578	0.00033569336	0.00039672852	0.00045776367	0.00048828125	0.0006713867	0.00079345703	0.0008544922	0.0008544922	0.00079345703	0.0007324219	0.0007324219	0.00079345703	0.00079345703	0.0006713867	0.0006713867	0.0006713867	0.0006713867	0.00061035156	0.0007324219	0.0009765625	0.0009765625	0.00091552734	0.0006713867	0.00061035156	0.00061035156	0.00061035156	0.0006713867	0.00045776367	0.00039672852	0.00030517578	0.00022888184	0.0002746582	0.00036621094	0.00039672852	0.00045776367
166.0	0.00022888184	0.00024414062	0.0002746582	0.0002746582	0.0002746582	0.0002746582	0.0002746582	0.0002746582	0.0002746582	0.00024414062	0.00021362305	0.00019836426	0.00024414062	0.00030517578	0.00036621094	0.00039672852	0.00048828125	0.0005493164	0.0006713867	0.00079345703	0.0008544922	0.0008544922	0.00079345703	0.0007324219	0.0007324219	0.00079345703	0.00079345703	0.0006713867	0.0006713867	0.0006713867	0.0006713867	0.00061035156	0.0007324219	0.0009765625	0.0009765625	0.00091552734	0.0007324219	0.0006713867	0.00061035156	0.0006713867	0.0006713867	0.0005493164	0.00045776367	0.00033569336	0.00022888184	0.0002746582	0.00033569336	0.00036621094	0.00045776367
166.4	0.00022888184	0.00024414062	0.0002746582	0.0002746582	0.0002746582	0.0002746582	0.0002746582	0.0002746582	0.00024414062	0.00024414062	0.00021362305	0.00019836426	0.00024414062	0.00030517578	0.00036621094	0.00039672852	0.00048828125	0.0005493164	0.0006713867	0.00079345703	0.0008544922	0.0008544922	0.00079345703	0.0007324219	0.0007324219	0.00079345703	0.00079345703	0.0007324219	0.0006713867	0.0006713867	0.0006713867	0.00061035156	0.0007324219	0.0009765625	0.0009765625	0.00091552734	0.0007324219	0.0006713867	0.0006713867	0.0006713867	0.0006713867	0.00061035156	0.0005493164	0.00033569336	0.00024414062	0.0002746582	0.00030517578	0.00036621094	0.00045776367
166.8	0.00022888184	0.00024414062	0.0002746582	0.0002746582	0.0002746582	0.0002746582	0.0002746582	0.0002746582	0.00024414062	0.00022888184	0.00021362305	0.00019836426	0.00024414062	0.00033569336	0.00036621094	0.00039672852	0.00048828125	0.0005493164	0.0007324219	0.00079345703	0.0008544922	0.0008544922	0.0007324219	0.0007324219	0.0007324219	0.0007324219	0.00079345703	0.0007324219	0.0006713867	0.0007324219	0.0007324219	0.00061035156	0.0007324219	0.0009765625	0.0009765625	0.00091552734	0.0007324219	0.0006713867	0.0006713867	0.0006713867	0.0007324219	0.0006713867	0.00061035156	0.00036621094	0.0002746582	0.00030517578	0.0002746582	0.00036621094	0.00048828125
167.2	0.00022888184	0.00024414062	0.0002746582	0.0002746582	0.0002746582	0.0002746582	0.0002746582	0.0002746582	0.00024414062	0.00022888184	0.00021362305	0.00019836426	0.0002746582	0.00033569336	0.00036621094	0.00039672852	0.00048828125	0.00061035156	0.0007324219	0.0008544922	0.0008544922	0.00079345703	0.0007324219	0.0006713867	0.0007324219	0.0007324219	0.00079345703	0.0007324219	0.0006713867	0.0007324219	0.0007324219	0.00061035156	0.0007324219	0.0010986328	0.0009765625	0.00091552734	0.00079345703	0.0007324219	0.0007324219	0.0007324219	0.0007324219	0.0006713867	0.00061035156	0.00036621094	0.00030517578	0.00030517578	0.0002746582	0.00036621094	0.00048828125
167.6	0.00022888184	0.00024414062	0.0002746582	0.0002746582	0.0002746582	0.0002746582	0.0002746582	0.0002746582	0.00024414062	0.00022888184	0.00021362305	0.00019836426	0.0002746582	0.00033569336	0.00039672852	0.00039672852	0.00048828125	0.00061035156	0.0007324219	0.0008544922	0.0008544922	0.00079345703	0.0007324219	0.0006713867	0.0006713867	0.0007324219	0.00079345703	0.0007324219	0.0006713867	0.0007324219	0.0007324219	0.00061035156	0.00079345703	0.0010986328	0.0009765625	0.0009765625	0.0008544922	0.00079345703	0.0007324219	0.0007324219	0.0007324219	0.0007324219	0.0006713867	0.00036621094	0.00033569336	0.00030517578	0.0002746582	0.00039672852	0.0005493164
168.0	0.00022888184	0.00024414062	0.0002746582	0.0002746582	0.0002746582	0.0002746582	0.0002746582	0.0002746582	0.00024414062	0.00022888184	0.00019836426	0.00019836426	0.0002746582	0.00033569336	0.00039672852	0.00039672852	0.00048828125	0.0006713867	0.00079345703	0.0008544922	0.0008544922	0.00079345703	0.0006713867	0.0006713867	0.0006713867	0.0007324219	0.00079345703	0.00079345703	0.0007324219	0.0007324219	0.0007324219	0.00061035156	0.00079345703	0.0010986328	0.0009765625	0.0009765625	0.0008544922	0.00079345703	0.00079345703	0.0007324219	0.0007324219	0.0007324219	0.0006713867	0.00036621094	0.00036621094	0.00030517578	0.0002746582	0.0004272461	0.0005493164
168.4	0.00022888184	0.00024414062	0.0002746582	0.0002746582	0.0002746582	0.0002746582	0.0002746582	0.0002746582	0.00024414062	0.00022888184	0.00019836426	0.00021362305	0.0002746582	0.00033569336	0.0004272461	0.00039672852	0.0005493164	0.0006713867	0.00079345703	0.0008544922	0.0008544922	0.00079345703	0.0006713867	0.0006713867	0.0006713867	0.0007324219	0.00079345703	0.00079345703	0.0007324219	0.0007324219	0.0007324219	0.0006713867	0.00079345703	0.0010986328	0.0009765625	0.0009765625	0.00091552734	0.0008544922	0.0008544922	0.00079345703	0.00079345703	0.0007324219	0.0007324219	0.00036621094	0.00036621094	0.00030517578	0.0002746582	0.00048828125	0.0005493164
168.8	0.00022888184	0.00024414062	0.0002746582	0.0002746582	0.0002746582	0.0002746582	0.0002746582	0.0002746582	0.00024414062	0.00021362305	0.00019836426	0.00021362305	0.0002746582	0.00036621094	0.0004272461	0.0004272461	0.0005493164	0.0006713867	0.00079345703	0.0008544922	0.0008544922	0.0007324219	0.0006713867	0.0006713867	0.0006713867	0.0007324219	0.00079345703	0.00079345703	0.0007324219	0.0007324219	0.00079345703	0.0006713867	0.0008544922	0.0010986328	0.0009765625	0.0009765625	0.00091552734	0.0008544922	0.0008544922	0.0008544922	0.0008544922	0.0007324219	0.00079345703	0.00039672852	0.00036621094	0.0002746582	0.00030517578	0.00048828125	0.0005493164
169.2	0.00022888184	0.00024414062	0.0002746582	0.0002746582	0.0002746582	0.0002746582	0.0002746582	0.0002746582	0.00024414062	0.00021362305	0.00019836426	0.00021362305	0.0002746582	0.00036621094	0.00045776367	0.00045776367	0.0005493164	0.0007324219	0.0008544922	0.0008544922	0.0008544922	0.0007324219	0.0006713867	0.0006713867	0.0007324219	0.0007324219	0.00079345703	0.00079345703	0.0007324219	0.00079345703	0.00079345703	0.0007324219	0.0008544922	0.0010986328	0.0010986328	0.0009765625	0.00091552734	0.00091552734	0.00091552734	0.00091552734	0.00091552734	0.0007324219	0.00079345703	0.00048828125	0.0004272461	0.00033569336	0.00033569336	0.0005493164	0.0005493164
169.6	0.00022888184	0.00024414062	0.0002746582	0.0002746582	0.0002746582	0.0002746582	0.0002746582	0.00024414062	0.00024414062	0.00021362305	0.00019836426	0.00021362305	0.0002746582	0.00036621094	0.00045776367	0.00048828125	0.00061035156	0.0007324219	0.0008544922	0.0008544922	0.0008544922	0.0007324219	0.0006713867	0.0006713867	0.0007324219	0.0007324219	0.00079345703	0.00079345703	0.00079345703	0.00079345703	0.00079345703	0.0007324219	0.0008544922	0.0010986328	0.0010986328	0.0009765625	0.0009765625	0.00091552734	0.00091552734	0.00091552734	0.00091552734	0.0007324219	0.00079345703	0.00061035156	0.0005493164	0.0004272461	0.0004272461	0.0005493164	0.0005493164
170.0	0.00022888184	0.00024414062	0.0002746582	0.0002746582	0.0002746582	0.0002746582	0.0002746582	0.00024414062	0.00024414062	0.00021362305	0.00019836426	0.00021362305	0.0002746582	0.00036621094	0.00045776367	0.00048828125	0.00061035156	0.00079345703	0.0008544922	0.0008544922	0.0008544922	0.0007324219	0.0006713867	0.0006713867	0.0007324219	0.0007324219	0.00079345703	0.00079345703	0.00079345703	0.00079345703	0.00079345703	0.0007324219	0.0008544922	0.0009765625	0.0010986328	0.0010986328	0.0009765625	0.00091552734	0.00091552734	0.00091552734	0.00091552734	0.00079345703	0.0008544922	0.0007324219	0.0006713867	0.0005493164	0.00048828125	0.0005493164	0.0005493164
170.4	0.00022888184	0.00024414062	0.0002746582	0.0002746582	0.0002746582	0.0002746582	0.0002746582	0.00024414062	0.00022888184	0.00021362305	0.00019836426	0.00022888184	0.0002746582	0.00036621094	0.00045776367	0.0005493164	0.0006713867	0.00079345703	0.00091552734	0.00091552734	0.0008544922	0.0007324219	0.0006713867	0.0007324219	0.0007324219	0.0007324219	0.00079345703	0.00079345703	0.00079345703	0.00079345703	0.00079345703	0.0007324219	0.0008544922	0.0010986328	0.0010986328	0.0010986328	0.0009765625	0.00091552734	0.00091552734	0.00091552734	0.00091552734	0.00079345703	0.0008544922	0.0007324219	0.0007324219	0.00061035156	0.0005493164	0.0005493164	0.0005493164
170.8	0.00022888184	0.00024414062	0.0002746582	0.0002746582	0.0002746582	0.0002746582	0.0002746582	0.00024414062	0.00022888184	0.00019836426	0.00019836426	0.00022888184	0.00030517578	0.00033569336	0.00045776367	0.0005493164	0.0006713867	0.0008544922	0.00091552734	0.00091552734	0.00079345703	0.0007324219	0.0006713867	0.0007324219	0.00079345703	0.00079345703	0.00079345703	0.00079345703	0.00079345703	0.00079345703	0.0008544922	0.0007324219	0.0008544922	0.0009765625	0.0010986328	0.0010986328	0.0009765625	0.00091552734	0.00091552734	0.00091552734	0.0009765625	0.0008544922	0.0008544922	0.00079345703	0.0007324219	0.0007324219	0.0005493164	0.0005493164	0.00061035156
171.2	0.00022888184	0.00024414062	0.0002746582	0.0002746582	0.0002746582	0.0002746582	0.0002746582	0.00024414062	0.00022888184	0.00019836426	0.00019836426	0.00022888184	0.00030517578	0.00033569336	0.00045776367	0.0005493164	0.0007324219	0.0008544922	0.00091552734	0.00091552734	0.00079345703	0.0007324219	0.0007324219	0.0007324219	0.00079345703	0.00079345703	0.00079345703	0.00079345703	0.00079345703	0.00079345703	0.0008544922	0.0007324219	0.0008544922	0.0009765625	0.0010986328	0.0010986328	0.0009765625	0.00091552734	0.00091552734	0.00091552734	0.0009765625	0.00091552734	0.0008544922	0.0008544922	0.00079345703	0.0007324219	0.00061035156	0.0005493164	0.00061035156
171.6	0.00022888184	0.00024414062	0.0002746582	0.0002746582	0.0002746582	0.0002746582	0.0002746582	0.00024414062	0.00022888184	0.00019836426	0.00019836426	0.00022888184	0.00030517578	0.00033569336	0.00045776367	0.00061035156	0.0007324219	0.0008544922	0.00091552734	0.0008544922	0.00079345703	0.0007324219	0.0007324219	0.0007324219	0.00079345703	0.00079345703	0.00079345703	0.00079345703	0.00079345703	0.0008544922	0.0008544922	0.0007324219	0.0008544922	0.0009765625	0.0010986328	0.0010986328	0.0009765625	0.00091552734	0.0008544922	0.00091552734	0.0009765625	0.00091552734	0.0008544922	0.0008544922	0.0007324219	0.0007324219	0.00061035156	0.00061035156	0.00061035156
172.0	0.00022888184	0.00024414062	0.0002746582	0.0002746582	0.0002746582	0.0002746582	0.0002746582	0.00024414062	0.00022888184	0.00019836426	0.00019836426	0.00022888184	0.00030517578	0.00033569336	0.00045776367	0.00061035156	0.00079345703	0.00091552734	0.00091552734	0.0008544922	0.00079345703	0.00079345703	0.0007324219	0.00079345703	0.00079345703	0.00079345703	0.00079345703	0.00079345703	0.00079345703	0.0008544922	0.0008544922	0.00079345703	0.0008544922	0.0009765625	0.0010986328	0.0010986328	0.0009765625	0.00091552734	0.0008544922	0.00091552734	0.00091552734	0.00091552734	0.0008544922	0.0008544922	0.0007324219	0.0007324219	0.00061035156	0.00061035156	0.00061035156
172.4	0.00022888184	0.00024414062	0.0002746582	0.0002746582	0.0002746582	0.0002746582	0.0002746582	0.00024414062	0.00021362305	0.00019836426	0.00019836426	0.00024414062	0.00030517578	0.00033569336	0.00045776367	0.00061035156	0.00079345703	0.00091552734	0.00091552734	0.0008544922	0.00079345703	0.00079345703	0.00079345703	0.00079345703	0.00079345703	0.00079345703	0.00079345703	0.00079345703	0.00079345703	0.0008544922	0.0008544922	0.00079345703	0.0008544922	0.0009765625	0.0009765625	0.0010986328	0.0009765625	0.00091552734	0.0008544922	0.00091552734	0.00091552734	0.00091552734	0.0008544922	0.0008544922	0.0007324219	0.0006713867	0.00061035156	0.00061035156	0.00061035156
172.8	0.00022888184	0.00024414062	0.0002746582	0.0002746582	0.0002746582	0.0002746582	0.0002746582	0.00024414062	0.00021362305	0.00018310547	0.00019836426	0.00024414062	0.00030517578	0.00033569336	0.0004272461	0.0006713867	0.0008544922	0.0009765625	0.00091552734	0.0008544922	0.00079345703	0.00079345703	0.00079345703	0.00079345703	0.00079345703	0.00079345703	0.00079345703	0.00079345703	0.00079345703	0.0008544922	0.00091552734	0.00079345703	0.00079345703	0.0009765625	0.0009765625	0.0010986328	0.0009765625	0.00091552734	0.0008544922	0.0008544922	0.00091552734	0.00091552734	0.0008544922	0.0008544922	0.0007324219	0.0006713867	0.00061035156	0.00061035156	0.00061035156
173.2	0.00022888184	0.00024414062	0.0002746582	0.0002746582	0.0002746582	0.0002746582	0.0002746582	0.00024414062	0.00021362305	0.00018310547	0.00019836426	0.00024414062	0.00030517578	0.00033569336	0.0004272461	0.0006713867	0.0008544922	0.0009765625	0.0009765625	0.0008544922	0.00079345703	0.00079345703	0.00079345703	0.00079345703	0.00079345703	0.00079345703	0.00079345703	0.0007324219	0.00079345703	0.0008544922	0.0008544922	0.00079345703	0.00079345703	0.0009765625	0.0009765625	0.0010986328	0.0009765625	0.00091552734	0.0008544922	0.0008544922	0.00091552734	0.00091552734	0.0008544922	0.0008544922	0.0007324219	0.0006713867	0.00061035156	0.00061035156	0.00061035156
173.6	0.00022888184	0.00024414062	0.0002746582	0.0002746582	0.0002746582	0.0002746582	0.0002746582	0.00024414062	0.00021362305	0.00018310547	0.00019836426	0.00024414062	0.00030517578	0.00033569336	0.00045776367	0.0006713867	0.0008544922	0.0009765625	0.0009765625	0.0008544922	0.0008544922	0.0008544922	0.00079345703	0.00079345703	0.00079345703	0.00079345703	0.00079345703	0.0007324219	0.00079345703	0.0008544922	0.0008544922	0.0008544922	0.00079345703	0.00091552734	0.0009765625	0.0010986328	0.0009765625	0.00091552734	0.0008544922	0.0008544922	0.00091552734	0.0008544922	0.0008544922	0.00079345703	0.0007324219	0.0006713867	0.00061035156	0.00061035156	0.00061035156
174.0	0.00022888184	0.00024414062	0.0002746582	0.0002746582	0.0002746582	0.0002746582	0.00024414062	0.00024414062	0.00021362305	0.00018310547	0.00019836426	0.00024414062	0.00030517578	0.00033569336	0.00045776367	0.0007324219	0.00091552734	0.0009765625	0.0009765625	0.0008544922	0.0008544922	0.0008544922	0.00079345703	0.00079345703	0.00079345703	0.00079345703	0.0007324219	0.0007324219	0.00079345703	0.00079345703	0.0008544922	0.0008544922	0.0008544922	0.00091552734	0.00091552734	0.0009765625	0.0009765625	0.00091552734	0.0008544922	0.0008544922	0.0008544922	0.00079345703	0.00079345703	0.00079345703	0.0007324219	0.0006713867	0.00061035156	0.00061035156	0.00061035156
174.4	0.00022888184	0.00024414062	0.0002746582	0.0002746582	0.0002746582	0.0002746582	0.00024414062	0.00024414062	0.00019836426	0.00018310547	0.00021362305	0.0002746582	0.00030517578	0.00033569336	0.00048828125	0.0007324219	0.00091552734	0.0009765625	0.0009765625	0.0008544922	0.0008544922	0.0008544922	0.0008544922	0.00079345703	0.00079345703	0.00079345703	0.0007324219	0.0007324219	0.00079345703	0.00079345703	0.0008544922	0.0008544922	0.0008544922	0.0008544922	0.00091552734	0.0009765625	0.0009765625	0.00091552734	0.00091552734	0.0008544922	0.0008544922	0.00079345703	0.00079345703	0.0007324219	0.0006713867	0.0006713867	0.00061035156	0.00061035156	0.00061035156
174.8	0.00022888184	0.00024414062	0.0002746582	0.0002746582	0.0002746582	0.0002746582	0.00024414062	0.00022888184	0.00019836426	0.00018310547	0.00021362305	0.0002746582	0.00030517578	0.00033569336	0.00048828125	0.0007324219	0.00091552734	0.0009765625	0.0009765625	0.00091552734	0.0008544922	0.00091552734	0.0008544922	0.00079345703	0.00079345703	0.00079345703	0.0007324219	0.0007324219	0.00079345703	0.00079345703	0.0008544922	0.0008544922	0.0008544922	0.0008544922	0.00091552734	0.0009765625	0.0009765625	0.00091552734	0.00091552734	0.0008544922	0.0008544922	0.0007324219	0.0007324219	0.0007324219	0.0006713867	0.0006713867	0.00061035156	0.00061035156	0.0006713867
175.2	0.00022888184	0.00024414062	0.0002746582	0.0002746582	0.0002746582	0.0002746582	0.00024414062	0.00022888184	0.00019836426	0.00018310547	0.00021362305	0.0002746582	0.00030517578	0.00033569336	0.00048828125	0.0007324219	0.00091552734	0.0009765625	0.0009765625	0.00091552734	0.0008544922	0.00091552734	0.0008544922	0.00079345703	0.00079345703	0.00079345703	0.0007324219	0.0007324219	0.00079345703	0.00079345703	0.0008544922	0.0008544922	0.0008544922	0.0008544922	0.0008544922	0.0009765625	0.0009765625	0.0009765625	0.00091552734	0.0008544922	0.00079345703	0.0007324219	0.0006713867	0.0007324219	0.0006713867	0.0006713867	0.00061035156	0.00061035156	0.0006713867
175.6	0.00022888184	0.00024414062	0.0002746582	0.0002746582	0.0002746582	0.0002746582	0.00024414062	0.00022888184	0.00019836426	0.00018310547	0.00021362305	0.0002746582	0.00030517578	0.00033569336	0.0005493164	0.00079345703	0.0009765625	0.0009765625	0.0009765625	0.00091552734	0.00091552734	0.00091552734	0.0008544922	0.00079345703	0.00079345703	0.0007324219	0.0007324219	0.00079345703	0.00079345703	0.00079345703	0.0008544922	0.0008544922	0.0008544922	0.0008544922	0.0008544922	0.0009765625	0.0009765625	0.0009765625	0.00091552734	0.0008544922	0.00079345703	0.0007324219	0.0006713867	0.0006713867	0.0006713867	0.0006713867	0.0006713867	0.0006713867	0.0007324219
176.0	0.00022888184	0.00024414062	0.0002746582	0.0002746582	0.0002746582	0.0002746582	0.00024414062	0.00022888184	0.00019836426	0.00018310547	0.00021362305	0.0002746582	0.0002746582	0.00033569336	0.0005493164	0.00079345703	0.0009765625	0.0009765625	0.0009765625	0.00091552734	0.00091552734	0.00091552734	0.0008544922	0.00079345703	0.00079345703	0.0007324219	0.0007324219	0.00079345703	0.00079345703	0.00079345703	0.0008544922	0.0008544922	0.0008544922	0.0008544922	0.0008544922	0.0009765625	0.0009765625	0.0009765625	0.00091552734	0.0008544922	0.00079345703	0.0006713867	0.0006713867	0.0006713867	0.0006713867	0.0006713867	0.0006713867	0.0007324219	0.00079345703
176.4	0.00022888184	0.00024414062	0.0002746582	0.0002746582	0.0002746582	0.0002746582	0.00024414062	0.00022888184	0.00019836426	0.00018310547	0.00021362305	0.0002746582	0.00030517578	0.00036621094	0.0005493164	0.00079345703	0.0009765625	0.0010986328	0.0009765625	0.00091552734	0.00091552734	0.0009765625	0.00091552734	0.00079345703	0.00079345703	0.0007324219	0.0007324219	0.00079345703	0.00079345703	0.00079345703	0.0008544922	0.0008544922	0.0008544922	0.0008544922	0.00079345703	0.0009765625	0.0009765625	0.0009765625	0.00091552734	0.0008544922	0.00079345703	0.0006713867	0.0006713867	0.0006713867	0.0006713867	0.0006713867	0.0006713867	0.00079345703	0.0008544922
176.8	0.00022888184	0.00024414062	0.0002746582	0.0002746582	0.0002746582	0.0002746582	0.00024414062	0.00022888184	0.00018310547	0.00018310547	0.00022888184	0.0002746582	0.00030517578	0.00036621094	0.00061035156	0.0008544922	0.0009765625	0.0010986328	0.0009765625	0.0009765625	0.0009765625	0.0009765625	0.00091552734	0.00079345703	0.00079345703	0.0007324219	0.0007324219	0.00079345703	0.00079345703	0.00079345703	0.0008544922	0.0008544922	0.0008544922	0.0008544922	0.00079345703	0.0009765625	0.0009765625	0.0009765625	0.00091552734	0.0008544922	0.00079345703	0.0006713867	0.0006713867	0.0006713867	0.0006713867	0.0006713867	0.0007324219	0.0008544922	0.0008544922
177.2	0.00022888184	0.00024414062	0.0002746582	0.0002746582	0.0002746582	0.0002746582	0.00024414062	0.00022888184	0.00018310547	0.00018310547	0.00022888184	0.00030517578	0.00030517578	0.00039672852	0.00061035156	0.0008544922	0.0009765625	0.0010986328	0.0009765625	0.0009765625	0.0009765625	0.0009765625	0.00091552734	0.00079345703	0.00079345703	0.0007324219	0.00079345703	0.00079345703	0.00079345703	0.00079345703	0.00079345703	0.0008544922	0.0008544922	0.0008544922	0.00079345703	0.0009765625	0.0009765625	0.0009765625	0.00091552734	0.0008544922	0.0007324219	0.0006713867	0.0006713867	0.0006713867	0.0006713867	0.0007324219	0.00079345703	0.0008544922	0.00091552734
177.6	0.00022888184	0.00024414062	0.0002746582	0.0002746582	0.0002746582	0.0002746582	0.00024414062	0.00022888184	0.00018310547	0.00016784668	0.00022888184	0.00030517578	0.00030517578	0.00039672852	0.00061035156	0.0008544922	0.0009765625	0.0010986328	0.0009765625	0.0009765625	0.0009765625	0.0009765625	0.00091552734	0.0008544922	0.00079345703	0.0007324219	0.00079345703	0.00079345703	0.00079345703	0.00079345703	0.00079345703	0.0008544922	0.0008544922	0.0008544922	0.00079345703	0.0009765625	0.0009765625	0.0009765625	0.00091552734	0.0008544922	0.0007324219	0.0006713867	0.0006713867	0.0006713867	0.0007324219	0.0007324219	0.00079345703	0.00091552734	0.00091552734
178.0	0.00022888184	0.00024414062	0.0002746582	0.0002746582	0.0002746582	0.0002746582	0.00024414062	0.00022888184	0.00018310547	0.00018310547	0.00022888184	0.00030517578	0.00030517578	0.0004272461	0.0006713867	0.0008544922	0.0009765625	0.0010986328	0.0009765625	0.0009765625	0.0009765625	0.0009765625	0.00091552734	0.0008544922	0.00079345703	0.0007324219	0.00079345703	0.0008544922	0.0008544922	0.00079345703	0.00079345703	0.0008544922	0.0008544922	0.0008544922	0.00079345703	0.0009765625	0.0009765625	0.0009765625	0.00091552734	0.0008544922	0.0007324219	0.0006713867	0.0006713867	0.0007324219	0.0007324219	0.00079345703	0.0008544922	0.00091552734	0.00091552734
178.4	0.00022888184	0.00024414062	0.0002746582	0.0002746582	0.0002746582	0.0002746582	0.00024414062	0.00022888184	0.00018310547	0.00018310547	0.00024414062	0.00030517578	0.00033569336	0.00045776367	0.0006713867	0.0008544922	0.0009765625	0.0010986328	0.0010986328	0.0009765625	0.0009765625	0.0009765625	0.00091552734	0.0008544922	0.00079345703	0.0007324219	0.00079345703	0.0008544922	0.0008544922	0.0008544922	0.00079345703	0.00079345703	0.0008544922	0.0008544922	0.00079345703	0.0009765625	0.0009765625	0.0009765625	0.00091552734	0.0008544922	0.0007324219	0.0006713867	0.0006713867	0.0007324219	0.0007324219	0.00079345703	0.0008544922	0.00091552734	0.0008544922
178.8	0.00022888184	0.00024414062	0.0002746582	0.0002746582	0.0002746582	0.0002746582	0.00024414062	0.00021362305	0.00018310547	0.00018310547	0.00024414062	0.00030517578	0.00033569336	0.00045776367	0.0007324219	0.00091552734	0.0009765625	0.0010986328	0.0010986328	0.0009765625	0.0009765625	0.0009765625	0.00091552734	0.0008544922	0.00079345703	0.0007324219	0.00079345703	0.0008544922	0.0008544922	0.0008544922	0.0008544922	0.00079345703	0.00079345703	0.0008544922	0.0007324219	0.0009765625	0.0009765625	0.0009765625	0.00091552734	0.0008544922	0.0007324219	0.0007324219	0.0007324219	0.0007324219	0.00079345703	0.00079345703	0.0008544922	0.00091552734	0.0008544922
179.2	0.00022888184	0.00024414062	0.0002746582	0.0002746582	0.0002746582	0.0002746582	0.00024414062	0.00021362305	0.00016784668	0.00018310547	0.00024414062	0.00030517578	0.00033569336	0.00048828125	0.0007324219	0.00091552734	0.0009765625	0.0010986328	0.0010986328	0.0009765625	0.0009765625	0.0009765625	0.00091552734	0.0008544922	0.00079345703	0.0007324219	0.00079345703	0.00079345703	0.0008544922	0.0008544922	0.0008544922	0.0008544922	0.00079345703	0.00079345703	0.0007324219	0.0009765625	0.0009765625	0.0009765625	0.00091552734	0.0008544922	0.00079345703	0.0007324219	0.0007324219	0.0007324219	0.00079345703	0.0008544922	0.0008544922	0.0008544922	0.00079345703
179.6	0.00021362305	0.00024414062	0.00030517578	0.00030517578	0.00024414062	0.00024414062	0.00024414062	0.00021362305	0.00018310547	0.00018310547	0.00024414062	0.00030517578	0.00036621094	0.00048828125	0.0007324219	0.0008544922	0.0009765625	0.0009765625	0.0009765625	0.0009765625	0.0009765625	0.0009765625	0.0009765625	0.0008544922	0.0007324219	0.0007324219	0.0007324219	0.0008544922	0.0008544922	0.0008544922	0.0008544922	0.0008544922	0.0008544922	0.0008544922	0.0007324219	0.0009765625	0.0009765625	0.0009765625	0.0009765625	0.0008544922	0.0007324219	0.0007324219	0.0007324219	0.0007324219	0.0008544922	0.0008544922	0.0008544922	0.0008544922	0.0007324219
180.0	0.00021362305	0.00024414062	0.00030517578	0.00030517578	0.00024414062	0.00024414062	0.00024414062	0.00021362305	0.00018310547	0.00018310547	0.00024414062	0.00030517578	0.00036621094	0.00048828125	0.0007324219	0.0009765625	0.0009765625	0.0009765625	0.0009765625	0.0009765625	0.0009765625	0.0009765625	0.0008544922	0.0008544922	0.0007324219	0.0007324219	0.0007324219	0.0008544922	0.0008544922	0.0008544922	0.0008544922	0.0008544922	0.0008544922	0.0008544922	0.0007324219	0.0009765625	0.0009765625	0.0009765625	0.0009765625	0.0008544922	0.0007324219	0.0007324219	0.0007324219	0.0008544922	0.0008544922	0.0008544922	0.0008544922	0.0008544922	0.0007324219
180.4	0.00021362305	0.00024414062	0.00030517578	0.00030517578	0.00024414062	0.00024414062	0.00024414062	0.00021362305	0.00015258789	0.00018310547	0.00024414062	0.00030517578	0.00036621094	0.00048828125	0.0007324219	0.0009765625	0.0009765625	0.0009765625	0.0009765625	0.0009765625	0.0009765625	0.0009765625	0.0008544922	0.0008544922	0.0007324219	0.0007324219	0.0007324219	0.0008544922	0.0008544922	0.0008544922	0.0008544922	0.0008544922	0.0008544922	0.0008544922	0.0007324219	0.0009765625	0.0009765625	0.0009765625	0.0009765625	0.0008544922	0.0008544922	0.0007324219	0.0007324219	0.0008544922	0.0008544922	0.0008544922	0.0008544922	0.0007324219	0.0007324219
180.8	0.00021362305	0.00024414062	0.00030517578	0.00030517578	0.00024414062	0.00024414062	0.00024414062	0.00021362305	0.00015258789	0.00018310547	0.00024414062	0.00030517578	0.00036621094	0.00048828125	0.0008544922	0.0009765625	0.0009765625	0.0009765625	0.0009765625	0.0009765625	0.0009765625	0.0009765625	0.0008544922	0.0008544922	0.0007324219	0.0007324219	0.0007324219	0.0008544922	0.0008544922	0.0008544922	0.0008544922	0.0008544922	0.0008544922	0.0008544922	0.0007324219	0.0009765625	0.0009765625	0.0009765625	0.0009765625	0.0008544922	0.0008544922	0.0008544922	0.0008544922	0.0008544922	0.0008544922	0.0008544922	0.0008544922	0.0007324219	0.00061035156
181.2	0.00021362305	0.00024414062	0.00030517578	0.00030517578	0.00024414062	0.00024414062	0.00024414062	0.00021362305	0.00015258789	0.00018310547	0.00024414062	0.00030517578	0.00036621094	0.00048828125	0.0008544922	0.0009765625	0.0009765625	0.0009765625	0.0012207031	0.0009765625	0.0009765625	0.0009765625	0.0008544922	0.0008544922	0.0007324219	0.0007324219	0.0007324219	0.0008544922	0.0008544922	0.0008544922	0.0008544922	0.0008544922	0.0008544922	0.0008544922	0.0007324219	0.0008544922	0.0009765625	0.0009765625	0.0009765625	0.0008544922	0.0008544922	0.0008544922	0.0008544922	0.0008544922	0.0008544922	0.0008544922	0.0007324219	0.0007324219	0.00061035156
181.6	0.00021362305	0.00024414062	0.00030517578	0.00030517578	0.00024414062	0.00024414062	0.00024414062	0.00021362305	0.00015258789	0.00018310547	0.00024414062	0.00036621094	0.00036621094	0.00061035156	0.0008544922	0.0009765625	0.0009765625	0.0012207031	0.0012207031	0.0009765625	0.0009765625	0.0009765625	0.0008544922	0.0008544922	0.0007324219	0.0007324219	0.0007324219	0.0008544922	0.0008544922	0.0008544922	0.0008544922	0.0008544922	0.0008544922	0.0008544922	0.0007324219	0.0008544922	0.0009765625	0.0009765625	0.0009765625	0.0008544922	0.0008544922	0.0008544922	0.0008544922	0.0008544922	0.0008544922	0.0008544922	0.0007324219	0.0007324219	0.00061035156
182.0	0.00021362305	0.00024414062	0.00030517578	0.00030517578	0.00024414062	0.00024414062	0.00024414062	0.00021362305	0.00015258789	0.00018310547	0.00030517578	0.00036621094	0.0004272461	0.00061035156	0.0008544922	0.0009765625	0.0009765625	0.0012207031	0.0012207031	0.0009765625	0.0009765625	0.0008544922	0.0008544922	0.0007324219	0.0007324219	0.0007324219	0.0007324219	0.0008544922	0.0008544922	0.0008544922	0.0008544922	0.0008544922	0.0008544922	0.0008544922	0.0007324219	0.0008544922	0.0009765625	0.0009765625	0.0009765625	0.0008544922	0.0008544922	0.0008544922	0.0008544922	0.0008544922	0.0008544922	0.0008544922	0.0007324219	0.0007324219	0.00061035156
182.4	0.00021362305	0.00024414062	0.00030517578	0.00030517578	0.00024414062	0.00024414062	0.00024414062	0.00021362305	0.00015258789	0.00018310547	0.00030517578	0.00036621094	0.0004272461	0.00061035156	0.0008544922	0.0009765625	0.0009765625	0.0012207031	0.0012207031	0.0009765625	0.0009765625	0.0008544922	0.0008544922	0.0007324219	0.0007324219	0.0007324219	0.0007324219	0.0008544922	0.0008544922	0.0008544922	0.0008544922	0.0008544922	0.0008544922	0.0008544922	0.0007324219	0.0008544922	0.0009765625	0.0009765625	0.0009765625	0.0008544922	0.0008544922	0.0008544922	0.0008544922	0.0008544922	0.0008544922	0.0008544922	0.0007324219	0.0007324219	0.0007324219
182.8	0.00021362305	0.00024414062	0.00030517578	0.00030517578	0.00024414062	0.00024414062	0.00024414062	0.00021362305	0.00015258789	0.00018310547	0.00030517578	0.00036621094	0.0004272461	0.00061035156	0.0008544922	0.0009765625	0.0009765625	0.0012207031	0.0012207031	0.0009765625	0.0009765625	0.0008544922	0.0008544922	0.0007324219	0.0007324219	0.0007324219	0.0007324219	0.0008544922	0.0008544922	0.0008544922	0.0008544922	0.0008544922	0.0008544922	0.0008544922	0.0007324219	0.0008544922	0.0009765625	0.0009765625	0.0009765625	0.0008544922	0.0008544922	0.0008544922	0.0008544922	0.0008544922	0.0008544922	0.0008544922	0.0007324219	0.0007324219	0.0007324219
183.2	0.00021362305	0.00024414062	0.00030517578	0.00030517578	0.00024414062	0.00024414062	0.00024414062	0.00021362305	0.00015258789	0.00021362305	0.00030517578	0.00036621094	0.0004272461	0.00061035156	0.0008544922	0.0009765625	0.0009765625	0.0012207031	0.0012207031	0.0009765625	0.0009765625	0.0008544922	0.0008544922	0.0007324219	0.0007324219	0.0007324219	0.0007324219	0.0008544922	0.0008544922	0.0008544922	0.0008544922	0.0008544922	0.0008544922	0.0008544922	0.0007324219	0.0008544922	0.0009765625	0.0009765625	0.0009765625	0.0008544922	0.0008544922	0.0008544922	0.0008544922	0.0008544922	0.0008544922	0.0008544922	0.0007324219	0.0007324219	0.0007324219
183.6	0.00021362305	0.00024414062	0.00030517578	0.00030517578	0.00024414062	0.00024414062	0.00024414062	0.00021362305	0.00015258789	0.00021362305	0.00030517578	0.00036621094	0.0004272461	0.00061035156	0.0008544922	0.0009765625	0.0009765625	0.0012207031	0.0012207031	0.0009765625	0.0009765625	0.0008544922	0.0008544922	0.0007324219	0.0007324219	0.0007324219	0.0008544922	0.0008544922	0.0008544922	0.0008544922	0.0008544922	0.0008544922	0.0008544922	0.0008544922	0.0007324219	0.0008544922	0.0009765625	0.0009765625	0.0009765625	0.0008544922	0.0009765625	0.0008544922	0.0008544922	0.0008544922	0.0008544922	0.0008544922	0.0008544922	0.0007324219	0.0007324219
184.0	0.00021362305	0.00024414062	0.00030517578	0.00030517578	0.00024414062	0.00024414062	0.00024414062	0.00021362305	0.00015258789	0.00021362305	0.00030517578	0.00036621094	0.0004272461	0.00061035156	0.0008544922	0.0009765625	0.0009765625	0.0012207031	0.0012207031	0.0009765625	0.0008544922	0.0007324219	0.0007324219	0.0007324219	0.0007324219	0.0007324219	0.0008544922	0.0008544922	0.0008544922	0.0008544922	0.0008544922	0.0008544922	0.0008544922	0.0008544922	0.0007324219	0.0008544922	0.0009765625	0.0009765625	0.0008544922	0.0008544922	0.0009765625	0.0009765625	0.0008544922	0.0008544922	0.0008544922	0.0008544922	0.0008544922	0.0007324219	0.0007324219
184.4	0.00021362305	0.00024414062	0.00030517578	0.00030517578	0.00024414062	0.00024414062	0.00024414062	0.00021362305	0.00015258789	0.00021362305	0.00030517578	0.00036621094	0.0004272461	0.00048828125	0.0007324219	0.0009765625	0.0009765625	0.0012207031	0.0012207031	0.0009765625	0.0008544922	0.0007324219	0.0007324219	0.0007324219	0.0007324219	0.0007324219	0.0008544922	0.0008544922	0.0008544922	0.0008544922	0.0008544922	0.0008544922	0.0008544922	0.0008544922	0.0007324219	0.0008544922	0.0009765625	0.0009765625	0.0008544922	0.0008544922	0.0009765625	0.0009765625	0.0008544922	0.0008544922	0.0008544922	0.0008544922	0.0008544922	0.0008544922	0.0007324219
184.8	0.00021362305	0.00024414062	0.00030517578	0.00030517578	0.00024414062	0.00024414062	0.00024414062	0.00021362305	0.00015258789	0.00021362305	0.00030517578	0.00036621094	0.0004272461	0.00048828125	0.0007324219	0.0009765625	0.0009765625	0.0012207031	0.0012207031	0.0009765625	0.0008544922	0.0007324219	0.0007324219	0.0007324219	0.0007324219	0.0008544922	0.0008544922	0.0008544922	0.0008544922	0.0008544922	0.0008544922	0.0008544922	0.0008544922	0.0008544922	0.0007324219	0.0008544922	0.0009765625	0.0009765625	0.0008544922	0.0008544922	0.0009765625	0.0009765625	0.0008544922	0.0008544922	0.0008544922	0.0008544922	0.0008544922	0.0008544922	0.0008544922
185.2	0.00021362305	0.00024414062	0.00030517578	0.00030517578	0.00024414062	0.00024414062	0.00024414062	0.00021362305	0.00015258789	0.00021362305	0.00030517578	0.00036621094	0.0004272461	0.00048828125	0.0007324219	0.0009765625	0.0009765625	0.0012207031	0.0012207031	0.0009765625	0.0008544922	0.0007324219	0.0007324219	0.0007324219	0.0007324219	0.0008544922	0.0008544922	0.0008544922	0.0008544922	0.0008544922	0.0008544922	0.0008544922	0.0008544922	0.0008544922	0.0007324219	0.0008544922	0.0009765625	0.0009765625	0.0008544922	0.0008544922	0.0009765625	0.0009765625	0.0008544922	0.0008544922	0.0008544922	0.0008544922	0.0008544922	0.0008544922	0.0008544922
185.6	0.00021362305	0.00024414062	0.00030517578	0.00030517578	0.00024414062	0.00024414062	0.00024414062	0.00021362305	0.00015258789	0.00021362305	0.00030517578	0.00036621094	0.0004272461	0.00048828125	0.0007324219	0.0009765625	0.0009765625	0.0012207031	0.0012207031	0.0009765625	0.0008544922	0.0007324219	0.0007324219	0.0007324219	0.0008544922	0.0008544922	0.0008544922	0.0008544922	0.0008544922	0.0008544922	0.0008544922	0.0008544922	0.0008544922	0.0008544922	0.0007324219	0.0008544922	0.0009765625	0.0008544922	0.0008544922	0.0008544922	0.0009765625	0.0009765625	0.0008544922	0.0008544922	0.0008544922	0.0008544922	0.0008544922	0.0008544922	0.0008544922
186.0	0.00021362305	0.00024414062	0.00030517578	0.00030517578	0.00024414062	0.00024414062	0.00024414062	0.00021362305	0.00015258789	0.00021362305	0.00030517578	0.00036621094	0.0004272461	0.00048828125	0.0007324219	0.0009765625	0.0009765625	0.0012207031	0.0012207031	0.0009765625	0.0008544922	0.0007324219	0.0007324219	0.0007324219	0.0008544922	0.0008544922	0.0008544922	0.0008544922	0.0008544922	0.0008544922	0.0008544922	0.0008544922	0.0008544922	0.0008544922	0.0007324219	0.0008544922	0.0009765625	0.0008544922	0.0008544922	0.0008544922	0.0009765625	0.0009765625	0.0008544922	0.0008544922	0.0008544922	0.0009765625	0.0009765625	0.0008544922	0.0008544922
186.4	0.00021362305	0.00024414062	0.00030517578	0.00030517578	0.00024414062	0.00024414062	0.00024414062	0.00021362305	0.00018310547	0.00021362305	0.00030517578	0.00030517578	0.00036621094	0.00048828125	0.0007324219	0.0009765625	0.0009765625	0.0012207031	0.0012207031	0.0009765625	0.0008544922	0.0007324219	0.0007324219	0.0008544922	0.0008544922	0.0008544922	0.0008544922	0.0008544922	0.0008544922	0.0008544922	0.0008544922	0.0008544922	0.0008544922	0.0008544922	0.0007324219	0.0008544922	0.0009765625	0.0008544922	0.0008544922	0.0008544922	0.0008544922	0.0009765625	0.0008544922	0.0008544922	0.0008544922	0.0009765625	0.0009765625	0.0008544922	0.0008544922
186.8	0.00021362305	0.00024414062	0.00030517578	0.00030517578	0.00024414062	0.00024414062	0.00024414062	0.00021362305	0.00018310547	0.00021362305	0.00030517578	0.00030517578	0.00036621094	0.0004272461	0.0007324219	0.0009765625	0.0009765625	0.0012207031	0.0012207031	0.0009765625	0.0007324219	0.0007324219	0.0007324219	0.0008544922	0.0008544922	0.0008544922	0.0008544922	0.0008544922	0.0008544922	0.0008544922	0.0008544922	0.0008544922	0.0008544922	0.0008544922	0.0007324219	0.0008544922	0.0009765625	0.0008544922	0.0008544922	0.0008544922	0.0008544922	0.0009765625	0.0008544922	0.0008544922	0.0009765625	0.0009765625	0.0009765625	0.0008544922	0.0008544922
187.2	0.00021362305	0.00024414062	0.00030517578	0.00030517578	0.00024414062	0.00024414062	0.00024414062	0.00021362305	0.00018310547	0.00021362305	0.00030517578	0.00030517578	0.00036621094	0.0004272461	0.0007324219	0.0009765625	0.0009765625	0.0012207031	0.0012207031	0.0009765625	0.0007324219	0.0007324219	0.0007324219	0.0008544922	0.0008544922	0.0008544922	0.0008544922	0.0008544922	0.0008544922	0.0008544922	0.0008544922	0.0008544922	0.0008544922	0.0008544922	0.0007324219	0.0008544922	0.0009765625	0.0008544922	0.0008544922	0.0008544922	0.0008544922	0.0009765625	0.0009765625	0.0009765625	0.0009765625	0.0009765625	0.0009765625	0.0008544922	0.0008544922
187.6	0.00021362305	0.00024414062	0.00030517578	0.00030517578	0.00024414062	0.00024414062	0.00024414062	0.00021362305	0.00018310547	0.00021362305	0.00030517578	0.00030517578	0.00036621094	0.0004272461	0.0007324219	0.0009765625	0.0009765625	0.0012207031	0.0012207031	0.0009765625	0.0007324219	0.0007324219	0.0007324219	0.0008544922	0.0008544922	0.0008544922	0.0008544922	0.0008544922	0.0008544922	0.0008544922	0.0008544922	0.0008544922	0.0008544922	0.0008544922	0.0007324219	0.0008544922	0.0009765625	0.0008544922	0.0008544922	0.0008544922	0.0008544922	0.0009765625	0.0009765625	0.0009765625	0.0009765625	0.0009765625	0.0009765625	0.0008544922	0.0007324219
188.0	0.00021362305	0.00024414062	0.00030517578	0.00030517578	0.00024414062	0.00024414062	0.00024414062	0.00021362305	0.00018310547	0.00021362305	0.00030517578	0.00030517578	0.00036621094	0.0004272461	0.0007324219	0.0009765625	0.0009765625	0.0012207031	0.0012207031	0.0009765625	0.0007324219	0.0007324219	0.0008544922	0.0008544922	0.0008544922	0.0008544922	0.0008544922	0.0008544922	0.0008544922	0.0008544922	0.0008544922	0.0008544922	0.0008544922	0.0008544922	0.0007324219	0.0008544922	0.0009765625	0.0008544922	0.0008544922	0.0008544922	0.0008544922	0.0009765625	0.0009765625	0.0009765625	0.0009765625	0.0009765625	0.0008544922	0.0008544922	0.0007324219
188.4	0.00021362305	0.00024414062	0.00030517578	0.00030517578	0.00024414062	0.00024414062	0.00021362305	0.00021362305	0.00018310547	0.00021362305	0.00030517578	0.00030517578	0.00036621094	0.0004272461	0.0007324219	0.0009765625	0.0009765625	0.0012207031	0.0012207031	0.0009765625	0.0007324219	0.0007324219	0.0008544922	0.0008544922	0.0008544922	0.0008544922	0.0008544922	0.0008544922	0.0008544922	0.0008544922	0.0008544922	0.0008544922	0.0008544922	0.0008544922	0.0007324219	0.0008544922	0.0009765625	0.0008544922	0.0008544922	0.0008544922	0.0008544922	0.0009765625	0.0009765625	0.0009765625	0.0009765625	0.0009765625	0.0008544922	0.0008544922	0.0007324219
188.8	0.00021362305	0.00024414062	0.00030517578	0.00030517578	0.00024414062	0.00024414062	0.00021362305	0.00021362305	0.00018310547	0.00021362305	0.00030517578	0.00030517578	0.00036621094	0.0004272461	0.0007324219	0.0009765625	0.0009765625	0.0012207031	0.0012207031	0.0009765625	0.0007324219	0.0007324219	0.0008544922	0.0008544922	0.0008544922	0.0008544922	0.0008544922	0.0008544922	0.0008544922	0.0008544922	0.0008544922	0.0008544922	0.0008544922	0.0008544922	0.0007324219	0.0008544922	0.0008544922	0.0008544922	0.0008544922	0.0008544922	0.0008544922	0.0009765625	0.0009765625	0.0009765625	0.0009765625	0.0008544922	0.0008544922	0.0007324219	0.0007324219
189.2	0.00021362305	0.00024414062	0.00030517578	0.00030517578	0.00024414062	0.00024414062	0.00021362305	0.00021362305	0.00018310547	0.00024414062	0.00030517578	0.00030517578	0.00036621094	0.0004272461	0.00061035156	0.0009765625	0.0009765625	0.0012207031	0.0012207031	0.0009765625	0.0007324219	0.0007324219	0.0008544922	0.0008544922	0.0008544922	0.0008544922	0.0008544922	0.0008544922	0.0008544922	0.0008544922	0.0008544922	0.0008544922	0.0008544922	0.0007324219	0.0007324219	0.0008544922	0.0008544922	0.0008544922	0.0008544922	0.0008544922	0.0008544922	0.0009765625	0.0009765625	0.0009765625	0.0009765625	0.0008544922	0.0008544922	0.0008544922	0.0007324219
189.6	0.00021362305	0.00024414062	0.00030517578	0.00030517578	0.00024414062	0.00024414062	0.00021362305	0.00021362305	0.00018310547	0.00024414062	0.00030517578	0.00030517578	0.00036621094	0.0004272461	0.00061035156	0.0009765625	0.0009765625	0.0012207031	0.0012207031	0.0009765625	0.0007324219	0.0007324219	0.0008544922	0.0008544922	0.0008544922	0.0008544922	0.0008544922	0.0008544922	0.0008544922	0.0008544922	0.0008544922	0.0008544922	0.0008544922	0.0007324219	0.0007324219	0.0008544922	0.0008544922	0.0008544922	0.0008544922	0.0008544922	0.0008544922	0.0009765625	0.0009765625	0.0009765625	0.0008544922	0.0008544922	0.0008544922	0.0008544922	0.0008544922
190.0	0.00021362305	0.00024414062	0.00030517578	0.00030517578	0.00024414062	0.00024414062	0.00021362305	0.00021362305	0.00018310547	0.00024414062	0.00030517578	0.00036621094	0.00036621094	0.0004272461	0.00061035156	0.0009765625	0.0009765625	0.0012207031	0.0012207031	0.0009765625	0.0007324219	0.0007324219	0.0008544922	0.0008544922	0.0008544922	0.0008544922	0.0008544922	0.0008544922	0.0008544922	0.0008544922	0.0008544922	0.0008544922	0.0008544922	0.0007324219	0.0007324219	0.0008544922	0.0008544922	0.0008544922	0.0008544922	0.0008544922	0.0008544922	0.0009765625	0.0009765625	0.0009765625	0.0008544922	0.0008544922	0.0008544922	0.0008544922	0.0008544922
190.4	0.00021362305	0.00024414062	0.00030517578	0.00030517578	0.00024414062	0.00024414062	0.00021362305	0.00021362305	0.00018310547	0.00024414062	0.00030517578	0.00036621094	0.00036621094	0.00036621094	0.00061035156	0.0009765625	0.0009765625	0.0012207031	0.0012207031	0.0009765625	0.0007324219	0.0007324219	0.0008544922	0.0008544922	0.0008544922	0.0008544922	0.0008544922	0.0008544922	0.0008544922	0.0008544922	0.0008544922	0.0008544922	0.0008544922	0.0007324219	0.0007324219	0.0008544922	0.0008544922	0.0008544922	0.0008544922	0.0008544922	0.0008544922	0.0009765625	0.0009765625	0.0009765625	0.0008544922	0.0008544922	0.0008544922	0.0009765625	0.0008544922
190.8	0.00021362305	0.00024414062	0.00030517578	0.00030517578	0.00024414062	0.00024414062	0.00021362305	0.00021362305	0.00018310547	0.00024414062	0.00030517578	0.00036621094	0.00036621094	0.00036621094	0.00061035156	0.0009765625	0.0009765625	0.0012207031	0.0009765625	0.0009765625	0.0007324219	0.0007324219	0.0008544922	0.0008544922	0.0008544922	0.0008544922	0.0008544922	0.0008544922	0.0008544922	0.0008544922	0.0008544922	0.0008544922	0.0008544922	0.0007324219	0.0007324219	0.0008544922	0.0008544922	0.0008544922	0.0008544922	0.0008544922	0.0008544922	0.0009765625	0.0009765625	0.0009765625	0.0009765625	0.0008544922	0.0009765625	0.0009765625	0.0009765625
191.2	0.00021362305	0.00024414062	0.00030517578	0.00030517578	0.00024414062	0.00024414062	0.00021362305	0.00021362305	0.00018310547	0.00024414062	0.00030517578	0.00036621094	0.0004272461	0.00036621094	0.00061035156	0.0009765625	0.0009765625	0.0012207031	0.0009765625	0.0009765625	0.0007324219	0.0007324219	0.0008544922	0.0008544922	0.0008544922	0.0008544922	0.0008544922	0.0008544922	0.0008544922	0.0008544922	0.0008544922	0.0008544922	0.0008544922	0.0007324219	0.0007324219	0.0008544922	0.0009765625	0.0008544922	0.0008544922	0.0008544922	0.0008544922	0.0009765625	0.0009765625	0.0009765625	0.0009765625	0.0008544922	0.0009765625	0.0009765625	0.0009765625
191.6	0.00021362305	0.00024414062	0.00030517578	0.00030517578	0.00024414062	0.00024414062	0.00021362305	0.00021362305	0.00018310547	0.00024414062	0.00030517578	0.00036621094	0.00036621094	0.00036621094	0.00061035156	0.0009765625	0.0009765625	0.0009765625	0.0009765625	0.0009765625	0.0007324219	0.0007324219	0.0008544922	0.0008544922	0.0008544922	0.0008544922	0.0008544922	0.0008544922	0.0008544922	0.0008544922	0.0008544922	0.0008544922	0.0008544922	0.0007324219	0.0007324219	0.0008544922	0.0009765625	0.0009765625	0.0008544922	0.0008544922	0.0008544922	0.0009765625	0.0009765625	0.0009765625	0.0009765625	0.0009765625	0.0009765625	0.0009765625	0.0009765625
192.0	0.00021362305	0.00024414062	0.00030517578	0.00030517578	0.00024414062	0.00024414062	0.00021362305	0.00021362305	0.00018310547	0.00024414062	0.00030517578	0.00036621094	0.00036621094	0.00036621094	0.00061035156	0.0009765625	0.0009765625	0.0009765625	0.0009765625	0.0009765625	0.0007324219	0.0007324219	0.0008544922	0.0008544922	0.0008544922	0.0008544922	0.0008544922	0.0008544922	0.0008544922	0.0008544922	0.0008544922	0.0008544922	0.0008544922	0.0007324219	0.0007324219	0.0008544922	0.0009765625	0.0009765625	0.0008544922	0.0008544922	0.0008544922	0.0009765625	0.0009765625	0.0009765625	0.0009765625	0.0009765625	0.0009765625	0.0009765625	0.0009765625
192.4	0.00021362305	0.00024414062	0.00030517578	0.00030517578	0.00024414062	0.00024414062	0.00021362305	0.00021362305	0.00018310547	0.00024414062	0.00030517578	0.00036621094	0.00036621094	0.00036621094	0.00061035156	0.0009765625	0.0009765625	0.0009765625	0.0009765625	0.0009765625	0.0007324219	0.0007324219	0.0008544922	0.0008544922	0.0008544922	0.0008544922	0.0008544922	0.0008544922	0.0008544922	0.0008544922	0.0008544922	0.0008544922	0.0008544922	0.0007324219	0.0007324219	0.0008544922	0.0009765625	0.0009765625	0.0008544922	0.0008544922	0.0008544922	0.0009765625	0.0009765625	0.0009765625	0.0009765625	0.0009765625	0.0009765625	0.0009765625	0.0009765625
192.8	0.00021362305	0.00024414062	0.00030517578	0.00030517578	0.00024414062	0.00024414062	0.00021362305	0.00021362305	0.00021362305	0.00024414062	0.00030517578	0.00036621094	0.00036621094	0.00036621094	0.00061035156	0.0009765625	0.0009765625	0.0009765625	0.0009765625	0.0009765625	0.0007324219	0.0007324219	0.0008544922	0.0008544922	0.0008544922	0.0008544922	0.0008544922	0.0008544922	0.0008544922	0.0008544922	0.0008544922	0.0008544922	0.0008544922	0.0007324219	0.0007324219	0.0008544922	0.0009765625	0.0009765625	0.0008544922	0.0008544922	0.0008544922	0.0009765625	0.0009765625	0.0008544922	0.0009765625	0.0009765625	0.0009765625	0.0009765625	0.0012207031
193.2	0.00021362305	0.00024414062	0.00030517578	0.00030517578	0.00024414062	0.00024414062	0.00021362305	0.00021362305	0.00021362305	0.00024414062	0.00030517578	0.00036621094	0.00036621094	0.00036621094	0.00061035156	0.0008544922	0.0009765625	0.0009765625	0.0009765625	0.0009765625	0.0007324219	0.0007324219	0.0008544922	0.0008544922	0.0008544922	0.0008544922	0.0008544922	0.0008544922	0.0008544922	0.0008544922	0.0008544922	0.0008544922	0.0008544922	0.0007324219	0.0007324219	0.0009765625	0.0009765625	0.0009765625	0.0009765625	0.0008544922	0.0008544922	0.0009765625	0.0009765625	0.0008544922	0.0008544922	0.0009765625	0.0009765625	0.0009765625	0.0012207031
193.6	0.00021362305	0.00024414062	0.00030517578	0.00030517578	0.00024414062	0.00024414062	0.00021362305	0.00021362305	0.00021362305	0.00024414062	0.00030517578	0.00036621094	0.00036621094	0.00036621094	0.00061035156	0.0008544922	0.0009765625	0.0009765625	0.0009765625	0.0009765625	0.0007324219	0.0008544922	0.0008544922	0.0008544922	0.0008544922	0.0008544922	0.0008544922	0.0008544922	0.0008544922	0.0008544922	0.0008544922	0.0008544922	0.0007324219	0.0007324219	0.0007324219	0.0009765625	0.0009765625	0.0009765625	0.0009765625	0.0008544922	0.0008544922	0.0008544922	0.0009765625	0.0008544922	0.0008544922	0.0009765625	0.0009765625	0.0009765625	0.0012207031
194.0	0.00021362305	0.00024414062	0.00030517578	0.00030517578	0.00024414062	0.00024414062	0.00021362305	0.00021362305	0.00021362305	0.00024414062	0.00030517578	0.00036621094	0.00036621094	0.00030517578	0.00061035156	0.0008544922	0.0009765625	0.0009765625	0.0009765625	0.0009765625	0.0007324219	0.0008544922	0.0009765625	0.0008544922	0.0008544922	0.0008544922	0.0008544922	0.0008544922	0.0008544922	0.0008544922	0.0008544922	0.0008544922	0.0007324219	0.0007324219	0.0008544922	0.0009765625	0.0009765625	0.0009765625	0.0009765625	0.0008544922	0.0008544922	0.0008544922	0.0008544922	0.0008544922	0.0008544922	0.0009765625	0.0009765625	0.0009765625	0.0012207031
194.4	0.00021362305	0.00024414062	0.00030517578	0.00030517578	0.00024414062	0.00024414062	0.00021362305	0.00021362305	0.00021362305	0.00024414062	0.00030517578	0.00036621094	0.00036621094	0.00030517578	0.00061035156	0.0008544922	0.0009765625	0.0009765625	0.0009765625	0.0009765625	0.0007324219	0.0008544922	0.0009765625	0.0008544922	0.0008544922	0.0008544922	0.0008544922	0.0008544922	0.0008544922	0.0008544922	0.0008544922	0.0008544922	0.0007324219	0.0007324219	0.0008544922	0.0009765625	0.0009765625	0.0009765625	0.0009765625	0.0008544922	0.0008544922	0.0008544922	0.0008544922	0.0008544922	0.0008544922	0.0009765625	0.0009765625	0.0009765625	0.0009765625
194.8	0.00021362305	0.00024414062	0.00030517578	0.00030517578	0.00024414062	0.00024414062	0.00021362305	0.00021362305	0.00021362305	0.00024414062	0.00030517578	0.00036621094	0.00036621094	0.00030517578	0.00061035156	0.0008544922	0.0009765625	0.0009765625	0.0009765625	0.0009765625	0.0007324219	0.0008544922	0.0009765625	0.0008544922	0.0008544922	0.0008544922	0.0008544922	0.0007324219	0.0007324219	0.0008544922	0.0008544922	0.0008544922	0.0007324219	0.0007324219	0.0008544922	0.0009765625	0.0009765625	0.0009765625	0.0009765625	0.0008544922	0.0008544922	0.0008544922	0.0008544922	0.0008544922	0.0008544922	0.0009765625	0.0009765625	0.0009765625	0.0009765625
195.2	0.00021362305	0.00024414062	0.00030517578	0.00030517578	0.00024414062	0.00024414062	0.00021362305	0.00021362305	0.00021362305	0.00024414062	0.00030517578	0.00036621094	0.00036621094	0.00036621094	0.00061035156	0.0008544922	0.0009765625	0.0009765625	0.0009765625	0.0009765625	0.0007324219	0.0008544922	0.0009765625	0.0008544922	0.0008544922	0.0008544922	0.0008544922	0.0007324219	0.0007324219	0.0008544922	0.0008544922	0.0008544922	0.0007324219	0.0007324219	0.0008544922	0.0009765625	0.0009765625	0.0009765625	0.0009765625	0.0008544922	0.0008544922	0.0008544922	0.0008544922	0.0008544922	0.0008544922	0.0009765625	0.0009765625	0.0009765625	0.0009765625
195.6	0.00021362305	0.00024414062	0.00030517578	0.00030517578	0.00024414062	0.00024414062	0.00021362305	0.00018310547	0.00021362305	0.00024414062	0.00030517578	0.00030517578	0.00036621094	0.00036621094	0.00061035156	0.0008544922	0.0009765625	0.0009765625	0.0009765625	0.0009765625	0.0007324219	0.0008544922	0.0008544922	0.0008544922	0.0008544922	0.0008544922	0.0008544922	0.0007324219	0.0007324219	0.0008544922	0.0008544922	0.0008544922	0.0007324219	0.0007324219	0.0008544922	0.0009765625	0.0009765625	0.0009765625	0.0009765625	0.0008544922	0.0008544922	0.0008544922	0.0008544922	0.0008544922	0.0008544922	0.0009765625	0.0009765625	0.0009765625	0.0009765625
196.0	0.00021362305	0.00024414062	0.00030517578	0.00030517578	0.00024414062	0.00024414062	0.00021362305	0.00018310547	0.00021362305	0.00024414062	0.00030517578	0.00030517578	0.00036621094	0.00036621094	0.00061035156	0.0008544922	0.0009765625	0.0009765625	0.0009765625	0.0009765625	0.0007324219	0.0008544922	0.0008544922	0.0008544922	0.0008544922	0.0008544922	0.0008544922	0.0007324219	0.0007324219	0.0008544922	0.0008544922	0.0008544922	0.0007324219	0.0007324219	0.0008544922	0.0009765625	0.0009765625	0.0009765625	0.0009765625	0.0008544922	0.0008544922	0.0008544922	0.0008544922	0.0008544922	0.0008544922	0.0009765625	0.0009765625	0.0009765625	0.0009765625
196.4	0.00021362305	0.00024414062	0.00030517578	0.00030517578	0.00024414062	0.00024414062	0.00021362305	0.00018310547	0.00021362305	0.00024414062	0.00030517578	0.00036621094	0.00036621094	0.00036621094	0.00061035156	0.0008544922	0.0009765625	0.0009765625	0.0009765625	0.0009765625	0.0007324219	0.0008544922	0.0008544922	0.0008544922	0.0008544922	0.0008544922	0.0008544922	0.0007324219	0.0007324219	0.0008544922	0.0008544922	0.0008544922	0.0007324219	0.0007324219	0.0008544922	0.0009765625	0.0009765625	0.0009765625	0.0009765625	0.0008544922	0.0008544922	0.0008544922	0.0008544922	0.0008544922	0.0008544922	0.0009765625	0.0009765625	0.0009765625	0.0009765625
196.8	0.00021362305	0.00024414062	0.00030517578	0.00030517578	0.00024414062	0.00024414062	0.00021362305	0.00018310547	0.00021362305	0.00024414062	0.00030517578	0.00036621094	0.00036621094	0.00036621094	0.00061035156	0.0008544922	0.0009765625	0.0009765625	0.0009765625	0.0009765625	0.0008544922	0.0008544922	0.0008544922	0.0008544922	0.0008544922	0.0008544922	0.0008544922	0.0007324219	0.0007324219	0.0008544922	0.0008544922	0.0008544922	0.0007324219	0.0007324219	0.0008544922	0.0009765625	0.0009765625	0.0009765625	0.0009765625	0.0008544922	0.0008544922	0.0008544922	0.0008544922	0.0008544922	0.0008544922	0.0009765625	0.0009765625	0.0009765625	0.0009765625
197.2	0.00021362305	0.00024414062	0.00030517578	0.00030517578	0.00024414062	0.00024414062	0.00021362305	0.00018310547	0.00021362305	0.00024414062	0.00030517578	0.00036621094	0.00036621094	0.00036621094	0.00061035156	0.0008544922	0.0009765625	0.0009765625	0.0009765625	0.0009765625	0.0008544922	0.0008544922	0.0008544922	0.0008544922	0.0008544922	0.0008544922	0.0008544922	0.0007324219	0.0007324219	0.0008544922	0.0008544922	0.0008544922	0.0007324219	0.0008544922	0.0009765625	0.0009765625	0.0009765625	0.0009765625	0.0009765625	0.0008544922	0.0008544922	0.0008544922	0.0008544922	0.0008544922	0.0008544922	0.0009765625	0.0009765625	0.0009765625	0.0009765625
197.6	0.00021362305	0.00024414062	0.00030517578	0.00030517578	0.00024414062	0.00024414062	0.00021362305	0.00018310547	0.00021362305	0.00024414062	0.00030517578	0.00036621094	0.00036621094	0.00036621094	0.00061035156	0.0008544922	0.0009765625	0.0009765625	0.0009765625	0.0009765625	0.0008544922	0.0008544922	0.0008544922	0.0008544922	0.0008544922	0.0008544922	0.0008544922	0.0007324219	0.0008544922	0.0008544922	0.0008544922	0.0008544922	0.0007324219	0.0008544922	0.0009765625	0.0009765625	0.0009765625	0.0009765625	0.0009765625	0.0008544922	0.0008544922	0.0008544922	0.0008544922	0.0008544922	0.0008544922	0.0009765625	0.0009765625	0.0009765625	0.0009765625
198.0	0.00021362305	0.00024414062	0.00030517578	0.00030517578	0.00024414062	0.00024414062	0.00021362305	0.00018310547	0.00021362305	0.00024414062	0.00030517578	0.00036621094	0.0004272461	0.0004272461	0.00061035156	0.0009765625	0.0009765625	0.0009765625	0.0009765625	0.0009765625	0.0008544922	0.0008544922	0.0008544922	0.0008544922	0.0008544922	0.0008544922	0.0008544922	0.0007324219	0.0008544922	0.0008544922	0.0008544922	0.0008544922	0.0007324219	0.0008544922	0.0009765625	0.0009765625	0.0009765625	0.0009765625	0.0009765625	0.0008544922	0.0008544922	0.0008544922	0.0008544922	0.0008544922	0.0008544922	0.0009765625	0.0009765625	0.0009765625	0.0009765625
198.4	0.00021362305	0.00024414062	0.00030517578	0.00030517578	0.00024414062	0.00024414062	0.00021362305	0.00018310547	0.00021362305	0.00024414062	0.00030517578	0.00036621094	0.0004272461	0.0004272461	0.00061035156	0.0009765625	0.0009765625	0.0009765625	0.0009765625	0.0009765625	0.0008544922	0.0008544922	0.0008544922	0.0008544922	0.0008544922	0.0008544922	0.0008544922	0.0007324219	0.0008544922	0.0008544922	0.0008544922	0.0008544922	0.0008544922	0.0008544922	0.0009765625	0.0009765625	0.0009765625	0.0009765625	0.0009765625	0.0008544922	0.0008544922	0.0008544922	0.0008544922	0.0008544922	0.0008544922	0.0009765625	0.0009765625	0.0009765625	0.0009765625
198.8	0.00021362305	0.00024414062	0.00030517578	0.00030517578	0.00024414062	0.00024414062	0.00021362305	0.00018310547	0.00021362305	0.00030517578	0.00030517578	0.00036621094	0.0004272461	0.00048828125	0.00061035156	0.0009765625	0.0009765625	0.0009765625	0.0009765625	0.0009765625	0.0008544922	0.0008544922	0.0008544922	0.0008544922	0.0008544922	0.0008544922	0.0008544922	0.0007324219	0.0008544922	0.0008544922	0.0008544922	0.0008544922	0.0008544922	0.0008544922	0.0009765625	0.0009765625	0.0009765625	0.0009765625	0.0009765625	0.0009765625	0.0008544922	0.0008544922	0.0008544922	0.0008544922	0.0008544922	0.0008544922	0.0009765625	0.0009765625	0.0009765625
199.2	0.00021362305	0.00024414062	0.00030517578	0.00030517578	0.00024414062	0.00024414062	0.00021362305	0.00018310547	0.00021362305	0.00030517578	0.00030517578	0.00036621094	0.0004272461	0.00048828125	0.00061035156	0.0009765625	0.0009765625	0.0009765625	0.0009765625	0.0009765625	0.0008544922	0.0008544922	0.0008544922	0.0008544922	0.0008544922	0.0008544922	0.0008544922	0.0008544922	0.0008544922	0.0008544922	0.0008544922	0.0008544922	0.0008544922	0.0008544922	0.0009765625	0.0009765625	0.0009765625	0.0009765625	0.0009765625	0.0009765625	0.0008544922	0.0008544922	0.0008544922	0.0008544922	0.0008544922	0.0008544922	0.0009765625	0.0009765625	0.0009765625
199.6	0.00021362305	0.00024414062	0.00030517578	0.00030517578	0.00024414062	0.00024414062	0.00021362305	0.00018310547	0.00021362305	0.00030517578	0.00030517578	0.00036621094	0.00048828125	0.00048828125	0.0007324219	0.0009765625	0.0009765625	0.0009765625	0.0009765625	0.0009765625	0.0008544922	0.0008544922	0.0008544922	0.0008544922	0.0008544922	0.0008544922	0.0008544922	0.0008544922	0.0008544922	0.0008544922	0.0008544922	0.0008544922	0.0008544922	0.0008544922	0.0009765625	0.0009765625	0.0009765625	0.0009765625	0.0009765625	0.0009765625	0.0008544922	0.0008544922	0.0008544922	0.0008544922	0.0008544922	0.0008544922	0.0008544922	0.0009765625	0.0009765625
200.0	0.00021362305	0.00024414062	0.00030517578	0.00030517578	0.00024414062	0.00024414062	0.00021362305	0.00018310547	0.00021362305	0.00030517578	0.00030517578	0.00036621094	0.00048828125	0.00061035156	0.0007324219	0.0009765625	0.0009765625	0.0009765625	0.0009765625	0.0009765625	0.0008544922	0.0008544922	0.0008544922	0.0008544922	0.0008544922	0.0008544922	0.0008544922	0.0008544922	0.0008544922	0.0008544922	0.0008544922	0.0008544922	0.0008544922	0.0008544922	0.0009765625	0.0009765625	0.0009765625	0.0009765625	0.0009765625	0.0009765625	0.0008544922	0.0008544922	0.0008544922	0.0008544922	0.0008544922	0.0008544922	0.0008544922	0.0008544922	0.0009765625
200.4	0.00021362305	0.00024414062	0.00030517578	0.00030517578	0.00024414062	0.00024414062	0.00021362305	0.00018310547	0.00024414062	0.00030517578	0.00030517578	0.0004272461	0.00048828125	0.00061035156	0.0007324219	0.0009765625	0.0009765625	0.0009765625	0.0009765625	0.0009765625	0.0008544922	0.0008544922	0.0008544922	0.0008544922	0.0008544922	0.0008544922	0.0008544922	0.0008544922	0.0008544922	0.0008544922	0.0008544922	0.0008544922	0.0008544922	0.0008544922	0.0009765625	0.0009765625	0.0009765625	0.0009765625	0.0009765625	0.0009765625	0.0008544922	0.0008544922	0.0007324219	0.0008544922	0.0008544922	0.0008544922	0.0008544922	0.0008544922	0.0008544922
200.8	0.00021362305	0.00024414062	0.00030517578	0.00030517578	0.00024414062	0.00024414062	0.00021362305	0.00018310547	0.00024414062	0.00030517578	0.00030517578	0.0004272461	0.00061035156	0.00061035156	0.0007324219	0.0009765625	0.0009765625	0.0009765625	0.0009765625	0.0009765625	0.0008544922	0.0008544922	0.0008544922	0.0008544922	0.0008544922	0.0008544922	0.0008544922	0.0008544922	0.0008544922	0.0008544922	0.0008544922	0.0008544922	0.0008544922	0.0009765625	0.0009765625	0.0009765625	0.0009765625	0.0009765625	0.0009765625	0.0009765625	0.0009765625	0.0008544922	0.0007324219	0.0008544922	0.0008544922	0.0007324219	0.0007324219	0.0007324219	0.0007324219
201.2	0.00021362305	0.00024414062	0.00030517578	0.00030517578	0.00024414062	0.00024414062	0.00021362305	0.00018310547	0.00024414062	0.00030517578	0.00030517578	0.0004272461	0.00061035156	0.00061035156	0.0007324219	0.0009765625	0.0009765625	0.0009765625	0.0009765625	0.0009765625	0.0008544922	0.0008544922	0.0008544922	0.0008544922	0.0008544922	0.0008544922	0.0008544922	0.0008544922	0.0008544922	0.0008544922	0.0008544922	0.0008544922	0.0008544922	0.0009765625	0.0009765625	0.0009765625	0.0009765625	0.0009765625	0.0009765625	0.0009765625	0.0009765625	0.0008544922	0.0007324219	0.0008544922	0.0008544922	0.0007324219	0.0007324219	0.0007324219	0.0007324219
201.6	0.00021362305	0.00024414062	0.00030517578	0.00030517578	0.00024414062	0.00024414062	0.00021362305	0.00018310547	0.00024414062	0.00030517578	0.00036621094	0.00048828125	0.00061035156	0.00061035156	0.0007324219	0.0009765625	0.0009765625	0.0009765625	0.0009765625	0.0009765625	0.0008544922	0.0008544922	0.0008544922	0.0008544922	0.0008544922	0.0008544922	0.0008544922	0.0008544922	0.0008544922	0.0008544922	0.0008544922	0.0008544922	0.0008544922	0.0009765625	0.0009765625	0.0009765625	0.0009765625	0.0009765625	0.0009765625	0.0009765625	0.0009765625	0.0008544922	0.0007324219	0.0008544922	0.0008544922	0.0007324219	0.0007324219	0.0007324219	0.0007324219
202.0	0.00021362305	0.00024414062	0.00030517578	0.00030517578	0.00024414062	0.00024414062	0.00021362305	0.00018310547	0.00024414062	0.00030517578	0.00036621094	0.00048828125	0.00061035156	0.0007324219	0.0008544922	0.0009765625	0.0009765625	0.0009765625	0.0009765625	0.0009765625	0.0008544922	0.0008544922	0.0008544922	0.0008544922	0.0008544922	0.0008544922	0.0008544922	0.0008544922	0.0008544922	0.0008544922	0.0008544922	0.0008544922	0.0008544922	0.0009765625	0.0009765625	0.0009765625	0.0009765625	0.0009765625	0.0009765625	0.0009765625	0.0009765625	0.0008544922	0.0007324219	0.0007324219	0.0008544922	0.0007324219	0.0007324219	0.0007324219	0.0007324219
202.4	0.00021362305	0.00024414062	0.00030517578	0.00030517578	0.00024414062	0.00024414062	0.00021362305	0.00018310547	0.00024414062	0.00030517578	0.00036621094	0.00048828125	0.00061035156	0.0007324219	0.0008544922	0.0009765625	0.0009765625	0.0009765625	0.0009765625	0.0009765625	0.0008544922	0.0008544922	0.0008544922	0.0008544922	0.0008544922	0.0008544922	0.0008544922	0.0008544922	0.0008544922	0.0008544922	0.0008544922	0.0008544922	0.0008544922	0.0009765625	0.0009765625	0.0009765625	0.0009765625	0.0009765625	0.0009765625	0.0009765625	0.0009765625	0.0009765625	0.0007324219	0.0007324219	0.0008544922	0.0007324219	0.0007324219	0.0007324219	0.0007324219
202.8	0.00021362305	0.00024414062	0.00030517578	0.00030517578	0.00024414062	0.00024414062	0.00021362305	0.00021362305	0.00024414062	0.00030517578	0.00036621094	0.00048828125	0.0007324219	0.0007324219	0.0008544922	0.0009765625	0.0009765625	0.0009765625	0.0009765625	0.0009765625	0.0008544922	0.0008544922	0.0008544922	0.0008544922	0.0008544922	0.0008544922	0.0008544922	0.0008544922	0.0008544922	0.0008544922	0.0008544922	0.0007324219	0.0008544922	0.0009765625	0.0009765625	0.0009765625	0.0009765625	0.0008544922	0.0009765625	0.0009765625	0.0009765625	0.0009765625	0.0008544922	0.0007324219	0.0008544922	0.0007324219	0.0007324219	0.0007324219	0.0007324219
203.2	0.00021362305	0.00024414062	0.00030517578	0.00030517578	0.00024414062	0.00024414062	0.00021362305	0.00021362305	0.00024414062	0.00030517578	0.00036621094	0.00061035156	0.0007324219	0.0007324219	0.0008544922	0.0009765625	0.0009765625	0.0009765625	0.0009765625	0.0009765625	0.0008544922	0.0008544922	0.0008544922	0.0008544922	0.0008544922	0.0008544922	0.0008544922	0.0008544922	0.0008544922	0.0008544922	0.0008544922	0.0007324219	0.0008544922	0.0009765625	0.0009765625	0.0009765625	0.0009765625	0.0008544922	0.0009765625	0.0009765625	0.0009765625	0.0009765625	0.0008544922	0.0007324219	0.0007324219	0.0007324219	0.0007324219	0.0007324219	0.0007324219
203.6	0.00021362305	0.00024414062	0.00030517578	0.00030517578	0.00024414062	0.00024414062	0.00021362305	0.00021362305	0.00024414062	0.00036621094	0.0004272461	0.00061035156	0.0007324219	0.0007324219	0.0008544922	0.0009765625	0.0009765625	0.0009765625	0.0009765625	0.0009765625	0.0008544922	0.0008544922	0.0008544922	0.0008544922	0.0008544922	0.0008544922	0.0008544922	0.0008544922	0.0008544922	0.0008544922	0.0007324219	0.0007324219	0.0008544922	0.0009765625	0.0009765625	0.0009765625	0.0009765625	0.0008544922	0.0009765625	0.0009765625	0.0009765625	0.0009765625	0.0008544922	0.0007324219	0.0007324219	0.0007324219	0.0007324219	0.0007324219	0.0007324219
204.0	0.00021362305	0.00024414062	0.00030517578	0.00030517578	0.00024414062	0.00024414062	0.00021362305	0.00021362305	0.00024414062	0.00036621094	0.0004272461	0.00061035156	0.0007324219	0.0007324219	0.0008544922	0.0009765625	0.0009765625	0.0009765625	0.0009765625	0.0009765625	0.0008544922	0.0008544922	0.0008544922	0.0008544922	0.0008544922	0.0008544922	0.0008544922	0.0008544922	0.0008544922	0.0008544922	0.0007324219	0.0007324219	0.0008544922	0.0009765625	0.0009765625	0.0009765625	0.0009765625	0.0008544922	0.0008544922	0.0009765625	0.0009765625	0.0009765625	0.0008544922	0.0007324219	0.0007324219	0.0007324219	0.0007324219	0.0007324219	0.0007324219
204.4	0.00021362305	0.00024414062	0.00030517578	0.00030517578	0.00024414062	0.00024414062	0.00021362305	0.00021362305	0.00024414062	0.00036621094	0.0004272461	0.00061035156	0.0007324219	0.0007324219	0.0008544922	0.0009765625	0.0009765625	0.0009765625	0.0009765625	0.0009765625	0.0009765625	0.0008544922	0.0008544922	0.0008544922	0.0008544922	0.0008544922	0.0008544922	0.0008544922	0.0008544922	0.0008544922	0.0007324219	0.0007324219	0.0008544922	0.0008544922	0.0009765625	0.0009765625	0.0009765625	0.0008544922	0.0008544922	0.0009765625	0.0009765625	0.0009765625	0.0008544922	0.0007324219	0.0007324219	0.0007324219	0.0007324219	0.0007324219	0.0007324219
204.8	0.00021362305	0.00024414062	0.00030517578	0.00030517578	0.00024414062	0.00024414062	0.00021362305	0.00021362305	0.00024414062	0.00036621094	0.0004272461	0.00061035156	0.0007324219	0.0008544922	0.0008544922	0.0009765625	0.0009765625	0.0009765625	0.0009765625	0.0009765625	0.0009765625	0.0008544922	0.0008544922	0.0008544922	0.0008544922	0.0008544922	0.0008544922	0.0008544922	0.0008544922	0.0008544922	0.0007324219	0.0007324219	0.0008544922	0.0008544922	0.0009765625	0.0009765625	0.0009765625	0.0008544922	0.0008544922	0.0009765625	0.0009765625	0.0009765625	0.0008544922	0.0007324219	0.0007324219	0.0007324219	0.0007324219	0.0007324219	0.00061035156
205.2	0.00021362305	0.00024414062	0.00030517578	0.00030517578	0.00024414062	0.00024414062	0.00021362305	0.00021362305	0.00024414062	0.00036621094	0.0004272461	0.00061035156	0.0007324219	0.0008544922	0.0008544922	0.0009765625	0.0009765625	0.0009765625	0.0009765625	0.0009765625	0.0009765625	0.0008544922	0.0008544922	0.0008544922	0.0008544922	0.0008544922	0.0008544922	0.0008544922	0.0008544922	0.0008544922	0.0007324219	0.0007324219	0.0008544922	0.0008544922	0.0009765625	0.0009765625	0.0009765625	0.0008544922	0.0008544922	0.0009765625	0.0009765625	0.0009765625	0.0008544922	0.0007324219	0.0007324219	0.0007324219	0.0007324219	0.00061035156	0.00061035156
205.6	0.00021362305	0.00024414062	0.00030517578	0.00030517578	0.00024414062	0.00024414062	0.00021362305	0.00021362305	0.00024414062	0.00036621094	0.00048828125	0.00061035156	0.0007324219	0.0008544922	0.0008544922	0.0009765625	0.0009765625	0.0009765625	0.0009765625	0.0009765625	0.0009765625	0.0008544922	0.0008544922	0.0008544922	0.0008544922	0.0008544922	0.0008544922	0.0008544922	0.0008544922	0.0008544922	0.0007324219	0.0007324219	0.0008544922	0.0008544922	0.0009765625	0.0009765625	0.0009765625	0.0008544922	0.0008544922	0.0009765625	0.0009765625	0.0009765625	0.0009765625	0.0007324219	0.0007324219	0.0007324219	0.00061035156	0.00061035156	0.00061035156
206.0	0.00021362305	0.00024414062	0.00030517578	0.00030517578	0.00024414062	0.00024414062	0.00021362305	0.00021362305	0.00024414062	0.00036621094	0.00048828125	0.00061035156	0.0007324219	0.0007324219	0.0008544922	0.0009765625	0.0009765625	0.0009765625	0.0009765625	0.0009765625	0.0009765625	0.0008544922	0.0008544922	0.0008544922	0.0008544922	0.0008544922	0.0008544922	0.0008544922	0.0008544922	0.0008544922	0.0007324219	0.0007324219	0.0008544922	0.0008544922	0.0009765625	0.0009765625	0.0009765625	0.0008544922	0.0008544922	0.0009765625	0.0009765625	0.0009765625	0.0009765625	0.0007324219	0.0007324219	0.00061035156	0.00061035156	0.00061035156	0.00061035156
206.4	0.00021362305	0.00024414062	0.00030517578	0.00030517578	0.00024414062	0.00024414062	0.00021362305	0.00021362305	0.00024414062	0.00036621094	0.00048828125	0.00061035156	0.0007324219	0.0007324219	0.0008544922	0.0009765625	0.0009765625	0.0009765625	0.0009765625	0.0009765625	0.0009765625	0.0008544922	0.0008544922	0.0008544922	0.0008544922	0.0008544922	0.0008544922	0.0008544922	0.0008544922	0.0008544922	0.0007324219	0.0007324219	0.0008544922	0.0008544922	0.0008544922	0.0009765625	0.0009765625	0.0008544922	0.0008544922	0.0009765625	0.0009765625	0.0009765625	0.0009765625	0.0007324219	0.0007324219	0.00061035156	0.00061035156	0.00061035156	0.00061035156
206.8	0.00021362305	0.00024414062	0.00030517578	0.00030517578	0.00024414062	0.00024414062	0.00021362305	0.00021362305	0.00024414062	0.00036621094	0.00048828125	0.00061035156	0.0007324219	0.0007324219	0.0008544922	0.0009765625	0.0009765625	0.0009765625	0.0009765625	0.0009765625	0.0009765625	0.0008544922	0.0008544922	0.0008544922	0.0008544922	0.0008544922	0.0008544922	0.0008544922	0.0008544922	0.0007324219	0.0007324219	0.0007324219	0.0008544922	0.0008544922	0.0009765625	0.0009765625	0.0009765625	0.0008544922	0.0008544922	0.0009765625	0.0009765625	0.0009765625	0.0009765625	0.0007324219	0.0007324219	0.00061035156	0.00061035156	0.00061035156	0.00061035156
207.2	0.00021362305	0.00024414062	0.00030517578	0.00030517578	0.00024414062	0.00024414062	0.00021362305	0.00021362305	0.00024414062	0.00036621094	0.00048828125	0.0007324219	0.0007324219	0.0007324219	0.0008544922	0.0009765625	0.0009765625	0.0009765625	0.0009765625	0.0009765625	0.0009765625	0.0008544922	0.0008544922	0.0008544922	0.0008544922	0.0008544922	0.0008544922	0.0008544922	0.0008544922	0.0007324219	0.0007324219	0.0007324219	0.0008544922	0.0009765625	0.0009765625	0.0009765625	0.0009765625	0.0008544922	0.0008544922	0.0008544922	0.0009765625	0.0009765625	0.0008544922	0.0007324219	0.0007324219	0.00061035156	0.00061035156	0.00061035156	0.00061035156
207.6	0.00021362305	0.00024414062	0.00030517578	0.00030517578	0.00024414062	0.00024414062	0.00021362305	0.00021362305	0.00024414062	0.00036621094	0.00048828125	0.0007324219	0.0007324219	0.0007324219	0.0008544922	0.0009765625	0.0009765625	0.0009765625	0.0009765625	0.0009765625	0.0009765625	0.0008544922	0.0008544922	0.0008544922	0.0008544922	0.0008544922	0.0008544922	0.0008544922	0.0008544922	0.0007324219	0.0007324219	0.0007324219	0.0008544922	0.0009765625	0.0009765625	0.0009765625	0.0009765625	0.0008544922	0.0008544922	0.0008544922	0.0009765625	0.0009765625	0.0008544922	0.0007324219	0.0007324219	0.00061035156	0.00061035156	0.00061035156	0.00061035156
208.0	0.00021362305	0.00024414062	0.00030517578	0.00030517578	0.00024414062	0.00024414062	0.00021362305	0.00021362305	0.00024414062	0.00036621094	0.00048828125	0.0007324219	0.0007324219	0.0007324219	0.0008544922	0.0009765625	0.0009765625	0.0009765625	0.0009765625	0.0009765625	0.0009765625	0.0008544922	0.0008544922	0.0009765625	0.0008544922	0.0008544922	0.0008544922	0.0008544922	0.0008544922	0.0007324219	0.0007324219	0.0008544922	0.0008544922	0.0009765625	0.0009765625	0.0009765625	0.0009765625	0.0008544922	0.0008544922	0.0008544922	0.0008544922	0.0009765625	0.0008544922	0.0007324219	0.0007324219	0.0007324219	0.00061035156	0.00061035156	0.00061035156
208.4	0.00021362305	0.00024414062	0.00030517578	0.00030517578	0.00024414062	0.00024414062	0.00021362305	0.00021362305	0.00024414062	0.00036621094	0.00048828125	0.0007324219	0.00061035156	0.0007324219	0.0008544922	0.0009765625	0.0009765625	0.0009765625	0.0009765625	0.0009765625	0.0009765625	0.0008544922	0.0008544922	0.0009765625	0.0008544922	0.0008544922	0.0008544922	0.0008544922	0.0008544922	0.0007324219	0.0007324219	0.0008544922	0.0009765625	0.0009765625	0.0009765625	0.0009765625	0.0009765625	0.0008544922	0.0008544922	0.0008544922	0.0008544922	0.0008544922	0.0008544922	0.0007324219	0.0007324219	0.0007324219	0.00061035156	0.00061035156	0.00061035156
208.8	0.00021362305	0.00024414062	0.00030517578	0.00030517578	0.00024414062	0.00024414062	0.00021362305	0.00021362305	0.00024414062	0.00036621094	0.00061035156	0.0007324219	0.00061035156	0.00061035156	0.0008544922	0.0009765625	0.0009765625	0.0009765625	0.0009765625	0.0009765625	0.0009765625	0.0008544922	0.0008544922	0.0009765625	0.0008544922	0.0008544922	0.0008544922	0.0008544922	0.0008544922	0.0007324219	0.0007324219	0.0008544922	0.0009765625	0.0009765625	0.0009765625	0.0009765625	0.0009765625	0.0008544922	0.0008544922	0.0008544922	0.0008544922	0.0008544922	0.0008544922	0.0007324219	0.0007324219	0.0007324219	0.00061035156	0.00061035156	0.00061035156
209.2	0.00021362305	0.00024414062	0.00030517578	0.00030517578	0.00024414062	0.00024414062	0.00021362305	0.00021362305	0.00024414062	0.0004272461	0.00061035156	0.00061035156	0.00061035156	0.00061035156	0.0007324219	0.0009765625	0.0009765625	0.0009765625	0.0009765625	0.0009765625	0.0009765625	0.0008544922	0.0008544922	0.0009765625	0.0008544922	0.0008544922	0.0008544922	0.0008544922	0.0008544922	0.0007324219	0.0007324219	0.0008544922	0.0009765625	0.0009765625	0.0009765625	0.0009765625	0.0009765625	0.0008544922	0.0008544922	0.0008544922	0.0008544922	0.0008544922	0.0008544922	0.0007324219	0.0007324219	0.0007324219	0.00061035156	0.00061035156	0.00061035156
209.6	0.00021362305	0.00024414062	0.00030517578	0.00030517578	0.00024414062	0.00024414062	0.00021362305	0.00021362305	0.00024414062	0.0004272461	0.00061035156	0.00061035156	0.00061035156	0.00061035156	0.0007324219	0.0009765625	0.0009765625	0.0009765625	0.0009765625	0.0009765625	0.0008544922	0.0008544922	0.0008544922	0.0009765625	0.0008544922	0.0008544922	0.0008544922	0.0008544922	0.0008544922	0.0007324219	0.0007324219	0.0008544922	0.0009765625	0.0009765625	0.0009765625	0.0009765625	0.0008544922	0.0008544922	0.0008544922	0.0008544922	0.0008544922	0.0008544922	0.0008544922	0.0007324219	0.0007324219	0.0007324219	0.00061035156	0.00061035156	0.00061035156
210.0	0.00021362305	0.00024414062	0.00030517578	0.00030517578	0.00024414062	0.00024414062	0.00021362305	0.00021362305	0.00024414062	0.0004272461	0.00061035156	0.00061035156	0.00061035156	0.00061035156	0.0007324219	0.0009765625	0.0009765625	0.0009765625	0.0009765625	0.0009765625	0.0008544922	0.0008544922	0.0008544922	0.0009765625	0.0008544922	0.0008544922	0.0008544922	0.0008544922	0.0008544922	0.0007324219	0.0007324219	0.0008544922	0.0009765625	0.0009765625	0.0009765625	0.0009765625	0.0008544922	0.0008544922	0.0008544922	0.0008544922	0.0008544922	0.0008544922	0.0007324219	0.0007324219	0.0007324219	0.0007324219	0.00061035156	0.00061035156	0.00061035156
210.4	0.00021362305	0.00024414062	0.00030517578	0.00030517578	0.00024414062	0.00024414062	0.00021362305	0.00021362305	0.00024414062	0.0004272461	0.00061035156	0.00061035156	0.00061035156	0.00061035156	0.0007324219	0.0009765625	0.0009765625	0.0009765625	0.0009765625	0.0009765625	0.0008544922	0.0007324219	0.0008544922	0.0009765625	0.0008544922	0.0008544922	0.0008544922	0.0008544922	0.0007324219	0.0007324219	0.0007324219	0.0008544922	0.0009765625	0.0009765625	0.0009765625	0.0008544922	0.0008544922	0.0008544922	0.0008544922	0.0008544922	0.0008544922	0.0008544922	0.0007324219	0.0007324219	0.0007324219	0.0007324219	0.0007324219	0.00061035156	0.00061035156
210.8	0.00021362305	0.00024414062	0.00030517578	0.00030517578	0.00024414062	0.00024414062	0.00021362305	0.00021362305	0.00024414062	0.0004272461	0.00061035156	0.00061035156	0.00048828125	0.00061035156	0.0007324219	0.0009765625	0.0009765625	0.0009765625	0.0009765625	0.0009765625	0.0008544922	0.0007324219	0.0008544922	0.0009765625	0.0009765625	0.0008544922	0.0008544922	0.0008544922	0.0007324219	0.0007324219	0.0007324219	0.0008544922	0.0009765625	0.0009765625	0.0008544922	0.0008544922	0.0008544922	0.0008544922	0.0008544922	0.0007324219	0.0007324219	0.0007324219	0.0007324219	0.0007324219	0.0007324219	0.0007324219	0.0007324219	0.00061035156	0.00061035156
211.2	0.00021362305	0.00024414062	0.00030517578	0.00030517578	0.00024414062	0.00024414062	0.00021362305	0.00021362305	0.00024414062	0.0004272461	0.00061035156	0.00061035156	0.00048828125	0.00048828125	0.0007324219	0.0009765625	0.0009765625	0.0009765625	0.0009765625	0.0009765625	0.0008544922	0.0007324219	0.0008544922	0.0009765625	0.0009765625	0.0008544922	0.0008544922	0.0008544922	0.0007324219	0.0007324219	0.0007324219	0.0008544922	0.0009765625	0.0009765625	0.0008544922	0.0008544922	0.0008544922	0.0008544922	0.0008544922	0.0007324219	0.0007324219	0.0007324219	0.0007324219	0.0007324219	0.0007324219	0.0007324219	0.0007324219	0.00061035156	0.00061035156
211.6	0.00021362305	0.00024414062	0.00030517578	0.00030517578	0.00024414062	0.00024414062	0.00021362305	0.00021362305	0.00024414062	0.0004272461	0.00061035156	0.00061035156	0.00048828125	0.00048828125	0.00061035156	0.0009765625	0.0009765625	0.0009765625	0.0009765625	0.0009765625	0.0008544922	0.0007324219	0.0008544922	0.0009765625	0.0009765625	0.0008544922	0.0008544922	0.0008544922	0.0007324219	0.00061035156	0.0007324219	0.0008544922	0.0009765625	0.0009765625	0.0008544922	0.0008544922	0.0008544922	0.0008544922	0.0008544922	0.0007324219	0.0007324219	0.0007324219	0.0007324219	0.0007324219	0.0007324219	0.0007324219	0.0007324219	0.00061035156	0.00061035156
212.0	0.00021362305	0.00024414062	0.00030517578	0.00030517578	0.00024414062	0.00024414062	0.00021362305	0.00021362305	0.00024414062	0.0004272461	0.00061035156	0.00061035156	0.00048828125	0.00048828125	0.00061035156	0.0008544922	0.0009765625	0.0009765625	0.0009765625	0.0009765625	0.0008544922	0.0007324219	0.0008544922	0.0009765625	0.0009765625	0.0008544922	0.0008544922	0.0008544922	0.0007324219	0.00061035156	0.0007324219	0.0008544922	0.0009765625	0.0009765625	0.0008544922	0.0008544922	0.0008544922	0.0008544922	0.0007324219	0.0007324219	0.0007324219	0.0007324219	0.0007324219	0.0007324219	0.0007324219	0.0007324219	0.0007324219	0.00061035156	0.00061035156
212.4	0.00021362305	0.00024414062	0.00030517578	0.00030517578	0.00024414062	0.00024414062	0.00021362305	0.00021362305	0.00024414062	0.0004272461	0.00061035156	0.00061035156	0.00048828125	0.00048828125	0.00061035156	0.0008544922	0.0009765625	0.0009765625	0.0009765625	0.0009765625	0.0008544922	0.0007324219	0.0008544922	0.0009765625	0.0009765625	0.0009765625	0.0008544922	0.0008544922	0.0007324219	0.00061035156	0.00061035156	0.0008544922	0.0009765625	0.0009765625	0.0008544922	0.0008544922	0.0008544922	0.0008544922	0.0007324219	0.0007324219	0.0007324219	0.0007324219	0.0007324219	0.0007324219	0.0007324219	0.0007324219	0.00061035156	0.00061035156	0.00061035156
212.8	0.00021362305	0.00024414062	0.00030517578	0.00030517578	0.00024414062	0.00024414062	0.00021362305	0.00021362305	0.00024414062	0.0004272461	0.00061035156	0.00061035156	0.00048828125	0.00048828125	0.00061035156	0.0008544922	0.0009765625	0.0009765625	0.0009765625	0.0009765625	0.0008544922	0.0008544922	0.0008544922	0.0009765625	0.0009765625	0.0009765625	0.0008544922	0.0007324219	0.0007324219	0.00061035156	0.00061035156	0.0008544922	0.0008544922	0.0008544922	0.0008544922	0.0008544922	0.0008544922	0.0007324219	0.0007324219	0.0007324219	0.0007324219	0.0007324219	0.0007324219	0.0007324219	0.0007324219	0.0007324219	0.00061035156	0.00061035156	0.00061035156
213.2	0.00021362305	0.00024414062	0.00030517578	0.00030517578	0.00024414062	0.00024414062	0.00021362305	0.00021362305	0.00024414062	0.0004272461	0.00061035156	0.00061035156	0.00048828125	0.00048828125	0.00061035156	0.0008544922	0.0009765625	0.0009765625	0.0009765625	0.0009765625	0.0008544922	0.0008544922	0.0008544922	0.0009765625	0.0009765625	0.0009765625	0.0008544922	0.0007324219	0.0007324219	0.00061035156	0.00061035156	0.0007324219	0.0008544922	0.0008544922	0.0007324219	0.0007324219	0.0008544922	0.0007324219	0.0007324219	0.0007324219	0.0007324219	0.0007324219	0.0007324219	0.0007324219	0.0007324219	0.0007324219	0.00061035156	0.00061035156	0.00061035156
213.6	0.00021362305	0.00024414062	0.00030517578	0.00030517578	0.00024414062	0.00024414062	0.00021362305	0.00018310547	0.00024414062	0.0004272461	0.00048828125	0.00061035156	0.00048828125	0.00048828125	0.00061035156	0.0008544922	0.0009765625	0.0009765625	0.0009765625	0.0009765625	0.0008544922	0.0008544922	0.0008544922	0.0009765625	0.0009765625	0.0009765625	0.0008544922	0.0007324219	0.0007324219	0.00061035156	0.00061035156	0.0007324219	0.0008544922	0.0008544922	0.0007324219	0.0007324219	0.0007324219	0.0007324219	0.0007324219	0.0007324219	0.0007324219	0.0007324219	0.0007324219	0.0007324219	0.0007324219	0.0007324219	0.00061035156	0.00061035156	0.00061035156
214.0	0.00021362305	0.00024414062	0.00030517578	0.00030517578	0.00024414062	0.00024414062	0.00021362305	0.00018310547	0.00024414062	0.0004272461	0.00048828125	0.00061035156	0.00048828125	0.00048828125	0.00061035156	0.0008544922	0.0009765625	0.0009765625	0.0009765625	0.0009765625	0.0008544922	0.0008544922	0.0008544922	0.0008544922	0.0009765625	0.0009765625	0.0008544922	0.0007324219	0.0007324219	0.00061035156	0.00061035156	0.0007324219	0.0008544922	0.0007324219	0.0007324219	0.0007324219	0.0007324219	0.0007324219	0.0007324219	0.0007324219	0.0007324219	0.0007324219	0.0007324219	0.0007324219	0.0007324219	0.0007324219	0.00061035156	0.00061035156	0.00048828125
214.4	0.00021362305	0.00024414062	0.00030517578	0.00030517578	0.00024414062	0.00024414062	0.00021362305	0.00018310547	0.00024414062	0.0004272461	0.00048828125	0.00061035156	0.00048828125	0.00048828125	0.00061035156	0.0008544922	0.0009765625	0.0009765625	0.0009765625	0.0009765625	0.0008544922	0.0008544922	0.0008544922	0.0008544922	0.0008544922	0.0009765625	0.0008544922	0.0007324219	0.0007324219	0.00061035156	0.00061035156	0.0007324219	0.0007324219	0.0007324219	0.00061035156	0.00061035156	0.0007324219	0.0007324219	0.0007324219	0.0007324219	0.0007324219	0.0007324219	0.0007324219	0.0007324219	0.0007324219	0.0007324219	0.00061035156	0.00061035156	0.00048828125
214.8	0.00021362305	0.00024414062	0.00030517578	0.00030517578	0.00024414062	0.00024414062	0.00021362305	0.00018310547	0.00024414062	0.0004272461	0.00048828125	0.00048828125	0.00048828125	0.00048828125	0.00061035156	0.0008544922	0.0009765625	0.0009765625	0.0009765625	0.0009765625	0.0008544922	0.0008544922	0.0008544922	0.0008544922	0.0008544922	0.0009765625	0.0008544922	0.0007324219	0.0007324219	0.00061035156	0.00061035156	0.0007324219	0.0007324219	0.0007324219	0.00061035156	0.00061035156	0.0007324219	0.0007324219	0.0007324219	0.0007324219	0.0007324219	0.0007324219	0.0007324219	0.0007324219	0.0007324219	0.00061035156	0.00061035156	0.00061035156	0.00048828125
215.2	0.00021362305	0.00024414062	0.00030517578	0.00030517578	0.00024414062	0.00024414062	0.00021362305	0.00018310547	0.00024414062	0.0004272461	0.00048828125	0.00048828125	0.00048828125	0.00061035156	0.00061035156	0.0008544922	0.0009765625	0.0009765625	0.0009765625	0.0009765625	0.0008544922	0.0008544922	0.0008544922	0.0008544922	0.0008544922	0.0008544922	0.0008544922	0.0007324219	0.0007324219	0.00061035156	0.00061035156	0.00061035156	0.0007324219	0.00061035156	0.00061035156	0.00061035156	0.00061035156	0.0007324219	0.0007324219	0.0007324219	0.0007324219	0.0007324219	0.0007324219	0.0007324219	0.0007324219	0.00061035156	0.00061035156	0.00048828125	0.00048828125
215.6	0.00021362305	0.00024414062	0.00030517578	0.00030517578	0.00024414062	0.00024414062	0.00021362305	0.00018310547	0.00024414062	0.00036621094	0.00048828125	0.00048828125	0.00048828125	0.00061035156	0.00061035156	0.0008544922	0.0009765625	0.0009765625	0.0009765625	0.0009765625	0.0008544922	0.0008544922	0.0008544922	0.0008544922	0.0008544922	0.0008544922	0.0008544922	0.0007324219	0.0007324219	0.00061035156	0.00061035156	0.00061035156	0.00061035156	0.00061035156	0.00048828125	0.00048828125	0.00061035156	0.00061035156	0.0007324219	0.0007324219	0.0007324219	0.0007324219	0.0007324219	0.0007324219	0.00061035156	0.00061035156	0.00061035156	0.00048828125	0.00048828125
216.0	0.00021362305	0.00024414062	0.00030517578	0.00030517578	0.00024414062	0.00024414062	0.00021362305	0.00018310547	0.00024414062	0.00036621094	0.00048828125	0.00048828125	0.00048828125	0.00061035156	0.00061035156	0.0008544922	0.0009765625	0.0009765625	0.0009765625	0.0009765625	0.0008544922	0.0008544922	0.0008544922	0.0008544922	0.0008544922	0.0008544922	0.0008544922	0.0007324219	0.0007324219	0.00061035156	0.00048828125	0.00061035156	0.00061035156	0.00048828125	0.00048828125	0.00048828125	0.00061035156	0.00061035156	0.00061035156	0.0007324219	0.0007324219	0.0007324219	0.0007324219	0.0007324219	0.00061035156	0.00061035156	0.00048828125	0.00048828125	0.00048828125
216.4	0.00021362305	0.00024414062	0.00030517578	0.00030517578	0.00024414062	0.00024414062	0.00021362305	0.00018310547	0.00024414062	0.00036621094	0.00048828125	0.00048828125	0.00048828125	0.00061035156	0.00061035156	0.0008544922	0.0009765625	0.0009765625	0.0009765625	0.0009765625	0.0008544922	0.0008544922	0.0008544922	0.0008544922	0.0008544922	0.0008544922	0.0008544922	0.0007324219	0.0007324219	0.00061035156	0.00048828125	0.00061035156	0.00061035156	0.00048828125	0.0004272461	0.0004272461	0.00048828125	0.00061035156	0.00061035156	0.00061035156	0.00061035156	0.0007324219	0.0007324219	0.00061035156	0.00061035156	0.00061035156	0.00048828125	0.00048828125	0.00048828125
216.8	0.00021362305	0.00024414062	0.00030517578	0.00030517578	0.00024414062	0.00024414062	0.00021362305	0.00018310547	0.00024414062	0.00036621094	0.00048828125	0.00048828125	0.00061035156	0.00061035156	0.00061035156	0.0008544922	0.0009765625	0.0009765625	0.0009765625	0.0009765625	0.0008544922	0.0007324219	0.0008544922	0.0008544922	0.0008544922	0.0008544922	0.0008544922	0.0007324219	0.0007324219	0.00061035156	0.00048828125	0.00048828125	0.00048828125	0.0004272461	0.0004272461	0.0004272461	0.00048828125	0.00061035156	0.00061035156	0.00061035156	0.00061035156	0.00061035156	0.00061035156	0.00061035156	0.00061035156	0.00061035156	0.00048828125	0.00048828125	0.00048828125
217.2	0.00021362305	0.00024414062	0.00030517578	0.00030517578	0.00024414062	0.00024414062	0.00021362305	0.00018310547	0.00024414062	0.00036621094	0.00048828125	0.00048828125	0.00061035156	0.00061035156	0.00061035156	0.0008544922	0.0009765625	0.0009765625	0.0009765625	0.0009765625	0.0008544922	0.0007324219	0.0007324219	0.0008544922	0.0008544922	0.0008544922	0.0008544922	0.0007324219	0.0007324219	0.00061035156	0.00048828125	0.00048828125	0.00048828125	0.0004272461	0.00036621094	0.00036621094	0.00048828125	0.00048828125	0.00061035156	0.00061035156	0.00061035156	0.00061035156	0.00061035156	0.00061035156	0.00061035156	0.00048828125	0.00048828125	0.00048828125	0.00048828125
217.6	0.00021362305	0.00024414062	0.00030517578	0.00030517578	0.00024414062	0.00024414062	0.00021362305	0.00018310547	0.00024414062	0.00036621094	0.00048828125	0.00048828125	0.00061035156	0.00061035156	0.0007324219	0.0008544922	0.0009765625	0.0009765625	0.0009765625	0.0009765625	0.0008544922	0.0007324219	0.0007324219	0.0008544922	0.0008544922	0.0008544922	0.0008544922	0.0007324219	0.0007324219	0.00061035156	0.00048828125	0.00048828125	0.00048828125	0.00036621094	0.00036621094	0.00036621094	0.00048828125	0.00048828125	0.00061035156	0.00061035156	0.00061035156	0.00061035156	0.00061035156	0.00061035156	0.00061035156	0.00048828125	0.00048828125	0.0004272461	0.0004272461
218.0	0.00021362305	0.00024414062	0.00030517578	0.00030517578	0.00024414062	0.00024414062	0.00021362305	0.00018310547	0.00024414062	0.00036621094	0.00048828125	0.00048828125	0.00061035156	0.0007324219	0.0007324219	0.0008544922	0.0009765625	0.0009765625	0.0009765625	0.0009765625	0.0008544922	0.0007324219	0.0007324219	0.0008544922	0.0008544922	0.0008544922	0.0008544922	0.0007324219	0.0007324219	0.00061035156	0.00048828125	0.00048828125	0.0004272461	0.00036621094	0.00030517578	0.00036621094	0.00048828125	0.00048828125	0.00061035156	0.00061035156	0.00061035156	0.00061035156	0.00061035156	0.00061035156	0.00061035156	0.00048828125	0.0004272461	0.0004272461	0.0004272461
218.4	0.00021362305	0.00024414062	0.00030517578	0.00030517578	0.00024414062	0.00024414062	0.00021362305	0.00018310547	0.00024414062	0.00036621094	0.00048828125	0.00048828125	0.00061035156	0.0007324219	0.0007324219	0.0008544922	0.0009765625	0.0009765625	0.0009765625	0.0009765625	0.0008544922	0.0007324219	0.0007324219	0.0008544922	0.0008544922	0.0008544922	0.0008544922	0.0007324219	0.0007324219	0.00061035156	0.00048828125	0.00048828125	0.0004272461	0.00030517578	0.00030517578	0.00036621094	0.0004272461	0.00048828125	0.00048828125	0.00061035156	0.00061035156	0.00061035156	0.00061035156	0.00061035156	0.00048828125	0.00048828125	0.0004272461	0.0004272461	0.0004272461
218.8	0.00021362305	0.00024414062	0.00030517578	0.00030517578	0.00024414062	0.00024414062	0.00021362305	0.00018310547	0.00024414062	0.00036621094	0.00048828125	0.00048828125	0.00061035156	0.0007324219	0.0007324219	0.0008544922	0.0009765625	0.0009765625	0.0009765625	0.0009765625	0.0008544922	0.0007324219	0.0007324219	0.0008544922	0.0008544922	0.0008544922	0.0008544922	0.0007324219	0.00061035156	0.00061035156	0.00048828125	0.00048828125	0.0004272461	0.00030517578	0.00030517578	0.00036621094	0.0004272461	0.00048828125	0.00048828125	0.00048828125	0.00061035156	0.00061035156	0.00061035156	0.00061035156	0.00048828125	0.0004272461	0.0004272461	0.0004272461	0.00036621094
219.2	0.00021362305	0.00024414062	0.00030517578	0.00030517578	0.00024414062	0.00024414062	0.00021362305	0.00018310547	0.00024414062	0.00036621094	0.00048828125	0.00061035156	0.00061035156	0.0007324219	0.0007324219	0.0008544922	0.0009765625	0.0009765625	0.0009765625	0.0009765625	0.0008544922	0.0008544922	0.0007324219	0.0008544922	0.0008544922	0.0008544922	0.0008544922	0.0007324219	0.00061035156	0.00061035156	0.00048828125	0.0004272461	0.00036621094	0.00030517578	0.00030517578	0.00036621094	0.00036621094	0.0004272461	0.0004272461	0.00048828125	0.00048828125	0.00061035156	0.00061035156	0.00048828125	0.00048828125	0.0004272461	0.0004272461	0.0004272461	0.00036621094
219.6	0.00021362305	0.00024414062	0.00030517578	0.00030517578	0.00024414062	0.00024414062	0.00021362305	0.00018310547	0.00024414062	0.00036621094	0.00048828125	0.00061035156	0.0007324219	0.0007324219	0.0007324219	0.0008544922	0.0009765625	0.0009765625	0.0009765625	0.0009765625	0.0008544922	0.0008544922	0.0008544922	0.0008544922	0.0008544922	0.0008544922	0.0008544922	0.0007324219	0.00061035156	0.00061035156	0.00048828125	0.0004272461	0.00036621094	0.00030517578	0.00024414062	0.00030517578	0.00036621094	0.00036621094	0.00036621094	0.0004272461	0.00048828125	0.00048828125	0.00048828125	0.00048828125	0.00048828125	0.0004272461	0.0004272461	0.0004272461	0.00036621094
220.0	0.00021362305	0.00024414062	0.00030517578	0.00030517578	0.00024414062	0.00024414062	0.00021362305	0.00018310547	0.00024414062	0.00036621094	0.00048828125	0.00061035156	0.0007324219	0.0007324219	0.0007324219	0.0008544922	0.0009765625	0.0009765625	0.0009765625	0.0009765625	0.0008544922	0.0008544922	0.0008544922	0.0008544922	0.0008544922	0.0008544922	0.0008544922	0.0007324219	0.00061035156	0.00048828125	0.00048828125	0.0004272461	0.00036621094	0.00024414062	0.00024414062	0.00030517578	0.00030517578	0.00030517578	0.00030517578	0.00036621094	0.0004272461	0.00048828125	0.00048828125	0.00048828125	0.0004272461	0.0004272461	0.0004272461	0.00036621094	0.00030517578
220.4	0.00021362305	0.00024414062	0.00030517578	0.00030517578	0.00024414062	0.00024414062	0.00021362305	0.00018310547	0.00024414062	0.00036621094	0.00048828125	0.00061035156	0.0007324219	0.0007324219	0.0007324219	0.0008544922	0.0009765625	0.0009765625	0.0009765625	0.0009765625	0.0008544922	0.0008544922	0.0008544922	0.0008544922	0.0008544922	0.0008544922	0.0008544922	0.0007324219	0.00061035156	0.00048828125	0.0004272461	0.00036621094	0.00030517578	0.00024414062	0.00024414062	0.00030517578	0.00030517578	0.0004272461	0.0004272461	0.00036621094	0.00036621094	0.0004272461	0.0004272461	0.0004272461	0.0004272461	0.00036621094	0.00036621094	0.00036621094	0.00030517578
220.8	0.00021362305	0.00024414062	0.00030517578	0.00030517578	0.00024414062	0.00024414062	0.00021362305	0.00018310547	0.00024414062	0.00036621094	0.00048828125	0.00061035156	0.0007324219	0.0007324219	0.0007324219	0.0008544922	0.0009765625	0.0009765625	0.0009765625	0.0009765625	0.0008544922	0.0008544922	0.0008544922	0.0008544922	0.0008544922	0.0008544922	0.0008544922	0.0007324219	0.00061035156	0.00048828125	0.0004272461	0.00036621094	0.00030517578	0.00024414062	0.00024414062	0.00024414062	0.00030517578	0.00061035156	0.00061035156	0.00036621094	0.00030517578	0.00036621094	0.0004272461	0.0004272461	0.00036621094	0.00036621094	0.00036621094	0.00036621094	0.00024414062
221.2	0.00021362305	0.00024414062	0.00030517578	0.00030517578	0.00024414062	0.00024414062	0.00021362305	0.00018310547	0.00024414062	0.00036621094	0.00048828125	0.00061035156	0.0007324219	0.0008544922	0.0007324219	0.0008544922	0.0009765625	0.0009765625	0.0009765625	0.0009765625	0.0008544922	0.0008544922	0.0008544922	0.0008544922	0.0008544922	0.0008544922	0.0008544922	0.0007324219	0.00048828125	0.00048828125	0.0004272461	0.00036621094	0.00030517578	0.00024414062	0.00024414062	0.00024414062	0.00030517578	0.0007324219	0.0008544922	0.00048828125	0.00036621094	0.00030517578	0.00036621094	0.00036621094	0.00036621094	0.00036621094	0.00036621094	0.00030517578	0.00024414062
221.6	0.00021362305	0.00024414062	0.00030517578	0.00030517578	0.00024414062	0.00024414062	0.00021362305	0.00018310547	0.00024414062	0.00036621094	0.00048828125	0.00061035156	0.0007324219	0.0008544922	0.0007324219	0.0008544922	0.0008544922	0.0009765625	0.0009765625	0.0009765625	0.0008544922	0.0008544922	0.0008544922	0.0008544922	0.0008544922	0.0008544922	0.0008544922	0.0007324219	0.00048828125	0.00048828125	0.0004272461	0.00036621094	0.00030517578	0.00024414062	0.00024414062	0.00024414062	0.00036621094	0.0008544922	0.0009765625	0.0007324219	0.00036621094	0.00030517578	0.00030517578	0.00036621094	0.00036621094	0.00036621094	0.00036621094	0.00030517578	0.00024414062
222.0	0.00021362305	0.00024414062	0.00030517578	0.00030517578	0.00024414062	0.00024414062	0.00021362305	0.00018310547	0.00024414062	0.00036621094	0.0004272461	0.00061035156	0.0007324219	0.0008544922	0.0007324219	0.0008544922	0.0008544922	0.0009765625	0.0009765625	0.0009765625	0.0008544922	0.0008544922	0.0008544922	0.0008544922	0.0008544922	0.0008544922	0.0008544922	0.0007324219	0.00048828125	0.00048828125	0.0004272461	0.00036621094	0.00030517578	0.00024414062	0.00024414062	0.00024414062	0.00036621094	0.0008544922	0.0012207031	0.0009765625	0.00048828125	0.00030517578	0.00030517578	0.00030517578	0.00030517578	0.00036621094	0.00030517578	0.00024414062	0.00024414062
222.4	0.00021362305	0.00024414062	0.00030517578	0.00030517578	0.00024414062	0.00024414062	0.00021362305	0.00018310547	0.00024414062	0.00036621094	0.0004272461	0.00061035156	0.0007324219	0.0008544922	0.0007324219	0.0008544922	0.0008544922	0.0009765625	0.0009765625	0.0009765625	0.0008544922	0.0008544922	0.0008544922	0.0008544922	0.0008544922	0.0008544922	0.0008544922	0.00061035156	0.00048828125	0.0004272461	0.0004272461	0.00036621094	0.00030517578	0.00024414062	0.00024414062	0.00024414062	0.00036621094	0.0009765625	0.0014648438	0.0012207031	0.0007324219	0.00036621094	0.00024414062	0.00030517578	0.00030517578	0.00030517578	0.00030517578	0.00024414062	0.00030517578
222.8	0.00021362305	0.00024414062	0.00030517578	0.00030517578	0.00024414062	0.00024414062	0.00021362305	0.00018310547	0.00024414062	0.00036621094	0.00048828125	0.00061035156	0.0007324219	0.0008544922	0.0007324219	0.0008544922	0.0008544922	0.0009765625	0.0009765625	0.0009765625	0.0008544922	0.0008544922	0.0008544922	0.0008544922	0.0008544922	0.0008544922	0.0008544922	0.00061035156	0.00048828125	0.00048828125	0.0004272461	0.00036621094	0.00030517578	0.00021362305	0.00024414062	0.00024414062	0.0004272461	0.0009765625	0.0014648438	0.0014648438	0.0009765625	0.0004272461	0.00024414062	0.00024414062	0.00030517578	0.00030517578	0.00024414062	0.00024414062	0.00030517578
223.2	0.00021362305	0.00024414062	0.00030517578	0.00030517578	0.00024414062	0.00024414062	0.00021362305	0.00018310547	0.00024414062	0.00036621094	0.00048828125	0.00061035156	0.0008544922	0.0008544922	0.0007324219	0.0008544922	0.0008544922	0.0009765625	0.0009765625	0.0009765625	0.0008544922	0.0008544922	0.0008544922	0.0008544922	0.0008544922	0.0008544922	0.0008544922	0.00061035156	0.00048828125	0.00048828125	0.0004272461	0.00036621094	0.00030517578	0.00021362305	0.00024414062	0.00024414062	0.0004272461	0.0008544922	0.0014648438	0.0014648438	0.0012207031	0.00061035156	0.00024414062	0.00024414062	0.00024414062	0.00030517578	0.00024414062	0.00024414062	0.0004272461
223.6	0.00021362305	0.00024414062	0.00030517578	0.00030517578	0.00024414062	0.00024414062	0.00021362305	0.00021362305	0.00024414062	0.00036621094	0.00048828125	0.00061035156	0.0008544922	0.0008544922	0.0007324219	0.0008544922	0.0008544922	0.0009765625	0.0009765625	0.0009765625	0.0008544922	0.0008544922	0.0008544922	0.0008544922	0.0008544922	0.0008544922	0.0008544922	0.00061035156	0.00048828125	0.00048828125	0.00048828125	0.0004272461	0.00030517578	0.00021362305	0.00024414062	0.00024414062	0.0004272461	0.0008544922	0.0012207031	0.0014648438	0.0014648438	0.0007324219	0.00030517578	0.00024414062	0.00024414062	0.00024414062	0.00024414062	0.00024414062	0.00048828125
224.0	0.00021362305	0.00024414062	0.00030517578	0.00030517578	0.00024414062	0.00024414062	0.00021362305	0.00021362305	0.00024414062	0.00036621094	0.00048828125	0.00061035156	0.0008544922	0.0008544922	0.0007324219	0.0008544922	0.0009765625	0.0009765625	0.0009765625	0.0009765625	0.0008544922	0.0008544922	0.0008544922	0.0008544922	0.0008544922	0.0008544922	0.0007324219	0.00061035156	0.00048828125	0.00048828125	0.00048828125	0.0004272461	0.00030517578	0.00021362305	0.00024414062	0.00024414062	0.00048828125	0.0008544922	0.0012207031	0.0014648438	0.0014648438	0.0008544922	0.00030517578	0.00024414062	0.00024414062	0.00024414062	0.00021362305	0.00030517578	0.00061035156
224.4	0.00021362305	0.00024414062	0.00030517578	0.00030517578	0.00024414062	0.00024414062	0.00021362305	0.00021362305	0.00024414062	0.00036621094	0.00048828125	0.00061035156	0.0008544922	0.0008544922	0.0007324219	0.0008544922	0.0009765625	0.0009765625	0.0009765625	0.0009765625	0.0008544922	0.0008544922	0.0008544922	0.0008544922	0.0008544922	0.0008544922	0.0007324219	0.00048828125	0.00048828125	0.00048828125	0.00048828125	0.00048828125	0.00030517578	0.00018310547	0.00021362305	0.00024414062	0.00048828125	0.0009765625	0.0012207031	0.0014648438	0.0017089844	0.0012207031	0.00036621094	0.00024414062	0.00024414062	0.00024414062	0.00024414062	0.00036621094	0.0007324219
224.8	0.00021362305	0.00024414062	0.00030517578	0.00030517578	0.00024414062	0.00024414062	0.00021362305	0.00021362305	0.00024414062	0.00036621094	0.00048828125	0.00061035156	0.0008544922	0.0008544922	0.0007324219	0.0008544922	0.0009765625	0.0009765625	0.0009765625	0.0009765625	0.0009765625	0.0008544922	0.0008544922	0.0008544922	0.0008544922	0.0008544922	0.0007324219	0.00048828125	0.00048828125	0.00061035156	0.00061035156	0.00048828125	0.00036621094	0.00021362305	0.00021362305	0.00030517578	0.00061035156	0.0009765625	0.0012207031	0.0017089844	0.0017089844	0.0014648438	0.00048828125	0.00024414062	0.00024414062	0.00024414062	0.00024414062	0.0004272461	0.0008544922
225.2	0.00021362305	0.00024414062	0.00030517578	0.00030517578	0.00024414062	0.00024414062	0.00021362305	0.00021362305	0.00024414062	0.00036621094	0.00048828125	0.00061035156	0.0008544922	0.0008544922	0.0007324219	0.0008544922	0.0009765625	0.0009765625	0.0009765625	0.0009765625	0.0009765625	0.0008544922	0.0008544922	0.0008544922	0.0008544922	0.0007324219	0.0007324219	0.00048828125	0.00048828125	0.00061035156	0.00061035156	0.00048828125	0.00036621094	0.00024414062	0.00021362305	0.00030517578	0.00061035156	0.0009765625	0.0012207031	0.0017089844	0.0017089844	0.0017089844	0.00061035156	0.00030517578	0.00024414062	0.00024414062	0.00030517578	0.00048828125	0.0008544922
225.6	0.00021362305	0.00024414062	0.00030517578	0.00030517578	0.00024414062	0.00024414062	0.00021362305	0.00021362305	0.00030517578	0.00036621094	0.00048828125	0.00061035156	0.0008544922	0.0008544922	0.0007324219	0.0008544922	0.0009765625	0.0009765625	0.0009765625	0.0009765625	0.0009765625	0.0008544922	0.0008544922	0.0008544922	0.0007324219	0.0007324219	0.0007324219	0.00048828125	0.00048828125	0.00061035156	0.00061035156	0.00061035156	0.0004272461	0.00024414062	0.00021362305	0.00030517578	0.0007324219	0.0012207031	0.0014648438	0.0017089844	0.0017089844	0.0017089844	0.0008544922	0.00036621094	0.00030517578	0.00030517578	0.00036621094	0.00061035156	0.0008544922
226.0	0.00021362305	0.00024414062	0.00030517578	0.00030517578	0.00024414062	0.00024414062	0.00021362305	0.00021362305	0.00030517578	0.00036621094	0.00048828125	0.00061035156	0.0008544922	0.0008544922	0.0007324219	0.0008544922	0.0009765625	0.0009765625	0.0009765625	0.0009765625	0.0009765625	0.0008544922	0.0008544922	0.0008544922	0.0007324219	0.0007324219	0.0007324219	0.00061035156	0.00061035156	0.00061035156	0.0007324219	0.00061035156	0.00048828125	0.00030517578	0.00021362305	0.00030517578	0.0007324219	0.0012207031	0.0014648438	0.0017089844	0.0017089844	0.0017089844	0.0009765625	0.00048828125	0.00036621094	0.00036621094	0.00048828125	0.0007324219	0.0009765625
226.4	0.00021362305	0.00024414062	0.00030517578	0.00030517578	0.00024414062	0.00024414062	0.00021362305	0.00021362305	0.00030517578	0.00036621094	0.00048828125	0.00061035156	0.0008544922	0.0008544922	0.0007324219	0.0008544922	0.0009765625	0.0009765625	0.0009765625	0.0009765625	0.0009765625	0.0008544922	0.0008544922	0.0008544922	0.0007324219	0.0007324219	0.00061035156	0.00061035156	0.00061035156	0.0007324219	0.0007324219	0.0007324219	0.00061035156	0.00036621094	0.00021362305	0.00030517578	0.00061035156	0.0012207031	0.0014648438	0.0017089844	0.0017089844	0.0017089844	0.0012207031	0.00061035156	0.00048828125	0.0004272461	0.00061035156	0.0007324219	0.0009765625
226.8	0.00021362305	0.00024414062	0.00030517578	0.00030517578	0.00024414062	0.00024414062	0.00021362305	0.00021362305	0.00030517578	0.00036621094	0.00048828125	0.00061035156	0.0008544922	0.0008544922	0.0007324219	0.0008544922	0.0009765625	0.0009765625	0.0009765625	0.0009765625	0.0009765625	0.0008544922	0.0008544922	0.0008544922	0.0007324219	0.0007324219	0.00061035156	0.00061035156	0.00061035156	0.0007324219	0.0007324219	0.0007324219	0.00061035156	0.00036621094	0.00021362305	0.00030517578	0.00061035156	0.0012207031	0.0014648438	0.0017089844	0.0017089844	0.0017089844	0.0012207031	0.0007324219	0.00061035156	0.00061035156	0.00061035156	0.0008544922	0.0009765625
227.2	0.00021362305	0.00024414062	0.00030517578	0.00030517578	0.00024414062	0.00024414062	0.00021362305	0.00021362305	0.00030517578	0.00036621094	0.00048828125	0.00061035156	0.0008544922	0.0008544922	0.0007324219	0.0008544922	0.0009765625	0.0009765625	0.0009765625	0.0009765625	0.0009765625	0.0008544922	0.0008544922	0.0008544922	0.0007324219	0.00061035156	0.00061035156	0.00061035156	0.0007324219	0.0007324219	0.0007324219	0.0007324219	0.00061035156	0.0004272461	0.00024414062	0.00030517578	0.00061035156	0.0012207031	0.0014648438	0.0017089844	0.0017089844	0.0017089844	0.0014648438	0.0008544922	0.0007324219	0.00061035156	0.0007324219	0.0008544922	0.0009765625
227.6	0.00021362305	0.00024414062	0.00030517578	0.00030517578	0.00024414062	0.00024414062	0.00021362305	0.00021362305	0.00030517578	0.00036621094	0.00048828125	0.00061035156	0.0008544922	0.0008544922	0.0007324219	0.0008544922	0.0009765625	0.0009765625	0.0009765625	0.0009765625	0.0009765625	0.0008544922	0.0008544922	0.0008544922	0.0007324219	0.00061035156	0.0007324219	0.00061035156	0.0007324219	0.0007324219	0.0007324219	0.0007324219	0.00061035156	0.00048828125	0.00024414062	0.00030517578	0.00061035156	0.0009765625	0.0014648438	0.0017089844	0.0017089844	0.0017089844	0.0014648438	0.0009765625	0.0008544922	0.0007324219	0.0008544922	0.0009765625	0.0008544922
228.0	0.00021362305	0.00024414062	0.00030517578	0.00030517578	0.00024414062	0.00024414062	0.00021362305	0.00021362305	0.00030517578	0.0004272461	0.00048828125	0.00061035156	0.0008544922	0.0008544922	0.0007324219	0.0008544922	0.0009765625	0.0009765625	0.0009765625	0.0009765625	0.0009765625	0.0008544922	0.0008544922	0.0008544922	0.0007324219	0.00061035156	0.0007324219	0.0007324219	0.0007324219	0.0007324219	0.0007324219	0.0007324219	0.0007324219	0.00048828125	0.00030517578	0.00036621094	0.0007324219	0.0012207031	0.0014648438	0.0017089844	0.0017089844	0.0017089844	0.0017089844	0.0012207031	0.0009765625	0.0008544922	0.0008544922	0.0009765625	0.0008544922
228.4	0.00021362305	0.00024414062	0.00030517578	0.00030517578	0.00024414062	0.00024414062	0.00021362305	0.00021362305	0.00030517578	0.0004272461	0.0004272461	0.00061035156	0.0008544922	0.0008544922	0.0007324219	0.0008544922	0.0009765625	0.0009765625	0.0009765625	0.0009765625	0.0009765625	0.0008544922	0.0008544922	0.0008544922	0.0007324219	0.00061035156	0.0007324219	0.0007324219	0.0007324219	0.0007324219	0.0007324219	0.0007324219	0.0007324219	0.00048828125	0.00030517578	0.0004272461	0.0007324219	0.0012207031	0.0014648438	0.0017089844	0.0017089844	0.0017089844	0.0017089844	0.0014648438	0.0009765625	0.0009765625	0.0009765625	0.0009765625	0.0008544922
228.8	0.00021362305	0.00024414062	0.00030517578	0.00030517578	0.00024414062	0.00024414062	0.00021362305	0.00021362305	0.00030517578	0.0004272461	0.0004272461	0.00061035156	0.0008544922	0.0008544922	0.0007324219	0.0008544922	0.0009765625	0.0009765625	0.0009765625	0.0009765625	0.0009765625	0.0008544922	0.0008544922	0.0008544922	0.00061035156	0.00061035156	0.0007324219	0.0007324219	0.0008544922	0.0007324219	0.0007324219	0.0007324219	0.0007324219	0.00061035156	0.00036621094	0.00061035156	0.0009765625	0.0012207031	0.0014648438	0.0017089844	0.0017089844	0.0017089844	0.0017089844	0.0014648438	0.0012207031	0.0009765625	0.0009765625	0.0009765625	0.0008544922
229.2	0.00021362305	0.00024414062	0.00030517578	0.00030517578	0.00024414062	0.00024414062	0.00021362305	0.00021362305	0.00030517578	0.0004272461	0.0004272461	0.00061035156	0.0008544922	0.0008544922	0.0007324219	0.0008544922	0.0009765625	0.0009765625	0.0009765625	0.0009765625	0.0009765625	0.0008544922	0.0008544922	0.0008544922	0.00061035156	0.00061035156	0.0007324219	0.0008544922	0.0008544922	0.0007324219	0.0007324219	0.0007324219	0.0007324219	0.00061035156	0.00036621094	0.0007324219	0.0009765625	0.0012207031	0.0014648438	0.0017089844	0.0017089844	0.0017089844	0.0017089844	0.0017089844	0.0012207031	0.0012207031	0.0009765625	0.0009765625	0.0008544922
229.6	0.00021362305	0.00024414062	0.00030517578	0.00030517578	0.00024414062	0.00024414062	0.00021362305	0.00021362305	0.00030517578	0.0004272461	0.0004272461	0.00061035156	0.0008544922	0.0008544922	0.0007324219	0.0008544922	0.0009765625	0.0009765625	0.0009765625	0.0009765625	0.0009765625	0.0008544922	0.0008544922	0.0007324219	0.00061035156	0.00061035156	0.0007324219	0.0008544922	0.0008544922	0.0007324219	0.0007324219	0.0007324219	0.0007324219	0.00061035156	0.0004272461	0.0007324219	0.0009765625	0.0014648438	0.0014648438	0.0017089844	0.0017089844	0.0017089844	0.0017089844	0.0017089844	0.0014648438	0.0012207031	0.0009765625	0.0009765625	0.0008544922
230.0	0.00021362305	0.00024414062	0.00030517578	0.00030517578	0.00024414062	0.00024414062	0.00021362305	0.00021362305	0.00030517578	0.0004272461	0.0004272461	0.00061035156	0.0008544922	0.0008544922	0.0008544922	0.0008544922	0.0009765625	0.0009765625	0.0009765625	0.0009765625	0.0009765625	0.0008544922	0.0008544922	0.0007324219	0.00061035156	0.00061035156	0.0007324219	0.0008544922	0.0008544922	0.0007324219	0.0007324219	0.0007324219	0.0007324219	0.00061035156	0.00048828125	0.0007324219	0.0009765625	0.0014648438	0.0014648438	0.0017089844	0.0017089844	0.0017089844	0.0017089844	0.0017089844	0.0014648438	0.0012207031	0.0012207031	0.0009765625	0.0008544922
230.4	0.00021362305	0.00024414062	0.00030517578	0.00030517578	0.00024414062	0.00024414062	0.00021362305	0.00021362305	0.00030517578	0.0004272461	0.0004272461	0.00061035156	0.0008544922	0.0008544922	0.0008544922	0.0008544922	0.0009765625	0.0009765625	0.0009765625	0.0009765625	0.0009765625	0.0008544922	0.0008544922	0.0007324219	0.00061035156	0.00061035156	0.0007324219	0.0008544922	0.0008544922	0.0007324219	0.0007324219	0.0007324219	0.0007324219	0.00061035156	0.00048828125	0.0007324219	0.0009765625	0.0014648438	0.0014648438	0.0017089844	0.0017089844	0.0017089844	0.0017089844	0.0017089844	0.0017089844	0.0014648438	0.0012207031	0.0009765625	0.0008544922
230.8	0.00021362305	0.00024414062	0.00030517578	0.00030517578	0.00024414062	0.00024414062	0.00018310547	0.00021362305	0.00030517578	0.0004272461	0.0004272461	0.00048828125	0.0008544922	0.0008544922	0.0008544922	0.0008544922	0.0009765625	0.0009765625	0.0009765625	0.0009765625	0.0009765625	0.0008544922	0.0008544922	0.0007324219	0.00061035156	0.0007324219	0.0007324219	0.0008544922	0.0008544922	0.0007324219	0.0007324219	0.0007324219	0.0008544922	0.0007324219	0.00061035156	0.0008544922	0.0009765625	0.0012207031	0.0014648438	0.0017089844	0.0014648438	0.0014648438	0.0017089844	0.0017089844	0.0017089844	0.0014648438	0.0012207031	0.0009765625	0.0008544922
231.2	0.00021362305	0.00024414062	0.00030517578	0.00030517578	0.00024414062	0.00024414062	0.00018310547	0.00021362305	0.00030517578	0.0004272461	0.0004272461	0.00048828125	0.0008544922	0.0008544922	0.0008544922	0.0008544922	0.0009765625	0.0009765625	0.0009765625	0.0009765625	0.0009765625	0.0009765625	0.0008544922	0.0007324219	0.00061035156	0.0007324219	0.0008544922	0.0008544922	0.0008544922	0.0007324219	0.0007324219	0.0008544922	0.0008544922	0.0007324219	0.00061035156	0.0008544922	0.0009765625	0.0012207031	0.0014648438	0.0017089844	0.0014648438	0.0014648438	0.0017089844	0.0017089844	0.0017089844	0.0014648438	0.0012207031	0.0009765625	0.0008544922
231.6	0.00021362305	0.00024414062	0.00030517578	0.00030517578	0.00024414062	0.00024414062	0.00018310547	0.00021362305	0.00030517578	0.00036621094	0.0004272461	0.00048828125	0.0008544922	0.0008544922	0.0008544922	0.0008544922	0.0009765625	0.0009765625	0.0009765625	0.0009765625	0.0009765625	0.0009765625	0.0008544922	0.0007324219	0.00061035156	0.0007324219	0.0008544922	0.0008544922	0.0008544922	0.0007324219	0.0007324219	0.0008544922	0.0008544922	0.0007324219	0.0007324219	0.0008544922	0.0009765625	0.0012207031	0.0014648438	0.0014648438	0.0014648438	0.0014648438	0.0017089844	0.0017089844	0.0017089844	0.0014648438	0.0012207031	0.0009765625	0.0008544922
232.0	0.00021362305	0.00024414062	0.00030517578	0.00030517578	0.00024414062	0.00024414062	0.00018310547	0.00021362305	0.00030517578	0.00036621094	0.0004272461	0.00048828125	0.0008544922	0.0008544922	0.0008544922	0.0008544922	0.0009765625	0.0009765625	0.0009765625	0.0009765625	0.0009765625	0.0009765625	0.0008544922	0.0007324219	0.00061035156	0.0007324219	0.0008544922	0.0008544922	0.0008544922	0.0007324219	0.0007324219	0.0008544922	0.0008544922	0.0007324219	0.0007324219	0.0008544922	0.0009765625	0.0012207031	0.0014648438	0.0014648438	0.0014648438	0.0014648438	0.0017089844	0.0017089844	0.0017089844	0.0017089844	0.0014648438	0.0012207031	0.0008544922
232.4	0.00021362305	0.00024414062	0.00030517578	0.00030517578	0.00024414062	0.00024414062	0.00018310547	0.00021362305	0.00030517578	0.00036621094	0.0004272461	0.00048828125	0.0008544922	0.0008544922	0.0008544922	0.0008544922	0.0009765625	0.0009765625	0.0009765625	0.0009765625	0.0009765625	0.0009765625	0.0008544922	0.0007324219	0.0007324219	0.0007324219	0.0008544922	0.0008544922	0.0008544922	0.0007324219	0.0007324219	0.0008544922	0.0008544922	0.0008544922	0.0007324219	0.0008544922	0.0012207031	0.0012207031	0.0014648438	0.0014648438	0.0014648438	0.0014648438	0.0017089844	0.0017089844	0.0017089844	0.0017089844	0.0014648438	0.0012207031	0.0009765625
232.8	0.00021362305	0.00024414062	0.00030517578	0.00030517578	0.00024414062	0.00024414062	0.00018310547	0.00018310547	0.00030517578	0.00036621094	0.0004272461	0.00048828125	0.0007324219	0.0008544922	0.0008544922	0.0008544922	0.0009765625	0.0009765625	0.0009765625	0.0009765625	0.0009765625	0.0009765625	0.0008544922	0.0007324219	0.0007324219	0.0007324219	0.0008544922	0.0008544922	0.0008544922	0.0007324219	0.0008544922	0.0008544922	0.0008544922	0.0008544922	0.0008544922	0.0008544922	0.0012207031	0.0012207031	0.0014648438	0.0014648438	0.0014648438	0.0017089844	0.0017089844	0.0017089844	0.0017089844	0.0017089844	0.0014648438	0.0012207031	0.0009765625
233.2	0.00021362305	0.00024414062	0.00030517578	0.00030517578	0.00024414062	0.00024414062	0.00018310547	0.00018310547	0.00030517578	0.00036621094	0.0004272461	0.00048828125	0.0007324219	0.0008544922	0.0008544922	0.0009765625	0.0009765625	0.0009765625	0.0009765625	0.0009765625	0.0009765625	0.0009765625	0.0008544922	0.0007324219	0.0007324219	0.0007324219	0.0008544922	0.0008544922	0.0008544922	0.0007324219	0.0008544922	0.0008544922	0.0008544922	0.0008544922	0.0008544922	0.0008544922	0.0012207031	0.0012207031	0.0014648438	0.0014648438	0.0014648438	0.0017089844	0.0017089844	0.0017089844	0.0017089844	0.0017089844	0.0014648438	0.0014648438	0.0009765625
233.6	0.00021362305	0.00024414062	0.00030517578	0.00030517578	0.00024414062	0.00024414062	0.00018310547	0.00018310547	0.00024414062	0.00036621094	0.0004272461	0.00048828125	0.0007324219	0.0008544922	0.0008544922	0.0009765625	0.0009765625	0.0009765625	0.0009765625	0.0009765625	0.0009765625	0.0009765625	0.0008544922	0.0007324219	0.0007324219	0.0007324219	0.0008544922	0.0008544922	0.0008544922	0.0008544922	0.0008544922	0.0008544922	0.0008544922	0.0008544922	0.0008544922	0.0008544922	0.0012207031	0.0012207031	0.0014648438	0.0014648438	0.0014648438	0.0017089844	0.0017089844	0.0017089844	0.0017089844	0.0017089844	0.0014648438	0.0014648438	0.0012207031
234.0	0.00021362305	0.00024414062	0.00030517578	0.00030517578	0.00024414062	0.00024414062	0.00018310547	0.00018310547	0.00024414062	0.00036621094	0.0004272461	0.00048828125	0.0007324219	0.0008544922	0.0008544922	0.0009765625	0.0009765625	0.0009765625	0.0009765625	0.0009765625	0.0009765625	0.0009765625	0.0008544922	0.0007324219	0.0007324219	0.0007324219	0.0008544922	0.0008544922	0.0008544922	0.0008544922	0.0008544922	0.0009765625	0.0008544922	0.0008544922	0.0008544922	0.0008544922	0.0012207031	0.0012207031	0.0014648438	0.0014648438	0.0014648438	0.0014648438	0.0017089844	0.0017089844	0.0017089844	0.0017089844	0.0017089844	0.0014648438	0.0012207031
234.4	0.00021362305	0.00024414062	0.00030517578	0.00030517578	0.00024414062	0.00024414062	0.00018310547	0.00018310547	0.00024414062	0.00036621094	0.0004272461	0.00048828125	0.0007324219	0.0008544922	0.0008544922	0.0009765625	0.0009765625	0.0009765625	0.0009765625	0.0009765625	0.0009765625	0.0009765625	0.0008544922	0.0008544922	0.0007324219	0.0007324219	0.0008544922	0.0008544922	0.0008544922	0.0008544922	0.0008544922	0.0009765625	0.0008544922	0.0008544922	0.0008544922	0.0008544922	0.0012207031	0.0012207031	0.0014648438	0.0014648438	0.0014648438	0.0014648438	0.0017089844	0.0017089844	0.0017089844	0.0017089844	0.0017089844	0.0014648438	0.0014648438
234.8	0.00021362305	0.00024414062	0.00030517578	0.00030517578	0.00024414062	0.00024414062	0.00018310547	0.00018310547	0.00024414062	0.00036621094	0.00036621094	0.00048828125	0.0007324219	0.0008544922	0.0008544922	0.0009765625	0.0009765625	0.0009765625	0.0009765625	0.0009765625	0.0009765625	0.0009765625	0.0008544922	0.0008544922	0.0007324219	0.0008544922	0.0008544922	0.0008544922	0.0008544922	0.0008544922	0.0008544922	0.0009765625	0.0008544922	0.0008544922	0.0008544922	0.0008544922	0.0012207031	0.0012207031	0.0014648438	0.0014648438	0.0014648438	0.0014648438	0.0017089844	0.0017089844	0.0017089844	0.0017089844	0.0017089844	0.0017089844	0.0014648438
[truncated: 312 more rows]
[truncated: 402 more columns]
