# Supplementary material for: Compressing atmospheric data into its real information content
Source: Nat Comput Sci. 2021 Nov 25;1(11):713–24. doi: 10.1038/s43588-021-00156-2 (PMC10766530; doi:10.1038/s43588-021-00156-2)
Supplement: Supplementary file 4 — Source data as zipped .csv. [file 43588_2021_156_MOESM4_ESM.zip › Fig4_compressionfactor_data.csv]

Variable	Lin24	Log16	1D 100%	1D 99%	3D 100%	3D 99%
aaot532	2.6666667	4.0	3.8702917	16.452768	5.491824	24.670164
aerbackscatgnd1064	2.6666667	4.0	2.9600668	17.030434	4.3075876	27.020658
aerbackscatgnd355	2.6666667	4.0	5.2137094	20.366117	8.803961	43.7133
aerbackscatgnd532	2.6666667	4.0	5.316193	20.149078	8.547808	40.563145
aerbackscattoa1064	2.6666667	4.0	4.692464	14.24807	6.315842	19.016886
aerbackscattoa355	2.6666667	4.0	6.635631	19.316969	9.609648	29.40253
aerbackscattoa532	2.6666667	4.0	6.0455575	20.85941	8.720548	29.42867
aerext1064	2.6666667	4.0	4.4017015	12.096237	5.754689	15.766307
aerext355	2.6666667	4.0	3.9858065	11.830533	5.605783	15.038192
aerext532	2.6666667	4.0	4.0026145	11.899497	5.644775	15.186409
aergn02	2.6666667	4.0	3216.9558	3216.9558	3216.9558	3216.9558
aergn07	2.6666667	4.0	154.59799	154.59799	154.59799	154.59799
aergn09	2.6666667	4.0	118.52285	118.52285	118.52285	118.52285
aergn10	2.6666667	4.0	3.9500506	11.78692	5.5866055	15.390034
aergn11	2.6666667	4.0	6.544573	21.29234	12.86075	37.52556
aerlg	2.6666667	4.0	3.382427	10.545125	5.0353427	15.073382
aermr01	2.6666667	4.0	3.620288	15.87344	5.233289	26.414923
aermr02	2.6666667	4.0	3.943299	16.897177	5.6595016	26.907784
aermr03	2.6666667	4.0	22.1614	22.1614	29.055058	36.151165
aermr04	2.6666667	4.0	3.1565332	8.636802	4.6747956	14.423177
aermr05	2.6666667	4.0	3.376442	10.1541605	4.930191	16.524427
aermr06	2.6666667	4.0	5.0013394	9.852355	7.252647	14.025104
aermr07	2.6666667	4.0	3.7578099	20.54654	5.5795865	34.48626
aermr08	2.6666667	4.0	21.71239	21.71239	19.263502	23.020226
aermr09	2.6666667	4.0	3.0243797	16.007675	4.537037	21.534666
aermr10	2.6666667	4.0	17.01516	17.01516	17.086845	19.930876
aermr11	2.6666667	4.0	4.767706	18.372313	7.067185	29.124739
aermr16	2.6666667	4.0	21.87151	21.87151	14.065694	16.059069
aermr17	2.6666667	4.0	16.713839	16.713839	18.4171	22.39451
aermr18	2.6666667	4.0	17.313847	17.313847	13.646958	15.767854
ald2	2.6666667	4.0	5.020923	24.769848	8.090967	41.35301
aot532	2.6666667	4.0	3.1073585	9.995187	4.344053	12.029887
c2h4	2.6666667	4.0	16.83051	16.83051	16.100311	18.867182
c2h5oh	2.6666667	4.0	8.97883	10.766687	13.172902	15.437826
c2h6	2.6666667	4.0	3.020336	21.61502	4.7101336	33.443554
c3h8	2.6666667	4.0	7.2497096	11.099853	11.37065	19.330137
c5h8	2.6666667	4.0	36.5017	36.5017	41.19588	49.435444
cc	2.6666667	4.0	35.036278	35.036278	35.036278	35.036278
ch3coch3	2.6666667	4.0	8.090296	12.141612	11.001175	18.207687
ch3oh	2.6666667	4.0	4.760588	19.337774	7.2726903	30.86656
ch3ooh	2.6666667	4.0	4.572501	22.921333	6.8973613	36.438293
ch4	2.6666667	4.0	3.7445898	17.994532	5.6313453	25.480646
ch4_c	2.6666667	4.0	4.6627264	20.768076	7.02376	28.060738
ciwc	2.6666667	4.0	87.759445	87.759445	87.759445	87.759445
clwc	2.6666667	4.0	79.28041	79.28041	79.28041	79.28041
co2	2.6666667	4.0	5.660846	21.868439	9.222537	29.473764
co	2.6666667	4.0	4.742987	17.535301	7.0326495	27.927912
crwc	2.6666667	4.0	88.440796	88.440796	88.440796	88.440796
cswc	2.6666667	4.0	101.12576	101.12576	101.12576	101.12576
go3	2.6666667	4.0	4.7760196	18.368662	7.6143856	26.109734
h2o2	2.6666667	4.0	4.9554496	19.77131	7.324935	31.510742
hcho	2.6666667	4.0	5.2313743	18.423588	7.9104056	30.564943
hcooh	2.6666667	4.0	10.152595	16.600191	17.868084	28.309431
hno3	2.6666667	4.0	4.2360835	16.030071	6.0324755	24.256788
ho2	2.6666667	4.0	2.5628476	17.57706	3.9315739	29.283678
kch4	2.6666667	4.0	15.672262	20.748322	22.587702	26.308424
naot532	2.6666667	4.0	3.8772628	10.188192	5.1246243	12.417836
no2	2.6666667	4.0	4.2674084	18.400078	6.3439436	30.953447
no	2.6666667	4.0	5.7844324	9.076316	8.615768	13.18073
o3	2.6666667	4.0	4.9701014	21.058678	7.1144958	28.635128
o3s	2.6666667	4.0	5.105867	15.8555	8.226212	23.59224
oh	2.6666667	4.0	2.6779454	16.790478	4.247927	24.460756
ole	2.6666667	4.0	36.052963	36.052963	41.3836	50.071087
onit	2.6666667	4.0	4.617446	19.097813	7.4034376	32.899296
pan	2.6666667	4.0	4.6779127	19.180693	7.3242397	31.883757
par	2.6666667	4.0	10.510874	12.508496	12.748589	14.765201
q	2.6666667	4.0	3.5570853	12.570714	5.160513	19.190285
so2	2.6666667	4.0	5.822635	11.6938305	8.607019	15.724924
