# Supplementary material for: Compressing atmospheric data into its real information content
Source: Nat Comput Sci. 2021 Nov 25;1(11):713–24. doi: 10.1038/s43588-021-00156-2 (PMC10766530; doi:10.1038/s43588-021-00156-2)
Supplement: Supplementary file 4 — Source data as zipped .csv. [file 43588_2021_156_MOESM4_ESM.zip › Fig4_maxabserrors_data.csv]

Variable	Lin24	Log16	1D 100%	1D 99%	3D 100%	3D 99%
aaot532	1.695355e-5	0.00017647348	6.674683e-5	0.03414648	4.0702755e-5	0.03999686
aerbackscatgnd1064	3.0241024e-6	0.00010962372	2.835096e-6	0.022873366	1.5120512e-6	0.016111663
aerbackscatgnd355	3.9768736e-7	6.740801e-5	0.000204809	0.026207995	0.00015191658	0.023840562
aerbackscatgnd532	7.3551195e-7	6.251851e-5	0.00016504888	0.021118607	0.00013386317	0.02767555
aerbackscattoa1064	3.1911397e-6	0.000111399786	4.894839e-5	0.006261385	1.751171e-5	0.004430251
aerbackscattoa355	1.5827332e-7	5.1280556e-5	7.233091e-5	0.0023155387	5.7294943e-5	0.0028129919
aerbackscattoa532	6.795622e-7	5.9461694e-5	8.256681e-5	0.0052830866	6.5237975e-5	0.007401112
aerext1064	5.5486034e-6	0.00026662028	0.000100844525	0.012900341	3.2824748e-5	0.008356305
aerext355	6.9553557e-6	0.0002801198	5.030723e-5	0.012928958	3.5062614e-5	0.00890095
aerext532	5.348053e-6	0.00027674765	5.179167e-5	0.013287941	3.5128265e-5	0.008896909
aergn02	0.0	0.0	0.0	0.0	0.0	0.0
aergn07	6.7420785e-9	5.552226e-7	0.0005429593	0.0005429593	0.0005429593	0.0005429593
aergn09	6.019833e-16	8.9799905e-6	0.11188229	0.11188229	0.11188229	0.11188229
aergn10	2.5838612e-5	0.00012357351	1.4458326e-5	0.0037186139	7.455075e-6	0.0018719014
aergn11	0.0	2.974812e-6	4.3772237e-5	0.0013962493	4.6534562e-5	0.0014706197
aerlg	2.433012e-6	0.000351773	1.3787068e-5	0.006980717	1.0644428e-5	0.0049481383
aermr01	4.026234e-6	0.0003991212	4.0495386e-5	0.04149944	2.799681e-5	0.048579298
aermr02	3.9677666e-6	0.00045718017	9.344511e-5	0.04774788	6.167377e-5	0.053174004
aermr03	3.8717503e-6	0.0004239263	0.076209635	0.076209635	0.03813919	0.06981462
aermr04	1.0847107e-5	6.8976e-5	2.82457e-6	0.0014335257	2.3726386e-6	0.0012598712
aermr05	1.2804542e-5	8.178666e-5	3.5962928e-6	0.0018389816	3.132255e-6	0.0021681006
aermr06	4.990927e-5	3.8641432e-5	2.9965142e-5	0.00095768925	2.0402675e-5	0.00063713023
aermr07	1.9658137e-5	0.0002123619	5.4170803e-5	0.055385094	3.7965863e-5	0.057648156
aermr08	5.011599e-5	0.00015742423	0.03254895	0.03254895	0.005108006	0.009855581
aermr09	2.3236873e-5	0.00019203112	6.035551e-6	0.024641948	4.828441e-6	0.016323248
aermr10	0.00010899709	9.641052e-5	0.010520168	0.010520168	0.0017605624	0.0034437734
aermr11	8.815819e-6	0.0001691346	0.00027435957	0.03508607	0.00019302002	0.03727481
aermr16	6.4217147e-6	4.5880377e-5	0.010134027	0.010134027	0.0010940976	0.0021725395
aermr17	2.1500964e-5	0.00036370306	0.04178596	0.04178596	0.013668914	0.026033264
aermr18	1.9060912e-5	6.486413e-5	0.015040061	0.015040061	0.0032373357	0.0063825385
ald2	4.7187656e-5	0.00010445423	0.00045891793	0.05865563	0.00031414806	0.054902606
aot532	6.6447124e-6	0.0002706613	6.423222e-6	0.0066385106	2.657885e-6	0.0027207884
c2h4	2.3495908e-5	0.00024169266	0.027435197	0.027435197	0.0042900806	0.00821096
c2h5oh	6.3895486e-6	0.00012506409	0.0025709274	0.005141448	0.0017702734	0.0034826216
c2h6	3.4654754e-6	6.691033e-5	5.598076e-6	0.022635685	4.931638e-6	0.020309286
c3h8	1.5607257e-5	0.0001732724	0.0033526935	0.013427974	0.002124498	0.014481623
c5h8	9.252106e-6	1.0366974e-6	0.00030439958	0.00030439958	0.0002211538	0.0004119258
cc	9.198903e-8	0.00014914488	0.025208062	0.025208062	0.025208062	0.025208062
ch3coch3	8.137514e-5	7.383391e-5	0.0006828541	0.0027302324	0.00024452002	0.0018632984
ch3oh	1.670024e-6	8.093193e-5	0.00016571776	0.021212902	0.00012717875	0.024800241
ch3ooh	3.308956e-6	0.00014650062	0.00023461856	0.059913676	0.00016100564	0.0526677
ch4	0.0	8.172657e-6	2.0955529e-6	0.0010469382	1.6764423e-6	0.0009406238
ch4_c	0.0	2.8137824e-6	3.7953344e-6	0.00048462494	2.7483457e-6	0.00044372692
ciwc	6.3184257e-7	4.225087e-5	0.075835824	0.075835824	0.075835824	0.075835824
clwc	6.4319545e-7	2.5383248e-5	0.04366377	0.04366377	0.04366377	0.04366377
co2	0.0	1.1310254e-6	1.4137818e-6	9.170731e-5	2.450555e-6	0.000107258915
co	9.0743197e-7	3.9170813e-5	3.478489e-5	0.0044603306	2.7071721e-5	0.0053704847
crwc	1.2884309e-6	1.4011685e-5	0.005869397	0.005869397	0.005869397	0.005869397
cswc	2.860349e-6	1.9880008e-5	0.03229647	0.03229647	0.03229647	0.03229647
go3	4.1610075e-8	1.8308434e-5	0.00011817262	0.015142406	8.022423e-5	0.0058513754
h2o2	2.819558e-6	0.00037092852	0.0004043455	0.05174286	0.00029323404	0.056895755
hcho	6.4455226e-6	0.000118659744	0.0003118701	0.019955337	0.00024182358	0.02387935
hcooh	0.00022466312	0.00018718315	0.008650577	0.034610692	0.011307249	0.039178476
hno3	1.6241037e-6	0.00014009782	0.00024233833	0.06192272	0.00016636615	0.043968763
ho2	1.604341e-7	0.00024771024	4.492155e-6	0.07300136	3.850418e-6	0.035246737
kch4	1.6450286e-7	0.0002010225	0.001094602	0.0021016886	0.00045304088	0.00086989114
naot532	4.8944426e-6	0.00038013505	2.5016041e-5	0.0064041065	1.087654e-5	0.0027983524
no2	2.3851846e-6	7.619698e-5	0.00023774488	0.060694568	0.00017585902	0.038954835
no	1.5937628e-6	0.0005202358	0.0024916148	0.0200114	0.0015346763	0.008766692
o3	4.1900066e-8	2.2123233e-5	0.00011564418	0.014803125	4.089446e-5	0.005877741
o3s	4.1989537e-8	2.0238958e-5	0.0002388365	0.0152895665	0.00015687292	0.0059067523
oh	1.02306345e-7	0.00017269311	4.9107043e-6	0.040997833	3.580722e-6	0.011030161
ole	5.2978223e-5	3.4284953e-5	0.010590406	0.010590406	0.007869458	0.014479253
onit	3.2489988e-6	0.00016767088	0.00040805922	0.052145343	0.0002953772	0.05431094
pan	5.4471498e-6	0.0002244775	0.00041306787	0.052763928	0.00031456145	0.053114746
par	1.1183915e-5	0.00069504743	0.0126381535	0.02526907	0.0039841053	0.0076086805
q	3.3676156e-7	0.00018791296	1.7511602e-5	0.0090716835	6.061708e-6	0.0055171647
so2	7.717104e-5	0.000115669965	0.0005454545	0.008729953	0.00036917848	0.0051909355
