# Supplementary material for: Compressing atmospheric data into its real information content
Source: Nat Comput Sci. 2021 Nov 25;1(11):713–24. doi: 10.1038/s43588-021-00156-2 (PMC10766530; doi:10.1038/s43588-021-00156-2)
Supplement: Supplementary file 4 — Source data as zipped .csv. [file 43588_2021_156_MOESM4_ESM.zip › Fig4_maxdecimalerrors_data.csv]

Variable	Lin24	Log16	1D 100%	1D 99%	3D 100%	3D 99%
aaot532	5.6841865e-5	4.5768804e-5	2.0087977e-5	0.010289937	2.5757303e-5	0.015708767
aerbackscatgnd1064	1.3978446e-6	2.032096e-5	6.2126367e-7	0.005150117	8.8012206e-7	0.0056620813
aerbackscatgnd355	5.177194e-8	1.8896346e-5	4.0487543e-5	0.005188938	4.605358e-5	0.0061893533
aerbackscatgnd532	1.0354388e-7	1.3046724e-5	4.0150993e-5	0.005137318	4.887546e-5	0.0066971816
aerbackscattoa1064	1.7602423e-6	1.6307853e-5	9.991869e-6	0.0012794689	8.386973e-6	0.0015764917
aerbackscattoa355	5.1771934e-8	1.1519409e-5	1.962112e-5	0.0006274889	2.1175238e-5	0.0008509178
aerbackscattoa532	1.2942986e-7	1.0225078e-5	2.0062089e-5	0.0012841662	2.3814438e-5	0.0016789759
aerext1064	2.3814438e-5	3.991433e-5	2.0165637e-5	0.0025790774	1.5428312e-5	0.0028386188
aerext355	2.6042066e-5	3.9966097e-5	1.0043639e-5	0.0025679949	1.4211629e-5	0.0024635564
aerext532	2.3607361e-5	3.950019e-5	9.992099e-6	0.0025619732	1.4548158e-5	0.0025500325
aergn02	0.0	0.0	0.0	0.0	0.0	0.0
aergn07	3.4169343e-6	2.1175238e-5	0.024393601	0.024393601	0.024393601	0.024393601
aergn09	0.00012351028	4.333095e-5	0.056349743	0.056349743	0.056349743	0.056349743
aergn10	0.0009121952	6.541877e-5	1.009541e-5	0.0025801922	8.697598e-6	0.001840296
aergn11	0.0	2.0191103e-6	1.0121532e-5	0.00032366105	1.2373316e-5	0.00040880582
aerlg	4.8124683e-5	4.8668346e-5	2.6403607e-6	0.0013429563	3.2616197e-6	0.0015373873
aermr01	0.000102727674	7.644799e-5	9.992099e-6	0.01024024	1.2580398e-5	0.015372037
aermr02	2.8294286e-5	8.012446e-5	2.0165637e-5	0.010296893	1.7835799e-5	0.01333665
aermr03	0.021581238	9.4369985e-5	0.018134618	0.018134618	0.015677072	0.0295417
aermr04	0.0067531266	7.4842785e-5	1.2942965e-6	0.0006535168	1.5013887e-6	0.0011680594
aermr05	0.0070848195	8.1211874e-5	2.4850458e-6	0.0012668734	2.5368174e-6	0.0020444172
aermr06	0.09023642	9.040321e-5	7.816859e-5	0.002500774	0.00010492904	0.0026725112
aermr07	0.00078235695	7.702981e-5	2.0035277e-5	0.02052466	2.5653751e-5	0.027982052
aermr08	0.10174329	8.3655395e-5	0.018487493	0.018487493	0.005149436	0.009942415
aermr09	0.0014132895	7.536059e-5	2.5109462e-6	0.010284152	3.675792e-6	0.009043602
aermr10	1.17339	7.749567e-5	0.009130299	0.009130299	0.0031850024	0.006212698
aermr11	1.765459e-5	4.4676883e-5	8.074584e-5	0.010333887	8.022803e-5	0.013438155
aermr16	0.21877632	7.423461e-5	0.018037468	0.018037468	0.0034614322	0.0067493375
aermr17	0.00170275	7.532164e-5	0.009613305	0.009613305	0.0049039037	0.009329128
aermr18	0.11939092	7.532164e-5	0.018757991	0.018757991	0.007070251	0.013755018
ald2	0.00022002676	3.939666e-5	0.0001608593	0.020595122	0.00021322328	0.02904536
aot532	2.6249165e-5	3.9759027e-5	1.2425282e-6	0.0012931932	1.2942965e-6	0.0009503206
c2h4	0.03170182	0.00010606776	0.009397632	0.009397632	0.0026686005	0.0052320617
c2h5oh	0.017809607	8.553566e-5	0.001234351	0.0024681895	0.001474444	0.0028683234
c2h6	1.2942965e-6	3.0184088e-5	1.2943003e-6	0.0053768135	1.7343633e-6	0.006806679
c3h8	0.00030667576	7.460977e-5	0.0006290392	0.0025168853	0.00074875297	0.005265756
c5h8	6.966011	0.000106171334	0.030412357	0.030412357	0.03809476	0.072074294
cc	1.6049271e-6	7.7975536e-5	0.013968742	0.013968742	0.013968742	0.013968742
ch3coch3	0.09304421	0.000114146234	0.0012555742	0.0050192173	0.0008878897	0.0061548
ch3oh	3.520506e-6	2.5834965e-5	4.0380233e-5	0.0051688333	3.6966736e-5	0.006315897
ch3ooh	7.921034e-6	2.6558191e-5	3.9995663e-5	0.010231819	3.523223e-5	0.011421635
ch4	0.0	3.8311064e-6	7.248065e-7	0.0003644461	6.212628e-7	0.00041297392
ch4_c	0.0	1.2942965e-6	1.3978446e-6	0.00018136908	1.1389841e-6	0.00018820197
ciwc	4.426523e-6	5.6324214e-5	0.10198594	0.10198594	0.10198594	0.10198594
clwc	7.610541e-6	5.5503064e-5	0.09729572	0.09729572	0.09729572	0.09729572
co2	0.0	4.918337e-7	6.2126367e-7	3.9814444e-5	1.0872093e-6	4.6390134e-5
co	2.5885976e-7	1.01471815e-5	1.01471815e-5	0.0012993936	8.697598e-6	0.0015478596
crwc	1.7084706e-6	4.178196e-5	0.017435016	0.017435016	0.017435016	0.017435016
cswc	3.3391614e-5	5.9015998e-5	0.09890028	0.09890028	0.09890028	0.09890028
go3	1.0354388e-7	2.0165637e-5	2.0345895e-5	0.0026031965	2.8059483e-5	0.0027139299
h2o2	1.5945463e-5	6.552233e-5	8.0187325e-5	0.0102608865	7.03006e-5	0.012376374
hcho	4.9183063e-6	2.2987348e-5	8.0963764e-5	0.005181316	7.010486e-5	0.0061312513
hcooh	0.002113615	7.9528974e-5	0.0025134871	0.010047681	0.0054578837	0.018527953
hno3	0.0007484384	0.000114068556	3.9759027e-5	0.0101779075	3.654945e-5	0.0140865855
ho2	0.00021332687	8.307602e-5	6.2126367e-7	0.01031952	1.0354375e-6	0.016294897
kch4	2.1589434e-5	2.824251e-5	0.00016253347	0.0003217005	0.00014527046	0.00026906442
naot532	5.202768e-5	5.7781326e-5	5.0477934e-6	0.00129258	4.9183063e-6	0.00096817815
no2	0.00050234876	4.0690837e-5	4.017688e-5	0.010277024	3.5514095e-5	0.012330884
no	5.7403407	0.00011906589	0.00031444713	0.0025151013	0.00040372394	0.0031245593
o3	1.0354386e-7	1.0043639e-5	1.9803218e-5	0.002534499	1.4263403e-5	0.0025442166
o3s	2.5885976e-7	1.7240398e-5	4.01214e-5	0.0025672032	5.6479512e-5	0.002972931
oh	0.001500091	7.889327e-5	1.2425282e-6	0.010329407	2.2261875e-6	0.012238306
ole	3.7354152	9.5503834e-5	0.031071564	0.031071564	0.03909429	0.07346184
onit	0.000104359686	3.8105816e-5	8.013556e-5	0.01026777	0.00010681864	0.015533432
pan	3.541056e-5	4.450026e-5	7.987675e-5	0.010224689	9.382088e-5	0.014363609
par	5.4153247	0.00011994626	0.0024479588	0.0048946347	0.001719094	0.0033420478
q	5.694909e-7	3.0958516e-5	2.5109462e-6	0.0012835984	2.0967684e-6	0.0015235612
so2	0.13937679	9.330305e-5	0.0003154574	0.005049436	0.0004119116	0.0056504635
