# Supplementary material for: Compressing atmospheric data into its real information content
Source: Nat Comput Sci. 2021 Nov 25;1(11):713–24. doi: 10.1038/s43588-021-00156-2 (PMC10766530; doi:10.1038/s43588-021-00156-2)
Supplement: Supplementary file 5 — Source data as zipped .csv. [file 43588_2021_156_MOESM5_ESM.zip › Fig5_compressionfactor_data.csv]

Compression	100% information	99% information	99% information min	99% information max
No compression	1.0	1.0	1.0	1.0
LinQuant24	2.6666667	2.6666667	2.6666667	2.6666667
LogQuant16	4.0	4.0	4.0	4.0
Longitude 1D	5.682913	24.752445	24.14394	25.238604
Latitude 1D	5.0084968	21.930748	21.280285	22.463722
Vertical 1D	4.252405	13.865428	13.551092	14.138523
Time 1D	5.2452617	22.07088	14.820902	31.564453
Ensemble 1D	5.226631	20.815973	20.460135	21.58814
Horizontal 2D	6.912221	22.038733	20.62283	23.84965
Horizontal+Vertical 3D	8.002072	38.77842	36.56144	39.48398
Horizontal+Time 3D	8.353866	47.63195	30.600863	64.79177
Space+Time 4D	8.941087	71.41146	61.46079	75.319984
Space+Ensemble 4D	7.5378366	50.449017	50.25684	50.55985
