# Supplementary material for: Compressing atmospheric data into its real information content
Source: Nat Comput Sci. 2021 Nov 25;1(11):713–24. doi: 10.1038/s43588-021-00156-2 (PMC10766530; doi:10.1038/s43588-021-00156-2)
Supplement: Supplementary file 6 — Source data as zipped .csv. [file 43588_2021_156_MOESM6_ESM.zip › Fig6_obs_crps_data.csv]

time [days]	Temp obs. [degC]	CRPS (uncompressed)	CRPS (99% information)	CRPS (97% information)	CRPS (93% information)
0.0	10.07815	0.2977772	0.29577148	0.31299603	0.33614242
0.25	10.950525	0.20295927	0.21703778	0.22342922	0.2861785
0.5	14.526514	0.29341877	0.3030511	0.29738334	0.35292456
0.75	9.847925	0.3011792	0.30831283	0.30480996	0.35431117
1.0	8.44433	0.35848114	0.3640186	0.3491671	0.38174266
1.25	8.485437	0.3357637	0.34191376	0.33231056	0.3751078
1.5	11.496485	0.3888463	0.39476085	0.38565087	0.41808042
1.75	12.139734	0.37868968	0.38426536	0.37331364	0.41303968
2.0	9.448206	0.41547096	0.4197675	0.40584248	0.4258096
2.25	6.499353	0.40252838	0.40692785	0.39420274	0.4298714
2.5	11.1357975	0.4484986	0.45301995	0.4426729	0.46719515
2.75	10.5012455	0.44306377	0.44591874	0.43550503	0.46680686
3.0	10.05813	0.48343104	0.48656648	0.47628525	0.4921902
3.25	9.888147	0.4732208	0.47672743	0.4670646	0.49915645
3.5	12.107203	0.51644105	0.5190504	0.51110727	0.52693236
3.75	12.471735	0.5182556	0.5222823	0.5113538	0.5434005
4.0	10.628504	0.5572446	0.5613543	0.54472864	0.5743195
4.25	8.591028	0.54748344	0.5520188	0.5405667	0.5697455
4.5	14.760645	0.5966901	0.6006948	0.5874819	0.61922586
4.75	15.792322	0.6091841	0.6130012	0.60090005	0.62725884
5.0	13.7745	0.6435434	0.64648926	0.63051295	0.6552797
5.25	14.700922	0.6401212	0.64422554	0.6310692	0.6546941
5.5	16.598902	0.68267083	0.68583083	0.67094123	0.69392574
5.75	14.698633	0.68590444	0.6903785	0.67510647	0.69929093
6.0	12.155939	0.7091508	0.7129877	0.6971022	0.7170936
6.25	11.172022	0.6940354	0.6981457	0.6991207	0.72423863
6.5	16.307886	0.73860085	0.74304926	0.72859436	0.75428015
6.75	14.51565	0.7531866	0.7595249	0.75501204	0.78472304
7.0	13.817286	0.76542294	0.77030665	0.7561197	0.77667063
7.25	10.849878	0.7556835	0.76241577	0.7597563	0.79552025
7.5	13.592768	0.79175234	0.79659903	0.78383344	0.81429213
7.75	10.900232	0.79103273	0.7961532	0.7935513	0.82397395
8.0	10.195795	0.80706286	0.8112332	0.79496354	0.81580985
8.25	11.2477665	0.80312717	0.8090939	0.8050884	0.83477366
8.5	12.8189945	0.8657053	0.8709581	0.85281813	0.88262594
8.75	12.558741	0.8567731	0.8624938	0.85054	0.8816246
9.0	13.405359	0.8635944	0.8665117	0.84633464	0.8604397
9.25	13.630091	0.8565954	0.86090153	0.85710204	0.87483704
9.5	12.922998	0.9146853	0.9197349	0.8991557	0.92947817
9.75	12.622828	0.9190068	0.92523396	0.90858185	0.9419567
10.0	9.898645	0.92277884	0.925816	0.90811765	0.9175352
10.25	9.592829	0.9222646	0.9245468	0.92237526	0.9354912
10.5	10.275599	0.9551602	0.9601684	0.9371542	0.9663506
10.75	10.266748	0.9476841	0.954887	0.93540585	0.9654274
11.0	9.666132	0.9697505	0.9717998	0.95446295	0.9560591
11.25	9.441553	0.9757668	0.9764406	0.9719739	0.9821286
11.5	14.904566	0.98722357	0.9909786	0.9683827	0.9956075
11.75	13.63711	0.966013	0.97014296	0.9502575	0.9798231
12.0	11.290216	0.9667701	0.968598	0.9511355	0.95327324
12.25	11.711542	0.9684447	0.97020566	0.96626073	0.9775997
12.5	14.275171	0.9864125	0.99030334	0.97207755	1.0010378
12.75	13.117151	0.9922844	0.99628264	0.9842042	1.0105052
13.0	10.710108	0.99072415	0.9932467	0.97595614	0.9843222
13.25	9.128626	0.9917201	0.994389	0.98866725	1.0059214
13.5	13.532343	1.0103427	1.013891	0.99942577	1.0206606
13.75	11.822351	1.0050566	1.0097023	0.99724925	1.0207257
14.0	12.476587	0.978273	0.9799143	0.9612786	0.9711723
14.25	15.49856	0.9652343	0.9679107	0.96526724	0.97832334
14.5	15.947748	0.9955679	1.0003885	0.9830093	1.0015848
14.75	12.770105	0.9993418	1.0050952	0.9880234	1.0157006
