# Supplementary material for: Compressing atmospheric data into its real information content
Source: Nat Comput Sci. 2021 Nov 25;1(11):713–24. doi: 10.1038/s43588-021-00156-2 (PMC10766530; doi:10.1038/s43588-021-00156-2)
Supplement: Supplementary file 6 — Source data as zipped .csv. [file 43588_2021_156_MOESM6_ESM.zip › Fig6_temp_ensemble_93inf.csv]

time [days]	Temp [degC] member 1	Temp [degC] member 2	Temp [degC] member 3	Temp [degC] member 4	Temp [degC] member 5	Temp [degC] member 6	Temp [degC] member 7	Temp [degC] member 8	Temp [degC] member 9	Temp [degC] member 10	Temp [degC] member 11	Temp [degC] member 12	Temp [degC] member 13	Temp [degC] member 14	Temp [degC] member 15	Temp [degC] member 16	Temp [degC] member 17	Temp [degC] member 18	Temp [degC] member 19	Temp [degC] member 20	Temp [degC] member 21	Temp [degC] member 22	Temp [degC] member 23	Temp [degC] member 24	Temp [degC] member 25
0.0	9.6	10.6	9.6	10.6	10.1	9.1	10.1	10.6	9.6	9.6	10.1	10.1	10.1	10.6	10.1	10.1	10.1	10.1	9.6	10.1	10.85	10.1	10.1	10.1	10.1
0.041666668	9.1	10.1	9.1	10.1	9.6	8.6	9.6	10.1	9.1	9.1	9.6	9.6	9.6	10.1	9.6	9.6	9.6	9.6	9.1	9.6	9.85	9.6	9.6	9.6	9.6
0.083333336	8.6	9.6	8.6	9.6	9.1	8.1	9.1	9.6	8.6	8.6	9.1	9.1	9.1	9.6	9.1	9.1	9.1	9.1	8.6	9.1	8.85	9.1	9.1	9.1	9.1
0.125	8.1	9.1	8.1	9.1	8.6	7.6	8.6	9.1	8.1	8.1	8.6	8.6	8.6	9.1	8.6	8.6	8.6	8.6	8.1	8.6	7.85	8.6	8.6	8.6	8.6
0.16666667	8.1	9.85	8.1	9.35	9.35	8.85	9.1	9.35	9.35	8.6	8.85	9.35	9.35	9.35	9.35	9.85	9.35	9.35	8.85	8.85	8.6	7.725	8.6	9.35	9.35
0.20833333	9.1	10.35	9.1	9.85	9.85	9.35	10.1	10.85	9.85	9.6	9.35	9.85	9.85	9.85	10.85	10.35	9.85	9.85	9.35	9.35	9.6	8.975	9.6	9.85	9.85
0.25	10.1	10.85	10.1	10.35	10.35	9.85	11.1	11.35	10.35	10.6	9.85	10.35	10.35	10.35	11.35	10.85	10.35	10.35	9.85	9.85	10.6	10.225	10.6	10.35	10.35
0.29166666	11.1	11.35	11.1	10.85	10.85	10.35	12.1	10.85	10.85	11.6	10.35	10.85	10.85	10.85	10.85	11.35	10.85	10.85	10.35	10.35	11.6	11.475	11.6	10.85	10.85
0.33333334	12.35	12.85	12.85	12.35	11.35	12.1	12.35	12.35	12.85	12.85	11.1	11.85	12.85	12.35	11.6	11.85	12.85	12.85	11.85	12.85	12.85	12.1	11.35	12.35	11.85
0.375	12.85	13.35	13.35	12.85	11.85	13.1	12.85	12.85	13.35	13.35	12.1	12.35	13.35	12.85	11.6	12.35	13.35	13.35	12.35	13.35	13.35	13.1	11.85	12.85	12.35
0.41666666	13.35	13.85	13.85	13.35	12.35	14.1	13.35	13.35	13.85	13.85	13.1	12.85	13.85	13.35	11.6	12.85	13.85	13.85	12.85	13.85	13.85	14.1	12.35	13.35	12.85
0.45833334	13.85	14.35	14.35	13.85	12.85	15.1	13.85	13.85	14.35	14.35	14.1	13.35	14.35	13.85	11.6	13.35	14.35	14.35	13.35	14.35	14.35	15.1	12.85	13.85	13.35
0.5	14.1	14.85	14.6	14.1	12.6	15.6625	14.85	13.85	14.6	15.35	14.85	13.6	14.85	14.35	11.85	13.1	15.6	14.725	14.1	14.85	14.35	15.6625	14.1	15.1	14.35
0.5416667	15.1	14.85	14.6	14.6	13.1	14.2875	15.85	13.35	15.1	15.85	15.35	14.1	15.35	14.35	12.35	13.1	16.1	14.975	13.6	15.85	15.35	14.7875	13.6	15.1	14.85
0.5833333	15.1	14.85	14.1	14.1	12.6	13.9125	15.85	12.85	14.6	15.35	14.85	13.6	14.85	14.35	11.85	13.1	15.6	13.225	13.1	15.85	15.35	14.9125	13.1	15.1	14.35
0.625	14.1	14.85	13.1	12.6	11.1	12.5375	14.85	12.35	13.1	13.85	13.35	12.1	13.35	14.35	10.35	13.1	14.1	13.475	12.6	14.85	14.35	14.0375	12.6	15.1	12.85
0.6666667	12.35	13.85	12.1	11.35	9.725	11.1	12.225	10.6	11.6	12.6	12.1	11.6	12.35	13.1	9.1	11.6	13.1	12.1	11.35	13.6	12.85	13.1	10.725	13.1	11.85
0.7083333	11.35	12.85	11.6	10.85	9.475	10.6	11.475	10.1	11.1	11.6	11.6	11.1	11.35	12.6	8.6	10.6	12.1	11.6	10.85	12.6	11.85	12.6	10.475	12.1	11.35
0.75	10.35	11.85	11.1	10.35	9.225	10.1	10.725	9.6	10.6	10.6	11.1	10.6	10.35	12.1	8.1	9.6	11.1	11.1	10.35	11.6	10.85	12.1	10.225	11.1	10.85
0.7916667	9.35	10.85	10.6	9.85	8.975	9.6	9.975	9.1	10.1	9.6	10.6	10.1	9.35	11.6	7.6	8.6	10.1	10.6	9.85	10.6	9.85	11.6	9.975	10.1	10.35
0.8333333	9.6	10.1	10.1	9.6	9.1	9.6	10.1	9.6	10.1	10.1	10.6	9.6	9.6	10.35	6.1	9.1	9.6	9.6	9.6	11.1	10.6	11.1	9.35	10.1	10.1
0.875	9.1	9.6	9.6	9.1	8.6	9.1	9.6	9.1	9.6	9.6	10.1	9.1	9.1	9.85	6.1	8.6	9.1	9.1	9.1	10.6	10.1	10.6	9.35	9.6	9.6
0.9166667	8.6	9.1	9.1	8.6	8.1	8.6	9.1	8.6	9.1	9.1	9.6	8.6	8.6	9.35	6.1	8.1	8.6	8.6	8.6	10.1	9.6	10.1	9.35	9.1	9.1
0.9583333	8.1	8.6	8.6	8.1	7.6	8.1	8.6	8.1	8.6	8.6	9.1	8.1	8.1	8.85	6.1	7.6	8.1	8.1	8.1	9.6	9.1	9.6	9.35	8.6	8.6
1.0	8.6	8.6	9.1	7.35	7.6	8.85	8.6	8.85	8.6	9.1	8.85	7.85	7.35	8.85	6.85	7.6	8.1	7.1	7.85	9.1	9.1	10.1	9.6	9.1	8.6
1.0416666	8.1	8.1	8.6	6.85	7.1	8.35	8.1	8.35	8.1	8.6	8.85	7.35	7.35	8.35	6.85	7.1	7.6	6.6	7.35	8.6	8.6	9.6	9.1	8.6	8.1
1.0833334	7.6	7.6	8.1	6.35	6.6	7.85	7.6	7.85	7.6	8.1	8.85	6.85	7.35	7.85	6.85	6.6	7.1	6.1	6.85	8.1	8.1	9.1	8.6	8.1	7.6
1.125	7.1	7.1	7.6	5.85	6.1	7.35	7.1	7.35	7.1	7.6	8.85	6.35	7.35	7.35	6.85	6.1	6.6	5.6	6.35	7.6	7.6	8.6	8.1	7.6	7.1
1.1666666	7.6	7.35	7.35	6.35	5.975	7.1	7.85	7.35	7.35	8.35	8.35	6.85	7.85	8.85	6.1	6.85	7.85	6.35	6.85	7.6	7.85	9.35	7.85	7.1	7.35
1.2083334	7.6	7.85	8.35	6.35	4.975	7.6	7.85	7.35	8.35	8.35	8.35	5.85	7.85	8.85	5.6	5.85	8.85	6.35	6.85	8.1	8.85	9.35	6.85	7.6	8.35
1.25	7.6	8.35	8.35	6.35	4.975	8.1	7.85	7.35	8.35	8.35	8.35	5.85	7.85	8.85	5.1	5.85	8.85	6.35	6.85	8.6	8.85	9.35	6.85	8.1	8.35
1.2916666	7.6	8.85	7.35	6.35	5.975	8.6	7.85	7.35	7.35	8.35	8.35	6.85	7.85	8.85	4.6	6.85	7.85	6.35	6.85	9.1	7.85	9.35	7.85	8.6	7.35
1.3333334	8.6	8.85	8.35	9.35	8.35	8.35	8.35	8.85	7.85	9.35	8.35	9.35	8.35	11.35	7.1	9.35	8.1	10.1	9.1	9.85	8.1	9.85	8.85	9.85	7.85
1.375	8.6	8.85	8.35	9.85	9.85	8.35	8.35	8.85	7.85	9.85	8.35	9.85	8.35	11.85	9.1	9.85	8.6	10.1	10.1	9.85	8.6	10.35	10.35	10.35	7.85
1.4166666	8.6	8.85	8.35	10.35	10.35	8.35	8.35	8.85	7.85	10.35	8.35	10.35	8.35	12.35	10.1	10.35	9.1	8.1	11.1	9.85	9.1	10.85	10.85	10.85	7.85
1.4583334	8.6	8.85	8.35	10.85	9.85	8.35	8.35	8.85	7.85	10.85	8.35	10.85	8.35	12.85	10.1	10.85	9.6	8.1	12.1	9.85	9.6	11.35	10.35	11.35	7.85
1.5	9.35	10.35	10.1	12.85	10.85	10.35	10.85	11.1	8.85	13.1	9.35	12.1	8.6	13.6	10.85	11.85	11.1	9.35	13.1	12.35	12.6	13.1	11.1	12.6	8.35
1.5416666	9.35	10.85	10.1	12.85	11.85	10.85	11.35	12.6	8.85	13.1	9.35	12.1	9.1	13.6	11.35	11.35	11.1	9.35	13.1	12.35	12.6	13.1	11.1	12.6	8.35
1.5833334	9.35	11.35	10.1	12.85	12.85	11.35	11.85	13.1	8.85	13.1	9.35	12.1	9.6	13.6	11.85	10.85	11.1	9.35	13.1	12.35	12.6	13.1	11.1	12.6	8.35
1.625	9.35	11.85	10.1	12.85	13.85	11.85	12.35	12.6	8.85	13.1	9.35	12.1	10.1	13.6	12.35	10.35	11.1	9.35	13.1	12.35	12.6	13.1	11.1	12.6	8.35
1.6666666	11.35	12.6	11.1	11.85	13.35	13.1	13.1	11.85	9.6	13.1	9.35	12.1	10.6	13.1	12.6	9.85	12.975	10.6	12.6	12.1	12.6	12.1	12.1	12.6	8.85
1.7083334	10.85	12.1	10.6	12.35	13.85	12.6	12.1	11.35	9.6	12.6	9.35	11.6	10.6	13.6	12.1	9.85	13.225	11.6	12.1	11.6	12.1	12.1	12.1	12.1	8.85
1.75	10.35	11.6	10.1	11.85	13.35	12.1	11.1	10.85	9.6	12.1	9.35	11.1	10.6	13.1	11.6	9.85	12.475	11.6	11.6	11.1	11.6	12.1	12.1	11.6	8.85
1.7916666	9.85	11.1	9.6	10.35	11.85	11.6	10.1	10.35	9.6	11.6	9.35	10.6	10.6	11.6	11.1	9.85	10.725	10.6	11.1	10.6	11.1	12.1	12.1	11.1	8.85
1.8333334	9.35	10.6	9.1	10.1	10.6	10.1	9.6	9.1	10.85	11.35	8.85	10.6	10.1	11.1	11.1	9.1	10.6	10.1	10.6	10.1	9.85	10.6	11.1	10.1	8.35
1.875	9.35	10.1	8.6	9.6	10.1	9.6	9.1	8.6	10.35	10.35	8.85	10.1	9.6	10.6	10.6	8.6	10.1	9.6	10.1	9.6	9.85	10.1	10.6	9.6	8.35
1.9166666	9.35	9.6	8.1	9.1	9.6	9.1	8.6	8.1	9.85	9.35	8.85	9.6	9.1	10.1	10.1	8.1	9.6	9.1	9.6	9.1	9.85	9.6	10.1	9.1	8.35
1.9583334	9.35	9.1	7.6	8.6	9.1	8.6	8.1	7.6	9.35	8.35	8.85	9.1	8.6	9.6	9.6	7.6	9.1	8.6	9.1	8.6	9.85	9.1	9.6	8.6	8.35
2.0	9.1	9.6	7.6	8.1	8.6	8.1	8.1	8.1	9.1	8.6	9.6	8.6	8.6	9.1	9.1	7.1	9.1	9.6	8.6	9.1	9.6	8.6	9.1	9.1	8.1
2.0416667	8.6	9.1	7.1	7.6	8.1	7.6	7.6	7.6	8.6	8.1	9.1	8.1	8.1	8.6	8.6	6.6	8.6	9.1	8.1	8.6	9.1	8.1	8.6	8.6	7.6
2.0833333	8.1	8.6	6.6	7.1	7.6	7.1	7.1	7.1	8.1	7.6	8.6	7.6	7.6	8.1	8.1	6.1	8.1	8.6	7.6	8.1	8.6	7.6	8.1	8.1	7.1
2.125	7.6	8.1	6.1	6.6	7.1	6.6	6.6	6.6	7.6	7.1	8.1	7.1	7.1	7.6	7.6	5.6	7.6	8.1	7.1	7.6	8.1	7.1	7.6	7.6	6.6
2.1666667	7.6	8.1	7.1	5.85	6.6	6.35	6.6	6.35	7.35	7.1	7.85	7.6	6.85	7.6	7.6	4.85	7.35	7.35	6.35	7.35	8.1	7.1	7.1	7.1	6.6
2.2083333	7.1	7.6	6.6	5.85	6.1	6.35	6.1	6.35	7.35	6.6	7.85	7.1	6.85	7.1	7.1	4.85	7.35	6.85	6.35	7.35	7.6	6.6	6.6	6.6	6.1
2.25	6.6	7.1	6.1	5.85	5.6	6.35	5.6	6.35	7.35	6.1	7.85	6.6	6.85	6.6	6.6	4.85	7.35	6.35	6.35	7.35	7.1	6.1	6.1	6.1	5.6
2.2916667	6.1	6.6	5.6	5.85	5.1	6.35	5.1	6.35	7.35	5.6	7.85	6.1	6.85	6.1	6.1	4.85	7.35	5.85	6.35	7.35	6.6	5.6	5.6	5.6	5.1
2.3333333	7.6	9.1	7.1	8.1	8.1	8.1	6.6	8.35	8.6	7.6	9.1	7.6	7.6	8.6	8.1	7.1	8.1	7.6	8.6	8.6	8.1	7.6	7.6	7.1	6.6
2.375	8.6	10.1	8.1	8.1	9.1	9.1	7.6	8.85	9.6	8.6	10.1	8.6	8.6	9.6	9.1	8.1	9.1	8.6	9.6	9.6	9.1	8.6	8.6	8.1	7.6
2.4166667	9.6	11.1	9.1	8.1	10.1	10.1	8.6	9.35	10.6	9.6	11.1	9.6	9.6	10.6	10.1	9.1	10.1	9.6	10.6	10.6	10.1	9.6	9.6	9.1	8.6
2.4583333	10.6	12.1	10.1	8.1	11.1	11.1	9.6	9.85	11.6	10.6	12.1	10.6	10.6	11.6	11.1	10.1	11.1	10.6	11.6	11.6	11.1	10.6	10.6	10.1	9.6
2.5	12.1	13.1	11.6	8.35	12.6	12.6	10.35	11.1	12.1	11.6	12.6	12.1	11.6625	13.6	11.85	11.6	12.6	12.6	13.1	12.6	12.1	11.6	12.1	11.35	11.1
2.5416667	12.1	13.1	12.6	9.85	13.6	12.6	11.85	11.1	13.1	12.6	12.6	13.1	12.2875	13.6	11.85	11.6	13.6	12.6	13.1	12.6	12.1	12.6	13.1	12.85	11.1
2.5833333	12.1	13.1	12.6	10.35	13.6	12.6	12.35	11.1	13.1	12.6	12.6	13.1	13.4125	13.6	11.85	11.6	13.6	12.6	13.1	12.6	12.1	12.6	13.1	13.35	11.1
2.625	12.1	13.1	11.6	9.85	12.6	12.6	11.85	11.1	12.1	11.6	12.6	12.1	13.0375	13.6	11.85	11.6	12.6	12.6	13.1	12.6	12.1	11.6	12.1	12.85	11.1
2.6666667	11.1	11.85	10.6	9.6	12.1	11.6	11.1	11.1	11.6	11.6	12.1	12.1	12.6	12.85	10.35	11.1	12.6	11.6	12.6	12.6	11.1	12.1	11.85	12.1	10.1
2.7083333	10.6	11.35	10.1	9.1	12.6	11.1	10.6	10.6	11.1	11.1	11.6	11.6	12.1	11.85	10.35	10.6	12.1	11.1	11.6	11.6	10.6	11.6	11.35	11.6	9.6
2.75	10.1	10.85	9.6	8.6	12.1	10.6	10.1	10.1	10.6	10.6	11.1	11.1	11.6	10.85	10.35	10.1	11.6	10.6	10.6	10.6	10.1	11.1	10.85	11.1	9.1
2.7916667	9.6	10.35	9.1	8.1	10.6	10.1	9.6	9.6	10.1	10.1	10.6	10.6	11.1	9.85	10.35	9.6	11.1	10.1	9.6	9.6	9.6	10.6	10.35	10.6	8.6
2.8333333	8.85	9.35	10.1	8.85	10.6	10.1	10.1	10.1	9.85	10.1	10.6	10.6	11.1	10.1	9.85	9.1	11.1	10.6	9.6	9.1	9.85	10.6	10.1	11.1	9.6
2.875	8.85	9.35	9.6	8.85	10.1	9.6	9.6	9.6	9.85	9.6	10.1	10.1	10.6	9.6	9.85	8.6	10.6	10.1	9.1	8.6	9.85	10.1	9.6	10.6	9.1
2.9166667	8.85	9.35	9.1	8.85	9.6	9.1	9.1	9.1	9.85	9.1	9.6	9.6	10.1	9.1	9.85	8.1	10.1	9.6	8.6	8.1	9.85	9.6	9.1	10.1	8.6
2.9583333	8.85	9.35	8.6	8.85	9.1	8.6	8.6	8.6	9.85	8.6	9.1	9.1	9.6	8.6	9.85	7.6	9.6	9.1	8.1	7.6	9.85	9.1	8.6	9.6	8.1
3.0	9.1	10.1	8.85	9.6	10.1	8.6	8.85	8.35	9.35	8.85	9.35	10.1	10.1	8.35	10.1	7.1	9.85	9.1	8.35	8.6	9.35	9.6	9.35	9.85	8.35
3.0416667	8.6	9.6	8.85	9.1	9.6	8.6	8.85	8.35	9.35	8.85	8.85	9.6	9.6	7.85	9.6	6.6	9.85	8.6	8.35	8.1	9.35	9.1	9.35	9.85	8.35
3.0833333	8.1	9.1	8.85	8.6	9.1	8.6	8.85	8.35	9.35	8.85	8.35	9.1	9.1	7.35	9.1	6.1	9.85	8.1	8.35	7.6	9.35	8.6	9.35	9.85	8.35
3.125	7.6	8.6	8.85	8.1	8.6	8.6	8.85	8.35	9.35	8.85	7.85	8.6	8.6	6.85	8.6	5.6	9.85	7.6	8.35	7.1	9.35	8.1	9.35	9.85	8.35
3.1666667	7.6	8.85	7.1	8.35	8.6	8.85	8.6	7.85	9.35	9.35	8.1	8.85	8.1	6.85	8.85	5.35	9.85	8.35	8.6	7.35	8.85	7.85	9.1	9.85	6.6
3.2083333	7.6	8.85	7.1	8.35	8.1	8.85	8.6	7.85	9.35	9.35	8.1	8.85	8.1	6.85	8.85	5.35	9.85	8.35	8.1	7.35	8.85	7.85	8.6	9.85	7.1
3.25	7.6	8.85	7.1	8.35	7.6	8.85	8.6	7.85	9.35	9.35	8.1	8.85	8.1	6.85	8.85	5.35	9.85	8.35	7.6	7.35	8.85	7.85	8.1	9.85	7.6
3.2916667	7.6	8.85	7.1	8.35	7.1	8.85	8.6	7.85	9.35	9.35	8.1	8.85	8.1	6.85	8.85	5.35	9.85	8.35	7.1	7.35	8.85	7.85	7.6	9.85	8.1
3.3333333	8.6	8.6	8.35	9.85	9.1	9.6	9.6	9.1	10.6	10.35	9.6	9.85	9.6	9.1	9.6	7.6	9.6	8.1	9.85	8.975	9.85	8.6	7.35	9.6	9.85
3.375	9.1	9.1	9.35	10.35	10.1	10.6	10.1	10.1	11.1	10.85	10.1	10.35	10.1	10.1	10.1	8.6	10.1	8.6	10.35	10.725	10.35	9.6	7.85	10.1	10.35
3.4166667	9.6	9.6	10.35	10.85	11.1	11.6	10.6	11.1	11.6	11.35	10.6	10.85	10.6	11.1	10.6	9.6	10.6	9.1	10.85	11.475	10.85	10.6	8.35	10.6	10.85
3.4583333	10.1	10.1	11.35	11.35	12.1	12.6	11.1	12.1	12.1	11.85	11.1	11.35	11.1	12.1	11.1	10.6	11.1	9.6	11.35	11.225	11.35	11.6	8.85	11.1	11.35
3.5	12.6	10.85	12.6	12.6	12.35	13.1	12.35	13.1	14.1	11.85	12.35	12.6	12.35	12.6	12.35	12.35	12.85	11.35	11.6	12.35	13.35	12.6	9.35	12.6	13.6
3.5416667	12.6	12.35	12.6	12.6	12.85	13.1	12.85	13.1	14.1	13.35	12.35	12.6	12.85	12.6	12.35	12.85	13.35	12.85	11.6	12.85	13.35	12.6	9.85	12.6	14.6
3.5833333	12.6	12.85	12.6	12.6	13.35	13.1	13.35	13.1	14.1	13.85	12.35	12.6	13.35	12.6	12.35	13.35	13.85	13.35	11.6	13.35	13.35	12.6	10.35	12.6	14.6
3.625	12.6	12.35	12.6	12.6	13.85	13.1	13.85	13.1	14.1	13.35	12.35	12.6	13.85	12.6	12.35	13.85	14.35	12.85	11.6	13.85	13.35	12.6	10.85	12.6	13.6
3.6666667	12.1	12.1	11.85	12.6	12.85	12.1	13.35	12.6	13.35	12.1	12.6	12.6	12.6	11.35	12.85	13.6	12.6	12.1	11.6	12.1	12.6	11.85	11.85	12.1	13.6
3.7083333	12.6	11.6	11.85	12.1	12.85	12.6	13.35	12.1	12.35	12.6	12.1	12.1	13.1	11.35	12.85	13.1	13.1	12.6	11.6	12.6	12.6	11.85	11.85	12.6	13.1
3.75	12.1	11.1	10.85	11.6	11.85	12.1	12.35	10.6	11.35	12.1	11.6	11.6	12.6	10.35	12.85	11.6	12.6	12.1	10.6	12.1	11.6	10.85	11.85	12.1	12.6
3.875	10.6	10.6	8.85	11.1	9.85	10.6	10.35	8.1	10.35	10.6	11.1	11.1	11.1	8.35	12.85	9.1	11.1	10.6	8.6	10.6	9.6	8.85	11.85	10.6	12.1
4.0	8.475	10.725	7.475	10.35	7.35	11.1	9.35	5.6	8.975	9.725	10.85	10.225	8.975	7.6	12.225	6.725	8.975	11.225	6.6	7.6	6.6	7.35	12.35	10.6	11.35
4.125	8.225	10.475	7.225	10.35	9.35	10.1	6.85	6.6	8.725	7.975	10.85	10.975	5.725	7.1	12.975	8.475	8.725	10.975	5.1	7.6	5.1	5.35	12.35	9.6	11.35
4.25	6.975	9.225	5.975	10.35	10.35	10.1	7.85	7.6	7.475	6.225	10.85	9.725	4.975	7.6	11.725	11.225	7.475	9.725	5.1	7.6	5.1	5.85	12.35	9.6	11.35
4.375	8.725	10.975	7.725	10.35	14.35	11.1	12.35	12.6	9.225	8.475	10.85	10.475	10.725	9.1	12.475	14.975	9.225	11.475	10.6	11.6	10.6	12.85	12.35	10.6	11.35
4.5	13.225	16.1	12.725	13.9125	14.475	13.725	17.35	17.725	13.35	13.975	13.6	14.225	14.475	13.85	14.85	17.6	13.725	13.975	14.1	13.725	13.725	16.225	14.475	14.225	13.725
4.625	14.975	16.6	15.475	16.0375	14.725	14.475	17.85	16.975	14.35	16.725	14.1	15.475	13.725	15.85	15.85	18.1	16.475	15.225	15.6	16.475	16.475	17.475	15.725	16.975	14.475
4.75	14.725	14.1	14.225	12.1625	11.975	13.225	14.35	13.225	14.35	15.475	13.6	13.725	13.975	13.85	15.85	13.6	15.225	13.475	13.1	15.225	15.225	14.725	13.975	15.725	13.225
4.875	12.475	12.6	12.975	12.2875	10.225	9.975	10.85	10.475	13.35	14.225	12.1	12.975	11.225	11.85	14.85	12.1	13.975	12.725	10.6	13.975	13.975	11.975	13.225	14.475	9.975
5.0	11.85	12.975	11.725	11.975	9.975	11.6	10.725	7.85	10.35	12.475	9.725	12.225	8.6	10.975	14.225	11.35	12.475	14.225	9.225	12.475	14.6	10.975	10.85	13.1	10.85
5.125	12.85	12.225	12.475	13.225	7.225	11.1	9.475	6.35	9.35	10.725	7.475	11.975	6.6	12.225	10.975	11.35	12.725	11.975	9.475	12.725	14.1	8.225	11.85	13.6	11.85
5.25	11.85	12.475	10.225	13.475	5.975	11.1	8.225	6.35	8.85	8.975	8.725	10.725	6.1	13.475	9.225	8.35	12.975	9.725	10.725	10.975	13.6	6.975	10.85	14.1	10.85
5.375	12.85	13.725	12.975	12.725	10.225	15.6	10.975	11.85	12.85	11.225	13.475	12.475	11.1	14.725	12.975	10.35	13.225	11.475	12.975	11.225	13.1	11.225	11.85	14.6	11.85
5.5	15.475	14.35	14.725	13.225	14.6	15.975	14.475	14.225	15.475	14.225	16.1	16.35	13.475	16.475	13.475	14.225	12.1	13.975	16.1	14.6	17.35	14.85	12.35	16.85	11.35
5.625	16.225	15.35	14.475	13.975	15.1	18.225	15.725	14.975	17.725	13.975	16.6	17.35	14.725	17.725	15.725	15.975	15.1	15.225	17.1	16.1	18.35	15.85	11.35	18.35	12.35
5.75	13.975	14.85	13.225	11.725	14.6	16.475	12.975	12.725	15.975	12.725	16.1	16.35	12.975	14.975	13.975	13.725	14.6	13.475	16.1	13.6	15.35	14.85	10.35	14.85	12.35
5.875	12.725	12.85	10.975	10.475	13.1	14.725	10.225	11.475	14.225	10.475	14.6	13.35	12.225	12.225	12.225	11.475	10.6	12.725	13.1	11.1	12.35	11.85	9.35	14.35	11.35
6.0	12.0375	12.6	8.9125	7.9125	11.0375	14.6	9.85	11.6	13.975	8.7875	13.35	12.225	12.6	10.6625	9.35	10.6625	7.9125	10.85	9.2875	11.6	11.2875	9.35	9.1	12.1625	9.5375
6.25	8.9125	12.1	7.0375	6.5375	8.9125	13.1	10.85	15.1	14.225	6.6625	13.35	10.975	13.1	7.7875	8.35	8.7875	6.0375	11.85	8.1625	10.1	10.6625	10.35	12.6	7.2875	6.4125
6.5	16.7875	15.6	16.1625	16.1625	15.7875	15.6	13.85	16.6	15.475	11.5375	16.35	12.725	12.6	14.9125	13.35	15.9125	15.1625	12.85	16.0375	13.6	18.0375	16.35	14.1	13.4125	13.2875
6.75	13.6625	15.1	14.2875	14.7875	13.6625	14.1	10.85	16.1	13.725	13.4125	14.35	13.475	11.1	14.0375	12.35	14.0375	13.2875	13.85	14.9125	14.1	15.4125	15.35	13.6	12.5375	12.1625
7.0	13.35	14.1625	13.725	11.225	12.7875	12.225	6.9125	15.975	10.4125	10.4125	12.35	11.35	6.9125	9.6	10.6	12.225	11.2875	9.35	13.225	13.975	13.475	14.35	10.85	10.9125	12.225
7.25	10.35	7.2875	11.475	8.975	7.1625	11.975	4.5375	14.225	9.0375	8.0375	13.35	10.35	4.5375	8.6	8.1	12.975	13.6625	9.35	12.975	11.225	12.725	14.35	9.85	7.5375	10.975
7.5	12.35	12.4125	12.225	13.725	13.5375	12.725	11.1625	15.475	12.6625	10.6625	17.35	13.35	11.1625	16.6	10.6	14.725	14.0375	12.35	13.725	11.475	13.975	13.35	12.85	10.1625	12.725
7.75	11.35	11.5375	11.975	13.475	9.9125	10.475	8.7875	15.725	11.2875	8.2875	16.35	12.35	8.7875	13.6	10.1	13.475	14.4125	10.35	11.475	10.725	13.225	11.35	11.85	8.7875	13.475
8.0	10.2875	12.975	7.7875	14.1	11.475	8.6	7.0375	17.225	8.1	6.6	15.6625	13.975	9.1	13.6	5.35	11.6	13.35	8.5375	8.975	7.4125	13.475	10.1625	13.475	8.1	10.475
8.25	9.6625	15.225	5.6625	14.6	7.725	9.1	5.9125	15.975	8.6	5.1	12.7875	11.225	8.6	14.1	5.85	12.1	13.35	7.4125	12.225	5.0375	13.725	7.2875	11.225	8.6	8.725
8.5	11.0375	17.475	12.5375	18.1	10.975	12.6	11.7875	16.725	12.1	11.6	19.9125	11.475	11.1	14.6	11.85	13.6	17.35	9.2875	15.475	11.6625	13.975	13.4125	10.975	11.6	12.975
8.75	8.4125	15.725	10.4125	16.6	9.225	11.1	10.6625	15.475	10.6	10.1	19.0375	10.725	8.6	15.1	11.35	12.1	17.35	8.1625	14.725	9.2875	10.225	10.5375	16.725	9.1	11.225
9.0	7.85	15.475	8.725	14.85	14.35	11.85	5.9125	13.975	10.225	8.225	14.975	9.6625	7.2875	14.725	9.4125	8.1625	15.475	5.0375	14.35	4.9125	9.975	8.2875	15.725	9.1	11.975
9.25	6.85	11.725	7.475	12.85	13.35	14.35	4.0375	13.225	10.975	7.975	14.225	7.7875	7.1625	12.475	7.0375	6.2875	15.725	4.4125	13.35	5.0375	8.225	4.6625	15.475	10.6	10.225
9.5	9.85	13.975	9.225	14.85	12.35	14.85	13.1625	14.475	12.725	9.725	17.475	13.9125	13.0375	16.225	13.6625	13.4125	15.975	11.7875	13.35	11.1625	12.475	12.0375	20.225	14.1	14.475
9.75	8.85	10.225	9.975	12.85	11.35	13.35	11.2875	13.725	11.475	9.475	16.725	10.0375	10.9125	13.975	11.2875	11.5375	12.225	9.1625	14.35	9.2875	10.725	12.4125	17.975	11.6	12.725
10.0	4.0375	7.975	8.225	11.225	10.6	10.6625	9.7875	11.225	11.0375	8.475	13.7875	9.2875	10.4125	13.1625	9.6625	11.6	10.5375	6.4125	12.6	8.85	11.4125	9.35	15.9125	10.1625	9.6
10.25	1.4125	7.225	8.975	10.975	10.1	7.7875	8.1625	12.975	8.9125	7.725	11.1625	8.6625	8.0375	11.2875	8.7875	12.1	6.4125	5.5375	12.6	8.85	8.0375	8.85	13.5375	8.2875	10.1
10.5	8.7875	12.475	10.725	12.725	10.6	14.9125	13.5375	14.725	13.7875	8.975	15.5375	14.0375	14.6625	17.4125	15.9125	14.6	14.2875	11.6625	15.6	12.85	13.6625	9.35	21.1625	14.4125	15.6
10.75	8.1625	11.725	9.475	12.475	12.1	14.0375	11.9125	12.475	11.6625	8.225	12.9125	11.4125	12.2875	13.5375	13.0375	11.1	12.1625	10.7875	13.6	12.85	10.2875	10.85	20.7875	10.5375	14.1
11.0	7.475	15.85	6.6625	10.4125	10.0375	8.0375	11.475	10.5375	8.5375	7.9125	8.5375	9.6625	9.5375	11.6625	9.225	6.6625	8.0375	5.4125	13.2875	12.1	8.6625	11.9125	16.475	9.4125	12.4125
11.25	8.225	17.35	4.7875	8.0375	9.9125	10.4125	11.725	8.4125	6.9125	4.5375	6.9125	9.7875	8.9125	10.2875	10.975	4.7875	6.4125	4.5375	10.6625	10.1	6.7875	9.5375	12.725	7.0375	10.0375
11.5	11.975	15.85	11.9125	14.6625	15.7875	12.7875	12.975	13.2875	14.2875	11.1625	14.2875	15.9125	13.2875	16.9125	15.725	11.9125	13.7875	13.6625	15.0375	16.1	13.9125	16.1625	15.975	13.6625	16.6625
11.75	14.725	15.35	10.0375	12.2875	13.6625	13.1625	11.225	11.1625	12.6625	9.7875	12.6625	14.0375	12.6625	13.5375	15.475	10.0375	12.1625	10.7875	12.4125	14.1	12.0375	13.7875	14.225	11.2875	14.2875
12.0	10.85	13.225	8.1	12.0375	10.475	8.9125	10.85	7.6	10.975	7.85	11.9125	8.85	10.725	12.1625	11.9125	9.1	8.7875	7.4125	11.1625	13.725	6.4125	11.975	12.1	11.4125	13.225
12.25	10.85	13.975	8.6	9.9125	10.725	6.5375	12.85	9.6	10.225	6.85	10.5375	6.35	10.475	11.2875	10.5375	10.6	6.1625	6.5375	10.2875	10.475	4.5375	11.225	7.1	11.5375	12.475
12.5	13.85	17.725	12.1	14.7875	14.975	14.1625	12.85	13.6	11.475	10.85	14.1625	14.35	12.225	18.4125	14.1625	11.1	14.5375	12.6625	15.4125	14.225	13.6625	12.475	14.6	12.6625	12.725
12.75	11.85	16.475	10.6	12.6625	15.225	13.7875	10.85	15.6	10.725	11.85	12.7875	12.85	11.975	15.5375	12.7875	10.6	11.9125	11.7875	12.5375	12.975	11.7875	11.725	14.6	12.7875	9.975
13.0	8.85	14.85	9.5375	9.9125	11.0375	12.225	9.85	15.4125	10.9125	8.2875	13.35	10.1625	8.6625	14.9125	11.2875	7.6625	12.725	11.35	8.4125	10.1625	8.0375	10.725	13.7875	9.1625	7.4125
13.25	8.85	15.85	7.4125	8.5375	6.9125	9.975	9.85	13.5375	9.5375	5.6625	13.35	9.2875	5.2875	12.5375	9.6625	5.2875	13.475	7.35	6.0375	8.2875	8.4125	9.475	9.1625	7.7875	5.5375
13.5	11.85	18.85	12.2875	15.1625	14.7875	10.725	12.85	18.6625	16.1625	14.0375	17.35	15.4125	13.9125	18.1625	15.0375	13.9125	15.225	9.35	12.6625	15.4125	13.7875	11.225	13.5375	13.4125	14.6625
13.75	9.85	15.85	10.1625	11.7875	12.6625	10.475	10.85	16.7875	12.7875	11.4125	17.35	14.5375	12.5375	13.7875	13.4125	11.5375	13.975	9.35	10.2875	13.5375	14.1625	11.975	12.9125	12.0375	12.7875
14.0	9.7875	14.85	6.2875	10.975	8.9125	9.725	9.6	15.9125	10.6625	11.225	17.5375	12.1	12.725	13.1	11.85	10.725	10.85	7.4125	9.1	10.6	10.6625	9.6625	8.0375	9.6	12.475
14.25	9.1625	13.35	5.6625	11.225	7.0375	7.475	10.1	14.0375	8.2875	13.475	14.4125	12.1	14.475	12.6	10.85	10.475	10.85	5.0375	9.6	13.1	7.7875	7.7875	6.4125	10.1	11.725
14.5	14.5375	14.85	13.0375	12.475	14.1625	12.225	13.6	20.1625	14.9125	11.725	19.2875	12.1	15.225	16.1	13.85	12.225	13.85	11.6625	13.1	16.6	13.9125	13.9125	14.7875	13.6	12.975
14.75	11.9125	15.35	10.4125	10.725	12.2875	11.975	12.1	16.2875	12.5375	9.975	18.1625	12.1	10.975	15.6	12.85	11.975	11.85	9.2875	11.6	17.1	11.0375	14.0375	15.1625	12.1	12.225
15.0	7.35	13.85	9.35	10.85	7.85	12.85	10.85	15.1	9.975	13.1	18.1	11.85	9.85	13.35	13.1	11.85	10.35	7.1	9.35	15.35	7.475	11.1	13.35	9.35	12.35
