# Supplementary material for: Compressing atmospheric data into its real information content
Source: Nat Comput Sci. 2021 Nov 25;1(11):713–24. doi: 10.1038/s43588-021-00156-2 (PMC10766530; doi:10.1038/s43588-021-00156-2)
Supplement: Supplementary file 6 — Source data as zipped .csv. [file 43588_2021_156_MOESM6_ESM.zip › Fig6_temp_ensemble_99inf.csv]

time [days]	Temp [degC] member 1	Temp [degC] member 2	Temp [degC] member 3	Temp [degC] member 4	Temp [degC] member 5	Temp [degC] member 6	Temp [degC] member 7	Temp [degC] member 8	Temp [degC] member 9	Temp [degC] member 10	Temp [degC] member 11	Temp [degC] member 12	Temp [degC] member 13	Temp [degC] member 14	Temp [degC] member 15	Temp [degC] member 16	Temp [degC] member 17	Temp [degC] member 18	Temp [degC] member 19	Temp [degC] member 20	Temp [degC] member 21	Temp [degC] member 22	Temp [degC] member 23	Temp [degC] member 24	Temp [degC] member 25
0.0	9.94375	10.35	9.5375	10.0375	10.44375	9.31875	10.1	10.00625	9.4125	9.6	10.19375	10.38125	9.85	10.38125	10.1	9.7875	9.5375	9.88125	9.81875	9.9125	10.63125	9.75625	9.5375	9.81875	10.13125
0.041666668	9.06875	9.5375	8.475	9.225	9.69375	8.44375	9.1625	9.50625	8.725	8.6625	9.44375	9.38125	9.4125	9.75625	9.4125	9.35	8.85	9.00625	8.94375	9.1	9.38125	9.13125	8.85	8.81875	9.25625
0.083333336	8.44375	8.975	8.0375	8.7875	9.06875	7.81875	8.475	8.75625	8.4125	8.1	8.94375	8.75625	8.975	9.13125	9.1	8.9125	8.4125	8.38125	8.31875	8.5375	8.50625	8.50625	8.4125	8.19375	8.63125
0.125	8.06875	8.6625	8.225	8.725	8.56875	7.44375	8.0375	8.75625	8.475	7.9125	8.69375	8.50625	8.5375	8.50625	9.1625	8.475	8.225	8.00625	7.94375	8.225	8.00625	7.88125	8.225	7.94375	8.25625
0.16666667	7.771875	8.88125	7.7796874	8.2875	8.146875	8.115625	8.592188	9.303125	8.271875	8.1	8.521875	8.365625	8.740625	8.63125	9.31875	8.35	8.75625	8.576563	8.225	8.44375	8.053125	7.7484374	7.975	8.1	8.178125
0.20833333	9.053125	9.88125	8.639063	9.6	9.303125	9.209375	9.201563	10.896875	9.553125	9.2875	9.053125	9.709375	9.584375	9.25625	10.94375	10.2875	9.88125	9.717188	9.1625	8.94375	9.396875	8.170313	9.6625	9.0375	9.646875
0.25	10.334375	10.75625	10.748438	10.6625	10.084375	10.303125	11.435938	11.365625	10.334375	10.6	9.959375	10.803125	10.803125	10.25625	10.31875	11.6	10.75625	10.607813	9.975	9.94375	10.740625	10.342188	11.1	10.725	10.240625
0.29166666	11.115625	11.50625	11.357813	11.475	10.990625	10.896875	12.545313	11.209375	11.115625	12.0375	10.740625	11.146875	11.896875	11.63125	10.44375	11.2875	11.38125	11.998438	10.6625	11.44375	11.584375	11.514063	11.2875	11.1625	11.459375
0.33333334	11.44375	11.975	12.31875	11.975	10.56875	11.44375	12.06875	11.69375	11.81875	12.00625	11.13125	11.31875	12.084375	11.6625	10.475	11.31875	11.88125	11.81875	10.94375	12.1625	12.1625	11.88125	11.31875	11.31875	11.50625
0.375	12.50625	12.725	13.13125	12.475	11.00625	12.63125	12.50625	12.38125	12.75625	12.81875	11.94375	12.13125	12.678125	12.5375	11.1625	11.88125	12.56875	12.63125	11.63125	12.9125	12.7875	12.69375	11.50625	12.25625	11.94375
0.41666666	13.31875	13.475	13.69375	12.975	11.69375	13.81875	13.19375	13.06875	13.69375	13.50625	13.00625	12.94375	13.521875	13.4125	11.6	12.44375	13.50625	13.44375	12.31875	13.6625	13.4125	13.50625	12.06875	13.19375	12.63125
0.45833334	13.88125	14.225	14.00625	13.475	12.63125	15.00625	14.13125	13.75625	14.63125	14.06875	14.31875	13.75625	14.115625	14.2875	11.7875	13.00625	14.69375	14.25625	13.00625	14.4125	14.0375	14.31875	13.00625	14.13125	13.56875
0.5	14.19375	14.553125	14.00625	14.2875	12.75625	15.154688	14.7875	13.521875	14.928125	14.50625	14.81875	14.2875	14.50625	14.420313	12.053125	13.1	15.5375	14.56875	13.63125	15.25625	14.81875	14.982813	13.69375	14.50625	14.615625
0.5416667	14.50625	15.084375	14.88125	14.1625	12.81875	14.076563	15.4125	13.053125	15.209375	14.69375	14.75625	14.2875	14.69375	14.935938	11.709375	12.975	15.6	14.50625	13.56875	15.56875	15.13125	14.498438	13.38125	14.44375	14.646875
0.5833333	14.31875	14.615625	13.50625	13.1625	12.38125	12.685938	15.1625	12.334375	13.615625	14.38125	14.19375	13.5375	14.38125	14.451563	10.740625	12.85	15.2875	13.06875	13.25625	15.38125	14.94375	14.764063	12.94375	14.25625	13.553125
0.625	13.63125	14.646875	12.38125	12.2875	11.44375	12.232813	14.0375	11.865625	12.646875	13.56875	13.13125	12.0375	13.56875	14.717188	9.646875	12.725	14.6	13.25625	12.69375	14.69375	14.25625	13.529688	12.38125	13.94375	12.834375
0.6666667	12.5375	13.5375	12.0375	11.4125	10.1625	11.00625	12.44375	10.4125	11.428125	12.44375	11.9125	11.38125	12.0375	13.75625	8.5375	11.75625	13.38125	12.38125	11.6	13.9125	13.1	13.35	11.38125	13.1	12.13125
0.7083333	11.4125	12.5375	11.7875	11.1	9.9125	10.63125	11.19375	10.4125	11.021875	11.75625	11.6	10.94375	11.2875	12.88125	8.1625	10.81875	12.06875	11.81875	11.1625	13.2875	11.975	13.225	10.63125	12.35	11.56875
0.75	10.5375	11.2875	11.2875	10.5375	9.6625	10.25625	10.44375	10.0375	10.615625	11.06875	11.2875	10.50625	10.5375	12.00625	7.7875	10.00625	11.00625	11.25625	10.225	12.1625	11.1	12.225	10.13125	11.475	11.00625
0.7916667	9.9125	10.7875	10.5375	9.725	9.4125	9.88125	10.19375	9.2875	10.209375	10.38125	10.975	10.06875	9.7875	11.13125	7.4125	9.31875	10.19375	10.69375	9.7875	11.5375	10.475	11.35	9.88125	10.475	10.44375
0.8333333	9.44375	9.63125	9.6	8.975	8.6	9.225	9.85	8.9125	9.94375	9.975	10.4125	9.5375	9.1	10.9125	6.7875	8.725	9.2875	9.7875	9.38125	10.38125	10.56875	10.725	9.94375	10.1	9.6625
0.875	9.06875	9.19375	9.225	8.475	8.225	8.725	9.2875	8.35	9.44375	9.475	10.0375	9.0375	8.5375	10.225	6.2875	8.35	8.7875	8.975	8.88125	9.88125	10.06875	10.4125	9.63125	9.4125	9.1625
0.9166667	8.69375	8.75625	8.85	7.975	7.85	8.225	8.725	7.7875	8.94375	8.975	9.6625	8.5375	8.1	9.5375	6.0375	7.975	8.2875	8.1625	8.38125	9.38125	9.56875	10.1	9.31875	8.725	8.6625
0.9583333	8.31875	8.31875	8.475	7.475	7.475	7.725	8.1625	7.225	8.44375	8.475	9.2875	8.0375	7.7875	8.85	6.0375	7.6	7.7875	7.35	7.88125	8.88125	9.06875	9.7875	9.00625	8.0375	8.1625
1.0	8.00625	8.06875	8.2875	7.6	7.69375	8.19375	8.1	8.1	7.5375	8.69375	8.7875	7.6	7.81875	8.834375	6.50625	7.38125	7.50625	7.00625	7.75625	8.38125	8.88125	9.44375	8.9125	8.56875	7.6
1.0416666	7.75625	7.81875	8.35	7.1	7.19375	7.69375	7.9125	7.6	7.35	8.31875	8.5375	7.225	7.69375	8.303125	6.56875	7.06875	7.25625	6.81875	7.56875	8.00625	8.63125	9.13125	8.975	8.13125	7.5375
1.0833334	7.50625	7.56875	8.1625	6.725	6.81875	7.31875	7.725	7.225	7.1625	7.81875	8.4125	6.975	7.56875	8.146875	6.63125	6.88125	7.00625	6.63125	7.50625	7.63125	8.38125	8.81875	8.9125	7.81875	7.475
1.125	7.25625	7.31875	7.725	6.475	6.56875	7.06875	7.5375	6.975	6.975	8.19375	8.4125	6.85	7.44375	8.365625	6.69375	6.81875	6.75625	6.44375	7.56875	7.25625	8.13125	8.50625	8.725	7.63125	7.4125
1.1666666	7.56875	7.88125	7.553125	6.06875	5.896875	6.8734374	7.865625	7.06875	7.553125	8.725	8.428125	6.31875	7.3734374	8.4125	5.6625	6.0375	7.7328124	6.19375	6.725	7.6	7.990625	9.1625	7.725	7.19375	7.240625
1.2083334	8.31875	8.06875	8.584375	6.19375	5.615625	7.6703124	8.021875	7.31875	8.459375	8.975	8.209375	6.31875	8.107813	8.6625	4.975	5.85	8.935938	5.75625	6.5375	7.85	8.896875	9.5375	6.7875	7.38125	8.146875
1.25	8.44375	8.25625	8.365625	6.31875	6.021875	8.842188	8.178125	7.81875	7.615625	8.975	8.240625	6.56875	7.4671874	8.6625	4.6625	6.1625	8.514063	5.44375	6.35	8.1	8.303125	9.1625	6.7875	7.94375	8.303125
1.2916666	7.94375	8.44375	7.896875	7.44375	7.615625	8.139063	7.834375	8.06875	8.021875	8.725	8.021875	8.06875	8.201563	9.4125	5.725	6.975	8.217188	6.25625	7.1625	9.35	7.709375	9.0375	7.725	8.88125	7.209375
1.3333334	7.709375	9.00625	8.31875	8.94375	8.44375	8.6625	8.475	8.6625	8.2875	8.9125	8.1	8.75625	8.2875	10.44375	7.44375	9.225	8.38125	8.69375	8.50625	9.521875	8.31875	9.9125	9.240625	9.2875	7.834375
1.375	8.428125	8.94375	8.88125	9.75625	9.19375	8.7875	8.725	8.975	8.1625	9.225	8.225	9.38125	8.4125	11.63125	8.75625	9.6	8.69375	9.00625	9.63125	10.115625	8.94375	10.35	10.021875	10.1	8.178125
1.4166666	8.896875	9.13125	9.06875	10.31875	9.69375	8.9125	8.975	9.2875	8.2875	10.0375	8.35	10.13125	8.5375	12.31875	9.56875	10.225	9.38125	8.31875	10.75625	9.959375	9.69375	10.7875	10.553125	10.9125	7.646875
1.4583334	8.615625	9.56875	9.88125	10.63125	9.94375	9.0375	9.225	9.6	8.6625	11.35	8.475	11.00625	8.6625	12.50625	9.88125	10.1	10.44375	8.63125	11.88125	10.553125	10.56875	11.225	10.334375	11.725	7.740625
1.5	9.475	10.13125	9.7875	11.69375	10.56875	9.75625	9.9125	10.75625	8.725	13.06875	9.0375	11.35	8.81875	13.2875	10.7875	10.85	10.959375	9.00625	12.63125	11.7875	11.56875	12.2875	11.19375	12.25625	8.1625
1.5416666	9.6	10.69375	9.6625	12.44375	11.38125	11.38125	11.5375	12.38125	9.475	13.44375	9.4125	12.0375	9.88125	14.1	11.5375	10.4125	11.178125	9.44375	12.94375	11.975	12.31875	12.6	11.69375	13.13125	8.2875
1.5833334	9.725	11.50625	9.9125	12.44375	13.06875	12.38125	12.5375	12.63125	9.6	13.06875	9.5375	11.725	10.31875	14.0375	11.7875	10.475	11.646875	9.88125	13.50625	12.1625	12.31875	12.0375	11.19375	12.75625	8.4125
1.625	9.85	12.56875	10.5375	12.69375	14.63125	12.75625	12.9125	12.50625	9.1	12.94375	9.4125	12.4125	10.13125	14.1	12.5375	10.0375	11.865625	10.31875	13.31875	12.35	12.56875	11.6	11.69375	13.13125	8.5375
1.6666666	10.928125	12.9125	10.725	12.69375	13.88125	13.1	13.115625	11.771875	9.31875	13.31875	9.6625	12.69375	10.31875	14.178125	12.50625	10.475	12.44375	10.44375	13.1	12.38125	11.975	12.0375	11.75625	13.475	8.75625
1.7083334	11.209375	12.85	10.2875	12.81875	13.75625	12.7875	12.521875	11.678125	9.50625	13.06875	9.5375	12.44375	10.63125	14.271875	12.13125	10.725	12.94375	11.25625	12.6	12.25625	11.7875	12.225	12.38125	13.1	9.06875
1.75	9.990625	12.0375	9.85	11.94375	12.63125	12.225	11.428125	11.084375	9.69375	12.56875	9.4125	11.94375	10.69375	13.115625	11.75625	10.725	12.56875	11.19375	12.1	11.38125	11.1	12.1625	11.88125	11.975	9.13125
1.7916666	9.771875	11.475	9.4125	11.06875	11.50625	11.4125	10.334375	9.990625	9.88125	11.81875	9.2875	11.19375	10.50625	12.209375	11.38125	10.475	11.31875	10.25625	11.6	10.75625	10.9125	11.85	11.25625	11.1	8.94375
1.8333334	9.7875	11.31875	9.35	10.50625	10.85	10.475	10.19375	9.475	10.19375	11.19375	9.1625	10.6625	10.13125	11.50625	11.19375	9.725	10.7875	9.725	10.6	10.63125	10.50625	11.225	11.2875	10.5375	8.85
1.875	9.475	10.75625	8.475	10.00625	10.225	9.85	9.63125	9.1	10.00625	10.44375	9.1625	10.1625	9.69375	10.88125	10.69375	9.1	10.225	9.475	10.225	10.06875	10.38125	10.725	10.85	10.0375	8.725
1.9166666	9.1625	10.19375	7.975	9.50625	9.6	9.225	9.06875	8.725	9.56875	9.69375	9.1625	9.6625	9.25625	10.25625	10.19375	8.475	9.6625	9.225	9.85	9.50625	10.25625	10.225	10.1625	9.5375	8.6
1.9583334	8.85	9.63125	7.85	9.00625	8.975	8.6	8.50625	8.35	8.88125	8.94375	9.1625	9.1625	8.81875	9.63125	9.69375	7.85	9.1	8.975	9.475	8.94375	10.13125	9.725	9.225	9.0375	8.475
2.0	8.5375	9.4125	7.5375	8.1	8.225	8.0375	8.2875	7.725	8.9125	8.38125	9.00625	8.725	8.69375	9.0375	9.1625	7.5375	8.75625	9.44375	8.13125	8.7875	9.1625	8.9125	9.00625	8.7875	8.31875
2.0416667	8.1625	9.0375	7.0375	7.475	7.725	7.6625	7.7875	7.475	8.475	8.00625	8.81875	8.35	8.31875	8.6625	8.7875	7.0375	8.50625	9.00625	7.63125	8.4125	8.9125	8.4125	8.38125	8.7875	8.00625
2.0833333	7.7875	8.6625	6.7875	6.85	7.225	7.2875	7.2875	7.225	8.0375	7.63125	8.38125	7.975	7.94375	8.2875	8.4125	6.5375	8.25625	8.56875	7.13125	8.0375	8.6625	7.9125	7.75625	8.5375	7.44375
2.125	7.4125	8.2875	6.7875	6.225	6.725	6.9125	6.7875	6.975	7.6	7.25625	7.69375	7.6	7.56875	7.9125	8.0375	6.0375	8.00625	8.13125	6.63125	7.6625	8.4125	7.4125	7.13125	8.0375	6.63125
2.1666667	7.31875	7.63125	6.6	6.1	6.225	6.725	6.38125	6.44375	7.6625	6.75625	7.88125	7.44375	7.44375	7.1	7.50625	5.31875	7.75625	7.63125	6.69375	7.6625	8.13125	7.25625	6.725	7.1	6.44375
2.2083333	6.88125	7.31875	6.35	5.85	5.725	6.6	6.06875	6.25625	7.2875	6.25625	7.69375	7.25625	7.06875	6.975	7.19375	4.94375	7.44375	7.31875	6.31875	7.2875	7.69375	6.94375	6.85	6.35	6.00625
2.25	6.19375	6.75625	6.1	5.85	5.35	6.475	5.50625	5.81875	7.1625	5.88125	7.25625	6.56875	6.94375	6.6	6.63125	4.69375	7.13125	6.50625	6.06875	7.1625	7.00625	6.38125	6.475	5.725	5.31875
2.2916667	6.25625	6.94375	5.85	6.1	6.1	6.35	5.69375	6.13125	7.2875	6.63125	7.56875	6.38125	7.06875	6.975	6.81875	5.56875	6.81875	6.19375	6.94375	7.2875	7.06875	6.56875	6.6	6.225	5.38125
2.3333333	7.6	8.6625	6.31875	7.6	7.975	7.475	6.85	7.38125	8.00625	7.975	8.725	7.6	7.725	8.5375	8.25625	7.00625	7.975	7.6	8.19375	8.2875	8.2875	7.69375	7.725	6.81875	6.7875
2.375	8.6	9.7875	7.38125	8.475	9.475	8.725	7.725	8.31875	8.75625	8.975	9.725	8.6	8.35	9.6625	9.13125	8.44375	9.1	8.475	9.63125	9.4125	9.1625	8.69375	8.6	8.00625	7.7875
2.4166667	9.6	10.9125	8.69375	8.1	10.725	9.975	8.6	9.25625	9.75625	9.975	10.725	9.6	9.225	10.7875	10.13125	9.63125	10.225	9.6	10.81875	10.5375	10.0375	9.69375	9.725	9.19375	8.7875
2.4583333	10.6	12.0375	10.25625	7.475	11.725	11.225	9.475	10.19375	11.00625	10.975	11.725	10.6	10.35	11.9125	11.25625	10.56875	11.35	10.975	11.75625	11.6625	10.9125	10.69375	11.1	10.38125	9.7875
2.5	11.75625	12.75625	11.209375	8.396875	12.615625	12.81875	10.6	10.63125	12.1	11.6	12.25625	12.240625	10.967188	13.19375	12.1	11.225	12.56875	11.85	12.31875	12.475	11.6	11.56875	11.9125	11.365625	10.69375
2.5416667	11.88125	13.19375	11.990625	9.865625	13.459375	12.88125	11.7875	10.88125	12.6625	12.2875	12.50625	13.271875	12.264063	13.56875	11.725	11.7875	13.38125	12.4125	12.81875	12.85	12.0375	12.50625	12.725	12.584375	11.38125
2.5833333	11.88125	12.88125	12.021875	9.834375	13.928125	12.69375	12.225	10.88125	12.725	12.6	12.50625	13.615625	12.873438	13.69375	10.725	12.1	12.69375	12.225	13.06875	12.975	12.225	12.44375	13.0375	13.303125	11.19375
2.625	11.75625	12.81875	11.803125	9.803125	13.521875	12.25625	11.9125	10.63125	12.2875	12.5375	12.25625	12.771875	13.045313	13.56875	11.1	12.1625	12.50625	12.2875	13.06875	12.85	12.1625	12.38125	12.85	13.021875	11.13125
2.6666667	10.990625	12.19375	10.81875	9.2875	12.88125	11.5375	11.6	10.50625	11.63125	11.6625	12.4125	11.81875	12.975	13.1	10.725	11.63125	12.63125	11.88125	13.06875	12.56875	11.225	12.25625	12.56875	12.44375	10.31875
2.7083333	11.334375	12.00625	10.38125	8.975	13.00625	11.35	11.225	10.44375	11.13125	11.6	12.1625	11.38125	12.6	12.35	10.9125	11.44375	12.19375	11.69375	12.31875	11.94375	10.85	11.94375	11.94375	12.19375	9.81875
2.75	10.428125	11.06875	10.06875	8.4125	12.13125	10.9125	10.85	9.88125	10.94375	11.1625	11.1625	10.94375	12.225	11.6	10.85	10.50625	11.75625	11.00625	10.81875	11.06875	10.6	11.13125	11.31875	11.94375	9.56875
2.7916667	9.771875	10.38125	9.88125	8.6	11.25625	10.225	10.475	9.81875	11.06875	10.35	10.4125	10.50625	11.85	10.85	10.5375	9.81875	11.31875	10.81875	9.56875	9.94375	10.475	10.81875	10.69375	11.69375	9.56875
2.8333333	9.44375	9.85	9.725	8.85	10.63125	9.88125	10.06875	9.2875	10.50625	10.0375	10.4125	10.50625	11.31875	10.1625	10.31875	9.13125	10.475	10.31875	9.13125	9.225	10.225	10.85	10.69375	11.13125	9.475
2.875	9.00625	9.85	9.475	8.975	10.19375	9.44375	9.88125	8.85	10.19375	9.4125	10.1625	10.00625	10.50625	9.5375	10.06875	8.69375	10.225	9.94375	8.88125	8.6	10.1	10.225	9.94375	10.44375	9.225
2.9166667	8.69375	9.85	9.225	9.1	9.75625	9.00625	9.44375	8.4125	9.88125	9.0375	9.9125	9.75625	9.94375	8.9125	9.94375	8.00625	9.975	9.56875	8.63125	8.35	9.975	9.6	9.44375	10.00625	8.975
2.9583333	8.50625	9.85	8.975	9.225	9.31875	8.56875	8.75625	7.975	9.56875	8.9125	9.6625	9.75625	9.63125	8.2875	9.94375	7.06875	9.725	9.19375	8.38125	8.475	9.85	8.975	9.19375	9.81875	8.725
3.0	8.85	9.81875	8.6625	9.0375	9.19375	8.38125	8.88125	7.9125	9.85	8.94375	9.69375	9.725	9.6	8.225	10.0375	6.6	9.975	8.63125	8.25625	8.334375	9.85	8.6	9.6625	10.06875	8.4125
3.0416667	8.6	9.88125	8.7875	8.7875	9.13125	8.31875	8.81875	8.0375	9.725	9.00625	9.25625	9.475	9.35	8.1625	9.7875	6.225	9.975	8.38125	8.19375	8.053125	9.725	8.6	9.6625	10.00625	8.2875
3.0833333	8.35	9.69375	8.6625	8.5375	8.56875	8.25625	8.75625	7.9125	9.6	9.06875	8.81875	9.225	9.1	7.85	9.5375	5.85	10.1	8.13125	8.13125	7.771875	9.6	8.35	9.6625	9.94375	8.1625
3.125	8.1	9.25625	8.2875	8.2875	8.50625	8.19375	8.69375	7.5375	9.475	9.13125	8.38125	8.975	8.85	7.2875	9.2875	5.475	10.35	7.88125	8.06875	6.990625	9.475	7.85	9.6625	9.88125	8.0375
3.1666667	7.85	9.225	8.1	8.4125	8.7875	8.725	8.975	7.475	9.475	9.25625	8.475	9.1	9.13125	6.975	8.56875	5.6625	10.13125	8.19375	8.0375	6.6625	9.06875	7.56875	9.6	10.06875	7.75625
3.2083333	7.85	9.35	7.725	8.5375	7.7875	9.225	8.975	7.1	9.475	9.44375	8.475	9.475	8.94375	6.6	8.25625	5.1625	9.94375	8.13125	8.0375	7.0375	8.94375	7.38125	9.1	10.00625	7.69375
3.25	7.85	9.225	7.1	8.6625	6.9125	8.85	8.975	7.1	9.475	9.13125	8.6	9.1	8.75625	6.35	8.19375	4.5375	9.75625	8.19375	7.5375	6.9125	8.81875	7.44375	8.6	9.69375	7.88125
3.2916667	7.85	8.85	7.225	8.7875	7.1625	8.6	8.975	7.475	9.475	9.31875	8.85	8.975	8.56875	7.225	8.38125	4.7875	9.56875	8.38125	7.5375	7.2875	8.69375	7.75625	8.1	9.13125	8.31875
3.3333333	8.6	8.834375	8.63125	9.4125	8.6625	8.88125	9.553125	8.88125	9.725	10.00625	9.31875	9.521875	9.38125	8.50625	9.4125	6.975	9.85	8.06875	9.2875	8.4125	9.2875	8.4125	8.0375	9.725	9.25625
3.375	8.975	8.803125	9.56875	9.85	10.0375	10.19375	10.334375	10.13125	10.725	10.69375	9.88125	9.990625	10.06875	9.69375	9.9125	8.225	10.1	8.13125	10.1625	9.975	10.1	9.2875	7.9125	9.975	9.94375
3.4166667	9.6	9.271875	10.63125	10.0375	11.1625	11.50625	10.365625	11.13125	11.725	10.88125	10.94375	9.959375	10.75625	10.88125	10.4125	9.475	10.6	9.06875	10.7875	11.0375	10.9125	10.1625	8.1625	10.475	10.63125
3.4583333	10.475	9.740625	11.81875	10.975	12.0375	11.81875	11.146875	11.88125	12.725	11.56875	11.50625	10.928125	11.44375	12.06875	10.9125	10.725	11.35	9.88125	11.1625	11.6	11.725	11.0375	8.7875	11.225	11.31875
3.5	11.225	10.834375	12.2875	11.88125	12.225	12.4125	11.975	12.5375	13.35	12.521875	11.9125	11.44375	11.6	12.6625	12.0375	11.975	12.63125	11.365625	11.6625	12.2875	12.146875	11.85	9.6	11.56875	12.178125
3.5416667	11.975	11.865625	12.6625	12.88125	12.7875	12.4125	12.975	13.0375	13.85	13.365625	12.4125	12.50625	12.35	12.7875	12.5375	12.85	13.69375	12.146875	11.85	12.9125	12.990625	12.35	10.1	12.19375	13.959375
3.5833333	12.475	12.646875	12.7875	12.50625	13.35	12.4125	13.725	13.2875	14.225	13.959375	12.6625	12.06875	13.225	12.6625	12.7875	13.475	14.13125	12.928125	12.0375	13.2875	13.584375	12.6	10.6	12.56875	13.990625
3.625	12.725	12.678125	12.6625	12.75625	13.9125	12.4125	14.225	13.2875	14.475	13.803125	12.6625	12.13125	13.225	12.2875	12.7875	13.85	13.94375	12.209375	12.225	13.4125	13.928125	12.6	11.1	12.69375	13.771875
3.6666667	12.63125	11.975	11.6625	12.35	13.88125	12.6625	13.85	12.7875	13.6	13.35	12.6625	12.475	13.0375	12.06875	13.31875	13.63125	13.475	12.225	12.303125	13.31875	13.1625	12.225	11.69375	12.44375	13.1625
3.7083333	12.88125	11.725	11.4125	12.225	13.38125	12.6625	13.5375	11.975	13.1	13.225	12.5375	12.35	13.1625	11.50625	13.25625	12.56875	13.1625	12.475	11.584375	12.81875	12.475	11.9125	11.75625	12.63125	13.1625
3.75	12.25625	11.475	10.6625	11.975	11.88125	12.1625	12.35	10.6625	11.975	12.6	12.1625	11.975	12.6625	10.19375	12.94375	11.25625	12.85	12.225	10.303125	11.81875	11.2875	10.85	11.56875	11.94375	12.9125
3.875	10.75625	11.225	9.4125	11.6	9.38125	11.1625	9.2875	7.85	10.225	11.475	11.5375	11.35	10.5375	8.13125	12.38125	8.69375	11.5375	11.475	8.459375	10.31875	8.6	9.0375	12.13125	10.38125	12.4125
4.0	8.990625	10.69375	8.69375	11.0375	8.88125	11.35	8.060938	5.959375	9.31875	9.928125	11.00625	10.225	7.365625	7.146875	12.1	6.834375	9.9125	11.31875	6.38125	7.75625	5.928125	6.678125	12.13125	9.740625	11.81875
4.125	8.896875	10.63125	7.13125	10.6625	9.81875	10.35	5.7953124	6.115625	9.13125	8.209375	11.31875	10.6	5.709375	7.115625	12.225	8.865625	8.975	10.88125	4.88125	8.00625	4.646875	6.209375	12.44375	9.396875	11.63125
4.25	7.553125	10.31875	5.94375	10.5375	10.75625	9.85	8.654688	7.521875	8.69375	6.740625	11.25625	9.975	5.740625	7.209375	11.85	10.521875	7.7875	10.69375	4.38125	7.63125	4.115625	5.865625	12.75625	8.803125	11.19375
4.375	9.459375	11.75625	9.13125	10.6625	13.69375	10.85	11.889063	12.178125	10.00625	10.021875	11.81875	11.35	11.459375	9.928125	12.975	14.303125	10.35	12.75625	8.88125	11.13125	9.334375	12.146875	13.06875	10.459375	11.50625
4.5	13.271875	15.396875	12.94375	12.35	14.94375	13.25625	17.240625	17.678125	13.303125	14.475	14.1	13.178125	14.217188	13.85	15.459375	17.63125	14.975	15.490625	13.678125	14.725	14.490625	16.6	14.990625	15.264063	13.521875
4.625	15.553125	16.303125	15.63125	14.475	14.06875	14.63125	18.459375	16.084375	14.521875	16.6625	14.85	14.771875	14.264063	15.35	16.615625	17.56875	16.9125	15.834375	15.646875	17.6	16.959375	17.725	16.271875	16.904688	14.928125
4.75	15.084375	13.646875	14.31875	12.1625	11.81875	13.13125	14.678125	12.990625	13.740625	15.725	14.225	14.240625	13.435938	13.725	15.521875	14.13125	15.6	13.553125	12.990625	14.725	15.428125	14.225	14.303125	16.545313	13.334375
4.875	12.365625	12.928125	12.50625	12.9125	10.19375	10.75625	11.396875	9.896875	11.959375	13.6625	12.225	13.084375	10.982813	10.975	14.678125	12.31875	13.0375	13.146875	10.209375	14.1	14.396875	12.1	13.584375	13.935938	10.240625
5.0	12.490625	13.732813	12.646875	13.1625	9.053125	10.0375	10.63125	7.725	9.451563	12.303125	8.88125	11.7875	9.00625	10.38125	11.834375	11.725	12.990625	13.75625	10.35	13.146875	14.209375	9.990625	11.19375	12.81875	11.365625
5.125	12.771875	12.123438	12.490625	13.9125	7.271875	10.85	9.25625	6.35	8.154688	10.084375	7.75625	11.2875	7.38125	12.81875	9.865625	11.0375	12.271875	11.56875	10.725	12.490625	14.303125	8.646875	12.25625	13.25625	12.146875
5.25	11.553125	12.576563	9.709375	13.4125	5.990625	11.6	8.63125	5.225	8.232813	9.115625	8.31875	9.85	6.00625	13.75625	10.021875	8.975	12.240625	9.75625	11.225	11.584375	13.896875	7.678125	9.94375	13.69375	11.303125
5.375	12.334375	12.842188	11.803125	12.6625	10.709375	14.2875	11.75625	10.35	12.435938	11.896875	13.06875	13.475	10.88125	14.19375	12.303125	11.5375	12.396875	12.31875	12.85	11.928125	13.490625	11.584375	11.25625	15.13125	11.334375
5.5	15.19375	15.115625	15.178125	13.75625	14.5375	17.092188	14.9125	14.428125	16.25625	14.85	16.740625	17.1	14.834375	16.178125	14.475	14.646875	13.56875	14.7875	15.584375	14.69375	17.209375	15.084375	12.88125	17.139063	12.44375
5.625	16.06875	15.896875	15.334375	13.69375	15.4125	18.014063	15.1	15.084375	17.94375	14.725	17.396875	17.85	15.053125	17.271875	16.6625	15.303125	15.19375	15.5375	17.240625	15.56875	17.990625	15.928125	12.31875	17.404688	12.88125
5.75	13.50625	14.615625	13.365625	12.00625	14.5375	15.998438	12.5375	12.490625	15.88125	13.225	15.740625	16.35	13.271875	15.365625	13.975	12.959375	14.00625	13.7875	15.146875	12.69375	15.146875	14.021875	11.00625	14.545313	12.56875
5.875	12.50625	13.771875	10.271875	10.69375	12.9125	15.295313	9.225	12.146875	14.06875	10.35	14.271875	13.6	12.990625	11.959375	11.4125	11.115625	11.00625	12.5375	11.803125	11.06875	12.178125	11.865625	9.94375	13.310938	11.50625
6.0	11.803125	12.44375	8.1	7.975	10.803125	15.021875	9.81875	11.865625	14.428125	7.8421874	13.084375	12.084375	12.240625	10.365625	9.389063	10.271875	9.045313	10.178125	9.834375	11.06875	10.975	9.69375	9.428125	12.31875	9.334375
6.25	8.959375	11.94375	7.225	6.9125	9.521875	12.740625	10.81875	14.209375	13.146875	7.7015624	13.303125	10.053125	12.646875	8.396875	8.217188	9.303125	5.9984374	11.459375	7.803125	10.44375	10.7875	10.50625	12.146875	7.75625	6.803125
6.5	16.990625	15.94375	15.725	15.1	15.740625	16.084375	14.69375	16.803125	15.365625	11.435938	17.021875	12.771875	13.428125	14.178125	13.045313	15.459375	14.951563	13.365625	16.146875	14.06875	16.975	16.31875	14.365625	13.19375	12.146875
6.75	14.396875	15.44375	14.1	13.5375	12.959375	14.553125	11.44375	16.146875	13.584375	13.295313	14.740625	13.740625	11.084375	14.209375	11.623438	14.240625	13.654688	14.396875	13.865625	14.94375	13.5375	15.13125	13.584375	12.63125	11.865625
7.0	14.0375	13.6625	13.00625	10.990625	12.4125	13.00625	7.0609374	15.35	10.303125	10.014063	12.303125	11.1	6.475	9.725	9.85	12.81875	11.6625	9.146875	13.646875	13.81875	14.0375	14.928125	10.521875	11.146875	11.521875
7.25	10.4125	8.0375	10.56875	8.396875	7.5375	12.19375	4.7953124	14.1	9.396875	8.779688	13.334375	10.1	5.0375	8.4125	7.9125	12.63125	12.9125	8.865625	12.990625	11.25625	12.6625	14.334375	9.615625	7.803125	10.240625
7.5	12.5375	12.1625	12.38125	13.803125	13.6625	12.50625	11.029688	15.6	11.990625	10.795313	17.740625	13.975	11.225	16.725	10.725	14.94375	15.1625	13.209375	13.709375	12.06875	15.0375	13.990625	13.334375	10.834375	13.584375
7.75	11.4125	12.0375	11.44375	13.709375	10.7875	10.94375	9.014063	15.85	10.584375	8.810938	17.021875	12.725	9.0375	13.6625	10.2875	13.75625	14.4125	10.678125	11.303125	10.25625	13.1625	11.396875	12.178125	8.740625	14.053125
8.0	10.920313	13.365625	8.38125	14.803125	11.35	9.1	6.865625	17.50625	7.490625	5.725	16.053125	13.771875	8.685938	12.4125	5.990625	12.13125	13.7875	8.326563	9.38125	7.0765624	13.740625	9.119532	12.85	8.842188	10.88125
8.25	8.935938	15.646875	6.00625	14.646875	7.1	9.475	5.896875	15.56875	8.334375	4.6625	13.271875	10.428125	7.9203124	13.225	6.584375	11.81875	13.2875	7.0296874	12.19375	4.9046874	13.396875	7.4710937	10.725	8.639063	8.56875
8.5	11.389063	17.803125	12.63125	18.240625	11.225	12.6	11.553125	17.38125	13.053125	11.975	19.990625	11.709375	11.154688	14.9125	12.053125	14.25625	18.1625	10.045313	15.63125	10.857813	14.928125	12.666407	11.725	11.685938	13.00625
8.75	9.029688	15.334375	10.25625	17.084375	9.725	11.475	10.334375	14.94375	11.146875	10.6625	18.709375	10.115625	8.639063	14.475	9.896875	11.44375	17.4125	9.123438	14.69375	9.185938	10.834375	11.080469	16.85	10.232813	11.19375
9.0	8.50625	15.7875	7.975	14.553125	14.240625	12.771875	5.8109374	13.865625	10.209375	8.1	15.678125	9.00625	6.7484374	14.646875	8.06875	8.19375	15.38125	5.69375	14.146875	5.119531	9.990625	8.146875	15.365625	9.271875	11.1
9.25	6.44375	11.4125	7.4125	12.334375	12.646875	14.115625	4.4828124	13.146875	9.803125	7.85	14.084375	7.81875	7.1078124	11.678125	6.81875	7.25625	14.81875	4.44375	12.990625	4.0648437	7.896875	6.303125	15.521875	10.553125	10.1
9.5	10.38125	14.6625	10.1	15.678125	13.178125	14.834375	13.904688	15.178125	12.896875	9.725	17.865625	13.75625	12.029688	16.084375	13.44375	13.06875	15.75625	11.13125	14.084375	11.072657	12.803125	11.146875	20.678125	13.834375	14.475
9.75	8.31875	10.5375	10.0375	13.084375	12.334375	13.428125	11.326563	12.459375	11.990625	9.725	15.521875	10.81875	10.764063	13.365625	10.94375	11.63125	12.19375	8.75625	13.928125	9.517969	11.209375	11.178125	17.834375	11.615625	12.225
10.0	4.0453124	8.240625	8.303125	11.2875	10.646875	10.00625	9.19375	11.13125	10.490625	7.521875	12.834375	8.725	9.959375	11.990625	8.81875	11.646875	9.615625	6.7015624	13.209375	8.4125	11.232813	8.764063	14.7875	9.584375	9.44375
10.25	1.9359375	6.771875	8.459375	10.7875	9.928125	8.50625	8.25625	13.06875	9.459375	7.428125	11.553125	7.35	7.803125	11.146875	9.00625	10.865625	7.021875	5.9671874	12.803125	9.2875	8.560938	8.467188	13.7875	8.553125	9.63125
10.5	9.389063	12.553125	11.490625	13.6625	11.709375	14.50625	13.19375	14.75625	13.303125	9.209375	15.146875	13.1	14.271875	16.553125	15.56875	14.209375	13.928125	12.889063	16.021875	14.1625	13.514063	10.045313	20.6625	14.021875	15.69375
10.75	8.654688	12.084375	9.896875	11.9125	12.490625	13.00625	12.00625	12.19375	11.521875	8.865625	13.115625	10.975	12.365625	13.709375	12.50625	11.178125	11.834375	10.217188	14.365625	13.0375	10.842188	12.248438	20.4125	11.490625	12.63125
11.0	7.13125	16.115625	6.69375	9.615625	9.56875	8.6	11.178125	9.5375	8.451563	6.9125	8.982813	10.396875	9.021875	11.365625	9.6	6.19375	8.373438	5.56875	12.6	10.959375	8.334375	11.7875	16.50625	9.240625	11.94375
11.25	8.13125	16.709375	4.88125	8.084375	9.81875	9.7875	11.709375	8.225	6.9046874	4.9125	7.1859374	9.740625	8.303125	10.021875	10.85	4.56875	6.0453124	5.19375	11.225	11.115625	6.428125	9.975	12.19375	7.271875	10.94375
11.5	11.75625	16.553125	11.69375	13.928125	15.31875	12.475	13.990625	13.0375	15.107813	11.4125	14.576563	15.584375	12.959375	16.990625	15.35	11.44375	13.842188	13.31875	13.975	14.771875	12.896875	16.0375	15.88125	13.678125	16.31875
11.75	15.00625	15.646875	10.13125	12.646875	13.06875	11.6625	11.521875	10.975	12.810938	9.4125	11.904688	13.428125	12.990625	13.771875	14.1	9.81875	12.014063	10.94375	12.85	13.428125	11.240625	13.975	14.56875	11.959375	14.06875
12.0	11.19375	12.279688	8.81875	11.646875	9.396875	8.475	11.115625	7.521875	11.201563	7.053125	11.396875	8.142969	10.6	11.9125	11.896875	8.803125	8.19375	7.9046874	11.084375	13.396875	6.771875	12.678125	11.85	11.225	12.50625
12.25	10.75625	13.639063	9.00625	10.865625	9.865625	7.35	12.271875	9.365625	10.279688	5.959375	10.365625	5.260156	9.725	11.5375	9.865625	10.021875	6.50625	6.5765624	10.053125	10.490625	5.365625	10.959375	7.7875	10.9125	11.69375
12.5	13.94375	19.248438	12.94375	14.709375	14.959375	13.475	13.115625	14.834375	11.232813	11.490625	14.459375	15.064844	12.225	17.7875	13.459375	11.740625	14.06875	12.248438	14.021875	14.584375	14.084375	12.615625	15.1625	12.725	13.50625
12.75	11.75625	16.357813	10.63125	12.678125	14.178125	13.85	11.146875	15.428125	10.810938	11.146875	13.178125	13.182032	11.1	15.1625	13.178125	9.959375	12.88125	11.170313	11.490625	13.178125	11.428125	12.146875	13.975	12.6625	9.94375
13.0	8.225	15.521875	9.146875	9.615625	11.115625	12.50625	9.310938	15.5375	10.428125	8.553125	13.88125	9.959375	8.13125	13.701563	11.178125	8.348047	12.803125	10.303125	7.69375	10.31875	7.6390624	10.725	13.928125	9.69375	7.31875
13.25	9.225	15.990625	7.865625	9.146875	8.271875	9.81875	9.670313	14.1	9.896875	6.396875	13.31875	9.365625	5.50625	12.279688	9.709375	5.5472655	13.834375	7.084375	5.81875	8.44375	8.529688	9.1	9.459375	8.38125	6.31875
13.5	12.475	19.209375	12.209375	14.678125	14.303125	11.63125	13.529688	19.0375	15.990625	13.365625	17.50625	14.896875	14.13125	18.107813	14.990625	13.777735	15.865625	9.990625	12.31875	15.06875	12.670313	12.225	13.365625	14.44375	14.31875
13.75	9.975	16.678125	9.678125	11.709375	12.709375	10.94375	10.139063	17.35	13.209375	10.959375	17.44375	13.053125	13.00625	13.935938	13.521875	12.1019535	13.396875	9.521875	10.19375	13.19375	13.810938	12.1	12.146875	11.88125	13.31875
14.0	9.31875	14.834375	6.271875	10.615625	8.115625	10.225	9.209375	15.365625	10.826563	11.6625	17.63125	12.19375	13.35	12.19375	12.31875	10.56875	10.271875	6.521875	8.560938	10.490625	10.81875	10.209375	8.142969	9.053125	12.38125
14.25	8.75625	12.303125	6.115625	10.521875	7.084375	7.475	9.615625	13.896875	8.779688	12.5375	14.69375	12.13125	14.975	12.38125	10.13125	10.88125	10.053125	5.428125	9.545313	13.209375	8.13125	8.365625	5.385156	9.584375	11.94375
14.5	13.69375	15.209375	12.584375	13.428125	15.053125	12.225	13.771875	20.303125	15.732813	11.7875	19.25625	12.81875	15.35	17.31875	14.56875	12.56875	14.334375	10.959375	13.529688	16.553125	13.56875	13.021875	16.221094	13.740625	13.00625
14.75	11.13125	16.053125	10.178125	10.834375	12.521875	12.475	12.178125	17.084375	12.935938	10.4125	17.31875	12.25625	11.475	15.00625	12.63125	11.63125	11.615625	9.615625	11.764063	16.021875	11.13125	13.178125	16.275782	12.021875	12.56875
15.0	7.475	13.7875	9.225	10.50625	8.4125	12.9125	10.63125	14.5375	9.1	13.13125	17.81875	11.4125	9.975	13.0375	12.81875	11.9125	10.35	7.1625	9.2875	15.00625	7.178125	10.959375	12.25625	9.35	12.19375
