# Supplementary material for: Compressing atmospheric data into its real information content
Source: Nat Comput Sci. 2021 Nov 25;1(11):713–24. doi: 10.1038/s43588-021-00156-2 (PMC10766530; doi:10.1038/s43588-021-00156-2)
Supplement: Supplementary file 6 — Source data as zipped .csv. [file 43588_2021_156_MOESM6_ESM.zip › Fig6_temp_ensemble_uncompressed.csv]

time [days]	Temp [degC] member 1	Temp [degC] member 2	Temp [degC] member 3	Temp [degC] member 4	Temp [degC] member 5	Temp [degC] member 6	Temp [degC] member 7	Temp [degC] member 8	Temp [degC] member 9	Temp [degC] member 10	Temp [degC] member 11	Temp [degC] member 12	Temp [degC] member 13	Temp [degC] member 14	Temp [degC] member 15	Temp [degC] member 16	Temp [degC] member 17	Temp [degC] member 18	Temp [degC] member 19	Temp [degC] member 20	Temp [degC] member 21	Temp [degC] member 22	Temp [degC] member 23	Temp [degC] member 24	Temp [degC] member 25
0.0	10.166681	10.457727	9.692316	10.506556	10.528009	9.330347	10.153955	10.388849	9.389795	9.756647	10.390619	10.615473	9.987848	10.521723	10.430048	10.261072	9.834009	10.141809	9.627436	10.405481	10.474665	10.041803	9.72024	9.8519535	10.379297
0.041666668	9.0073185	9.648401	8.72735	9.462366	9.605341	8.355097	9.47204	9.600916	8.607782	8.741175	9.341364	9.387964	9.183741	9.66308	9.412561	9.350733	8.989374	9.176508	8.755823	9.284754	9.320917	9.290125	8.881647	8.723352	9.150202
0.083333336	8.397425	9.205225	8.14361	8.950159	9.053675	7.941034	8.871668	9.068018	8.361322	8.07284	8.880213	8.8363285	8.58935	9.033991	8.986933	8.81109	8.538752	8.759363	8.362268	8.695063	8.537287	8.645807	8.52334	8.317286	8.613153
0.125	7.998956	8.974726	8.067652	8.555658	8.697168	7.7081847	8.53866	9.046747	8.306177	7.8305907	8.778223	8.455164	8.433619	8.560358	8.941187	8.50622	8.346888	8.363764	8.233759	8.299128	8.103022	8.083246	8.246363	8.209742	8.235956
0.16666667	7.9700866	9.192499	8.035486	8.55987	8.61825	7.801294	8.38595	9.373926	8.281763	8.020441	8.658808	8.371302	8.883997	8.484949	9.397882	8.83703	8.484613	8.4152775	8.410669	8.176752	8.471521	7.7817016	8.381037	8.221033	8.346979
0.20833333	9.0292	10.045435	9.002893	9.694544	9.583918	8.795465	9.544519	10.941492	9.637781	9.213984	9.051081	9.693171	9.581202	9.4049015	10.871302	10.304071	9.695032	9.493586	9.404627	8.774775	9.761255	8.336542	9.977381	9.0906925	9.733881
0.25	10.305353	11.185328	10.681421	10.875147	10.344049	10.315607	11.294184	11.1670475	10.601892	10.719904	10.149805	10.848413	11.078302	10.271906	10.557123	11.612726	10.957148	10.513941	10.0958805	10.328455	10.935633	10.268366	11.395105	10.660273	10.575769
0.29166666	11.137476	11.459375	11.394617	11.416803	10.765833	11.005213	12.032709	11.144068	11.266169	11.797541	10.784357	11.227747	11.844141	11.416529	10.735315	11.368189	11.516748	11.871485	10.774805	11.287378	11.561579	11.371424	11.365503	11.116419	11.310053
0.33333334	11.583094	11.831537	12.107264	11.702417	10.7590275	11.597559	12.067255	11.685999	11.964441	12.206934	11.129236	11.348902	12.425043	11.798639	10.775141	11.281366	11.828913	12.236048	11.103785	11.900507	12.061182	11.848108	11.2747135	11.271051	11.475275
0.375	12.337	12.633661	12.864679	12.286982	11.06933	12.512995	12.494837	12.193628	12.585352	12.849756	11.876764	11.882654	12.586054	12.679529	11.140833	11.911463	12.562586	12.807764	11.476496	12.687098	12.759485	12.600397	11.446161	12.001795	11.899073
0.41666666	13.151697	13.629602	13.6809635	13.084131	11.976923	13.69552	13.105097	13.008631	13.464167	13.393427	13.148218	12.8927555	13.409479	13.546076	11.774134	12.498987	13.560785	13.437891	12.265253	13.706232	13.423273	13.633997	12.076258	13.176081	12.837458
0.45833334	13.710657	14.112757	13.995966	13.554468	12.650293	14.782618	14.146296	13.622889	14.516352	14.043512	14.313227	13.633509	14.163782	13.997828	11.794794	12.850367	14.666986	14.176996	13.012445	14.571466	14.040522	14.408472	12.9439945	13.987848	13.70904
0.5	14.219782	14.45138	14.456263	14.254633	12.816492	15.235376	14.745874	13.511499	15.095697	14.893976	14.962488	14.101007	14.866571	14.377283	11.8857975	13.136835	15.218958	14.631891	13.4639225	15.540583	14.756708	14.89831	13.517389	14.332666	14.330469
0.5416667	14.636103	15.072016	14.83703	14.173212	12.982172	14.127893	15.379297	13.169031	14.850092	14.850336	14.841669	14.044001	14.937464	15.002802	11.76391	12.933588	15.593073	14.87472	13.590265	15.856745	15.267176	14.237818	13.357416	14.576838	14.702936
0.5833333	14.508631	15.103144	13.364283	13.043146	12.585077	12.374811	15.299097	12.751184	13.688654	14.560785	14.394251	13.399256	14.426844	14.938715	10.524958	12.972803	15.28631	13.279505	13.142328	15.54632	15.193354	14.959528	13.07641	14.238245	13.578272
0.625	13.814203	14.616968	12.596399	11.983698	11.356134	11.929956	14.274897	11.480951	12.952356	13.502161	13.231775	12.077845	13.381952	14.872522	9.578516	12.619867	14.860376	13.372553	12.606012	14.865229	14.536219	13.666315	12.7987	14.130091	12.862238
0.6666667	12.731592	13.859308	12.272394	11.882776	10.349848	11.256464	12.727411	10.577845	11.638788	12.736231	12.181116	11.428339	12.4461	13.788507	8.502527	12.053736	13.632929	12.733606	12.139124	13.963831	13.0654545	13.65954	11.61529	13.403254	12.553125
0.7083333	11.680933	12.8215885	11.847895	11.405939	10.008509	10.972986	11.573542	10.510675	11.2474	11.948511	11.750116	11.109766	11.620783	13.075678	8.500849	11.006189	12.213984	12.008539	11.407709	13.0811405	11.785822	13.041376	10.762751	12.557306	11.939753
0.75	10.805231	11.567774	11.08465	10.534052	9.708124	10.47262	10.707117	9.916529	10.821222	11.097406	11.303339	10.494959	10.92071	12.336725	8.093042	10.132349	11.200159	11.407709	10.542109	12.260401	11.1740055	12.332026	9.890467	11.581629	11.3389225
0.7916667	10.110346	10.811487	10.343256	9.883936	9.326014	9.929895	10.175318	9.409998	10.336298	10.1713505	10.9066105	10.087976	9.906092	11.549494	7.5234313	9.382135	10.31341	10.543055	9.951258	11.519068	10.670893	11.570551	9.848322	10.542505	10.393457
0.8333333	9.453699	9.67663	9.974421	9.289972	8.995661	9.376429	9.724787	8.965143	9.912958	9.745081	10.550959	9.423761	9.329035	10.927271	6.8456054	8.895838	9.51269	9.725855	9.404657	10.706446	10.244684	10.83346	10.057825	9.706507	9.790583
0.875	9.326532	9.303522	9.555414	8.761499	8.368586	8.877985	9.194696	8.488306	9.282648	9.263575	10.164698	8.873255	8.718042	10.401819	6.4630065	8.326868	8.921686	8.965815	8.930811	10.224146	9.954248	10.620111	9.608545	9.045618	9.326715
0.9166667	8.795679	9.04101	9.084742	8.129969	8.020929	8.548792	8.878138	8.244928	8.823023	8.945307	9.697809	8.48855	8.226221	9.678675	6.3264403	7.893274	8.072931	7.993463	8.642847	9.608759	9.565821	10.119135	9.464685	8.638025	8.77099
0.9583333	8.407221	8.356012	8.702784	7.654779	7.8693786	8.448053	8.51977	7.9969726	8.305109	8.877405	9.113428	8.087549	8.0376835	9.324518	6.270166	7.626306	7.6388793	7.3033385	8.279566	9.193842	9.323572	9.613001	9.244745	8.496912	8.191309
1.0	7.917566	8.242212	8.3849125	7.25921	7.7056518	8.372492	8.190882	7.855371	7.8124022	8.664118	8.791651	7.898401	7.8722777	9.003931	6.304071	7.0518126	7.503534	6.897577	7.7709594	8.646479	9.030512	9.3119755	8.976801	8.234095	7.6270385
1.0416666	7.622583	7.919214	8.457422	6.985986	7.411798	7.7626586	7.9624267	7.5604796	7.471063	8.128443	8.544703	7.4830565	7.6701293	8.606226	6.37182	6.981317	7.319513	6.870813	7.2788024	8.1027775	8.735865	8.864679	8.733393	7.9460998	7.4711547
1.0833334	7.4011474	7.5657897	8.146296	6.727899	6.8742003	7.551965	7.453607	7.34292	7.240381	7.9740844	8.586206	7.055017	7.577844	8.469782	6.546991	6.856714	6.9787536	6.88891	7.364404	7.8039794	8.287836	8.756067	8.596552	7.8132873	7.4701476
1.125	7.282739	7.4774413	7.8203673	6.691461	6.604303	7.2217345	7.3241515	7.1470275	7.1623473	8.077112	8.717554	6.7557616	7.5038085	8.582941	6.3398986	6.6690917	7.032068	6.7671447	7.321832	7.6582274	8.161646	9.109919	8.542475	7.5542235	7.3758483
1.1666666	7.5750976	7.7674193	7.726373	6.3934264	5.905847	7.0429015	7.80813	7.0320983	7.6303344	8.722345	8.565577	6.543695	7.6867003	8.468897	5.585962	6.1367126	7.781915	6.4364867	6.924463	7.71145	8.279322	9.421473	7.73739	7.193353	7.339746
1.2083334	8.493494	8.031946	8.706293	6.1314635	5.4580626	7.926538	8.389215	7.4128966	8.660761	9.247797	8.533197	6.293329	8.150843	8.674921	4.9858947	5.800073	9.002069	5.775903	6.6166625	7.648309	8.800531	9.379511	6.951837	7.3731933	8.106348
1.25	8.577051	8.415003	8.4630375	6.4381347	5.956537	8.662958	8.281153	7.7932067	7.8745055	9.044611	8.493341	6.634546	7.630243	8.44375	4.6809936	6.292627	8.665064	5.64364	6.6388183	8.228266	8.6227665	9.357599	7.0921264	8.142298	8.345942
1.2916666	8.067255	8.964502	8.284174	7.535272	7.519403	8.338709	8.261286	8.272364	8.002192	8.964869	8.255854	7.9795775	8.222376	9.271601	5.412317	7.6875243	8.639307	6.173639	7.458917	9.450129	8.2564335	9.185389	7.941919	8.810114	7.775598
1.3333334	8.131556	8.94668	8.31518	9.098566	8.263605	8.352381	8.470301	8.541559	8.144098	9.0090275	8.260096	8.668024	8.002222	10.45315	7.240228	8.946192	8.648371	8.496546	8.609278	9.966913	8.481501	9.597315	8.886133	9.401117	7.998346
1.375	8.619501	8.927118	8.76745	9.52804	9.072565	8.619776	8.788202	8.7191105	8.166986	8.915522	8.444849	9.248804	8.192316	11.635248	8.6939945	9.581629	8.557337	8.855677	9.650965	9.93722	9.110437	10.270411	9.945581	9.870081	8.175074
1.4166666	8.9873905	9.16424	8.980677	10.345911	9.551325	8.89538	8.935175	9.222223	8.263453	9.720942	8.423639	10.030664	8.483454	12.041712	9.651453	10.387049	9.527857	8.375971	10.994165	10.199884	9.978266	10.814844	10.838587	10.94079	8.077692
1.4583334	8.836267	9.589075	10.2474	10.835108	10.168329	9.118158	9.254175	10.1965275	8.546595	11.330866	8.724848	10.960291	8.6870365	12.623407	9.864893	10.39242	10.874628	8.571497	12.006067	10.813074	10.983759	11.367975	10.570948	11.583185	8.056513
1.5	9.258875	9.970148	10.119532	11.633326	10.48086	10.053583	10.066706	10.865046	8.9413395	12.851679	8.944361	11.289148	9.024103	13.587549	10.573206	10.785303	11.530268	8.983606	12.691462	11.910669	11.885431	12.096003	10.709253	12.610254	8.298304
1.5416666	9.575098	10.591547	9.724512	12.496363	11.35882	11.479883	11.633722	11.967096	9.776636	13.216883	9.18133	11.754236	9.79748	13.926264	11.512323	10.570917	11.420893	9.431147	12.71026	11.722528	12.322077	12.478998	11.220819	12.538263	8.475031
1.5833334	9.891626	11.772974	10.003351	12.478052	12.978693	12.824701	12.432642	12.285852	9.596399	13.045496	9.287378	11.966364	10.190332	14.058191	12.026606	10.737177	11.750574	9.80871	13.529261	12.269648	12.283533	12.222223	10.882441	12.882593	8.431696
1.625	10.242731	12.885584	10.84469	12.892206	14.092615	13.054316	12.82522	12.45727	9.445826	13.1774235	9.627344	12.593744	10.199518	14.108332	12.633234	10.279444	12.023951	10.2174015	13.356653	12.543329	12.579279	11.633661	11.470331	13.11352	8.506952
1.6666666	10.774591	12.874079	11.085932	12.8606205	14.177637	13.136377	13.014063	12.356501	9.360132	13.347834	9.788019	12.861719	10.124506	14.336969	12.704004	10.747522	12.615717	10.691187	13.299067	12.473963	12.214777	12.122644	12.097132	13.346613	8.801996
1.7083334	11.127344	12.872492	10.505701	12.809809	13.556238	12.784296	12.550074	11.962183	9.346369	13.104639	9.943323	12.40774	10.639551	14.07519	12.285944	11.024408	13.00564	11.389521	12.731623	12.212671	11.792902	12.208002	12.534754	12.991816	9.003931
1.75	10.2868595	12.121271	10.196253	12.105555	12.522303	12.216211	11.365076	11.207026	9.544825	12.432367	9.743647	11.879999	11.0290165	13.129297	11.6878605	10.825159	12.43664	11.442011	11.950373	11.493677	11.1080265	12.122034	12.042231	12.032618	9.324488
1.7916666	10.094599	11.695856	9.852015	11.206629	11.667994	11.440424	10.641382	10.236322	9.909906	11.849451	9.515314	11.337244	10.873285	12.134882	11.5194645	10.363367	11.558619	10.739252	11.347986	10.97146	10.890375	12.083551	11.748377	11.250452	9.272669
1.8333334	9.752588	11.238703	9.112177	10.444941	10.921595	10.81695	10.328669	9.391687	10.344294	11.183832	9.442072	10.878168	10.439325	11.523951	11.220545	9.673029	10.775782	10.096003	10.611567	10.427179	10.533014	11.468348	11.231409	10.609491	8.966913
1.875	9.591791	10.741907	8.393335	9.986994	10.230982	10.236811	9.845575	9.02923	10.272181	10.34234	9.361139	10.343256	10.025354	10.983667	10.822077	9.000238	10.364679	9.599756	10.121302	10.063929	10.292231	10.7373295	10.775263	10.201227	8.782984
1.9166666	9.365229	10.187311	8.191095	9.567408	9.608362	9.57168	9.258875	8.769739	9.852411	9.681299	9.391809	9.719599	9.573175	10.359156	10.344019	8.347345	9.80514	9.266596	9.691156	9.57519	10.132746	10.34878	10.322229	9.693171	8.867304
1.9583334	8.972284	9.69964	7.989343	8.832788	9.02981	8.924097	8.877069	8.362726	9.33703	9.12179	9.443445	9.182947	9.216852	9.743097	9.737421	7.782617	9.427149	9.561304	9.128687	9.138147	9.835108	9.706812	9.644648	9.156458	8.914515
2.0	8.6158695	9.309534	7.5458007	8.213861	8.489771	8.376368	8.511011	8.050196	8.820856	8.604425	9.351557	8.654535	8.834925	9.188501	9.251093	7.493646	8.985529	9.540613	8.390039	8.809198	9.29101	9.091364	8.94256	8.96023	8.6549015
2.0416667	8.282251	9.012323	7.085504	7.501306	7.9145446	7.8872313	8.080133	7.7579284	8.496363	8.239161	9.085962	8.254755	8.476007	8.672022	8.819269	7.04516	8.552759	9.108149	7.751245	8.552454	8.998163	8.517572	8.391993	8.733301	8.255701
2.0833333	7.9354186	8.582453	6.853418	6.8110595	7.3616576	7.462976	7.6348815	7.396356	8.1123905	7.797174	8.803827	7.9168334	8.185419	8.239008	8.423151	6.445581	8.325037	8.758966	7.2663207	8.473719	8.7755375	8.041376	7.880182	8.426661	7.6453185
2.125	7.596765	8.16189	6.906244	6.339105	6.794641	7.076776	7.1392455	7.0350585	7.9023376	7.292047	8.197962	7.7320495	7.794	7.867578	8.055536	5.9479613	8.072107	8.361261	6.9752135	8.051538	8.594019	7.6159606	7.398828	8.010767	7.0734496
2.1666667	7.217096	7.6940856	6.753015	5.9414306	6.296106	6.7476134	6.57879	6.6811156	7.5997863	6.8348327	7.9149413	7.509393	7.334039	7.507379	7.679498	5.490564	7.750177	7.719629	6.647302	7.4483886	8.246729	7.1592956	7.085901	7.377893	6.5463195
2.2083333	6.7325377	7.3283324	6.5038085	5.82287	5.922113	6.5015197	6.0511413	6.36474	7.304956	6.40957	7.6458983	7.122522	6.8976684	7.1191955	7.2721496	5.122949	7.4912963	7.139459	6.3433776	7.1390014	7.7784057	6.6953673	6.8328185	6.6488585	6.0663695
2.25	6.2476745	6.9835753	6.309259	5.9492126	5.554132	6.231897	5.6623473	6.0923095	7.108087	6.115045	7.3654723	6.6410155	6.78396	6.7457213	6.889276	4.8460937	7.1933837	6.480127	6.0493407	6.9274535	7.298486	6.2995543	6.524133	5.955499	5.5752196
2.2916667	6.4838805	7.349664	6.205255	6.5924315	6.150232	6.4715514	5.9243712	6.448236	7.4516234	6.5901427	7.7012877	6.756799	7.243097	7.1949706	7.151544	5.4784484	7.328363	6.5401244	6.6331115	7.291986	7.448114	6.5739684	6.834375	6.168756	5.715997
2.3333333	7.364404	8.357477	6.6447997	7.5477233	7.68844	7.3044066	6.7299743	7.417291	8.151545	7.735986	8.658625	7.501703	7.834497	8.354609	7.973535	6.8734374	8.000238	7.2827086	8.052027	8.210962	8.234308	7.441156	7.5382323	7.05224	6.5023437
2.375	8.550104	9.64303	7.575769	8.532984	9.36294	8.473719	7.646692	8.35354	8.688105	8.969385	9.789392	8.523432	8.543482	9.683588	8.963221	8.402735	9.050074	8.445185	9.521051	9.27273	9.111414	8.544031	8.421961	8.009851	7.619806
2.4166667	9.682489	10.927301	8.888025	8.151697	10.730646	9.915827	8.589594	9.248865	10.10943	10.154627	11.0967655	9.619898	9.21493	10.874567	10.234919	9.725489	10.375086	9.711206	10.820581	10.461115	10.04632	9.696039	9.642298	9.104181	8.7747135
2.4583333	10.738489	12.158167	10.118189	7.7644897	11.88299	11.28573	9.474268	9.877008	11.243555	11.097376	12.1714115	10.806055	10.3193	11.8406925	11.646753	10.731287	11.554621	11.231836	11.709894	11.5758915	10.81933	10.706385	10.81048	10.2078495	9.834711
2.5	11.916529	13.026392	11.311884	8.343622	12.637812	12.714106	10.709803	10.28039	12.536432	11.586969	12.323999	12.172113	11.0055485	13.259211	12.413538	11.376856	12.685968	11.844538	12.358728	12.345392	11.52746	11.777399	12.072992	11.322168	10.656061
2.5416667	11.926569	13.327539	12.162043	9.89422	13.234552	13.092005	11.786676	10.683954	12.670771	11.9717045	12.357019	13.023371	12.08404	13.586664	11.556726	12.025843	13.408686	12.685389	12.835962	12.902185	12.101313	12.657618	12.804743	12.554041	11.429621
2.5833333	11.832941	13.107813	12.250574	9.820581	13.953028	12.954004	12.225489	11.002161	12.804865	12.764215	12.584742	13.817774	12.75802	13.762171	10.659967	12.067743	12.894861	12.534479	13.110529	13.185083	12.343866	12.425867	13.061213	13.247919	10.951746
2.625	11.441919	13.09112	11.725061	9.57641	13.62591	12.450037	12.037806	11.05694	12.260157	12.490686	12.483667	12.845118	13.106653	13.453638	10.951654	11.949579	12.580805	12.321222	13.0828495	12.952387	12.157831	12.296534	13.155939	12.866541	10.690638
2.6666667	11.105921	12.461603	11.102228	9.219477	13.0541935	11.857325	11.82406	10.835932	11.770899	11.673395	12.509333	12.069239	13.048029	13.426416	11.065546	11.843348	12.630518	12.067682	12.850458	12.739313	11.638361	12.465113	12.622034	12.642267	10.634638
2.7083333	10.963984	11.943842	10.451075	8.95141	12.900385	11.269861	11.570917	10.400171	11.271967	11.672083	12.313593	11.427668	12.539972	12.653009	11.043604	11.41543	12.267206	11.64773	12.191584	12.030298	11.011286	11.889765	12.114161	12.145044	10.337458
2.75	10.507807	11.088068	10.208155	8.427515	11.948603	10.796534	10.998713	9.911921	11.090998	11.104303	11.451502	10.828852	12.008112	11.549768	11.057978	10.597803	11.823328	10.835566	10.938929	11.009607	10.655176	10.96847	11.3415165	11.970423	9.665857
2.7916667	9.999811	10.153772	10.079218	8.317926	11.152674	10.298944	10.338678	9.635309	11.056757	10.890955	10.669184	10.735926	11.807581	10.830957	10.698542	9.647364	11.507837	10.497278	9.800776	9.785822	10.494776	10.460108	10.891535	11.684992	9.560175
2.8333333	9.212183	9.777124	9.89654	8.593805	10.564447	9.981226	10.103754	9.407099	10.387293	10.156824	10.49917	10.467859	11.241785	10.128412	10.348993	9.1948185	11.026941	10.614527	9.124811	9.260736	10.170618	10.804499	10.415461	11.070124	9.65658
2.875	9.017511	9.813593	9.568903	8.897394	9.947229	9.469385	10.147791	9.057947	10.041407	9.504969	10.376551	9.978357	10.55221	9.510736	9.888147	8.819666	10.527948	9.852808	8.801722	8.718897	10.164637	10.493341	9.705988	10.384211	9.249689
2.9166667	8.841944	9.447504	9.370783	9.040796	9.746271	9.029444	10.07049	8.738581	9.924097	9.202356	10.213404	9.745996	10.249567	9.048334	10.15069	8.167444	10.176203	9.804041	8.820459	8.69018	10.084894	9.905451	9.26742	10.159662	9.018335
2.9583333	8.838282	9.769739	9.114832	9.141626	9.773096	8.759333	9.187555	8.431421	9.984522	9.10055	9.643091	9.896997	10.056849	8.771204	10.226191	7.4926696	9.98852	9.428797	8.601648	8.577143	10.002558	9.192041	9.404291	9.942896	8.689722
3.0	8.678553	9.859278	8.922846	9.085901	9.398066	8.472986	8.890131	8.06106	9.905237	8.972956	9.586298	9.890436	9.821283	8.511774	10.05224	6.853479	9.849512	8.7998905	8.31399	8.10412	9.829004	8.877497	9.730707	9.955164	8.549616
3.0416667	8.493189	9.887232	8.874048	9.038446	9.065882	8.25506	8.772882	7.9748473	9.810968	9.029535	9.338984	9.596033	9.5376835	8.213526	9.795374	6.259912	9.893091	8.48913	8.148554	8.050196	9.81222	8.696314	9.76507	9.956995	8.403406
3.0833333	8.264948	9.691278	8.78396	8.796625	8.691004	8.338343	8.950708	7.951959	9.678125	9.385584	8.98144	9.326349	9.383753	7.9436584	9.579248	5.8200927	10.225397	8.231897	8.175562	7.861688	9.600275	8.454096	9.68014	10.075556	8.210505
3.125	7.9431396	9.38006	8.413294	8.496759	8.871637	8.389124	9.234308	7.704065	9.630579	9.567499	8.643763	8.866724	9.029535	7.5466857	9.195002	5.646173	10.302362	7.8538146	8.301508	7.4547057	9.447809	8.024073	9.765711	10.032251	8.005365
3.1666667	7.853021	9.285822	8.21969	8.25683	8.582972	8.763941	9.139734	7.4727416	9.669489	9.595911	8.449579	9.052271	8.899988	7.168695	8.806055	5.5389037	10.264124	7.6884704	8.399347	7.297937	9.284632	7.7785583	9.766047	9.896509	7.843042
3.2083333	7.9237304	9.296289	7.765985	8.199213	7.870996	9.172571	9.003046	7.2582335	9.519007	9.608728	8.4734745	9.306543	8.754114	6.759851	8.639521	5.248651	9.994165	7.69317	8.211451	7.1701293	9.148737	7.6184936	9.303766	9.851801	7.956598
3.25	7.776666	9.262171	7.427179	8.344019	7.2445617	8.952784	9.145166	7.16839	9.483118	9.376093	8.708857	9.0619755	8.815882	6.4107604	8.646387	4.8528075	10.0292	8.376459	7.6119323	7.059839	9.030176	7.54989	8.578882	9.755182	8.225092
3.2916667	7.930658	9.110987	7.693994	8.810419	7.438379	8.905115	9.328943	7.6002746	9.684412	9.453608	9.076624	9.008173	8.940943	7.056787	8.867121	5.2687316	10.079035	8.534876	7.8598266	7.5047545	8.799677	7.7629027	8.090174	9.434656	8.831842
3.3333333	8.450983	8.894373	8.464106	9.309717	8.477198	9.133234	9.723963	8.735041	10.087336	10.031397	9.350763	9.352625	9.266047	8.481226	9.314692	6.58291	10.034479	8.12063	8.915613	8.689661	9.301111	8.379236	7.9361205	9.563196	9.077784
3.375	8.944513	8.698999	9.438715	9.572321	9.851557	9.877375	10.225977	9.981836	10.822657	10.540064	9.82638	9.709711	10.009638	9.847742	10.026606	8.002314	10.027185	7.9470153	9.934259	10.001093	10.126947	9.197016	7.9460998	9.956842	9.694696
3.4166667	9.726343	9.351313	10.865351	10.10055	11.346094	11.3493595	10.733484	11.133905	11.638636	10.908838	10.767298	10.117884	10.778254	11.184015	10.649164	9.4222355	10.674433	8.942743	10.734949	11.185999	11.015528	10.4361515	8.4231205	10.889032	10.607447
3.4583333	10.814325	9.784632	11.89123	10.975916	12.172541	12.143091	11.442865	12.075983	12.639063	11.99386	11.897394	11.304712	11.414301	12.316706	11.12121	10.757563	11.577753	9.991297	11.393305	11.8181095	11.80578	11.303949	9.00033	11.338343	11.880671
3.5	11.255579	10.589594	12.1869755	11.945856	12.633265	12.412806	12.140253	12.244593	13.352686	12.736292	12.195337	11.670923	11.974848	12.507563	12.1002445	11.906153	12.953272	11.07461	11.664392	12.626795	12.566645	11.895868	9.887751	11.863855	12.244593
3.5416667	12.024164	12.012934	12.471552	13.002527	13.123835	12.137812	13.040979	12.8093815	13.899836	13.557306	12.459436	12.167719	12.415705	12.603846	12.487726	12.738367	13.660761	12.211145	11.937708	13.249262	13.358454	12.170038	10.583643	12.364832	13.413385
3.5833333	12.355829	12.482416	12.8180485	12.895288	13.538111	12.455744	13.877192	13.09701	14.265223	14.132929	12.68313	12.365686	13.225916	12.593317	12.970789	13.309107	13.953547	12.831446	12.141108	13.622797	13.7955265	12.5099125	10.835169	12.6027775	14.155573
3.625	12.578211	12.287867	12.718439	12.719812	13.86941	12.817499	14.057459	13.171808	14.285028	13.688135	12.746363	12.320215	13.265558	12.379602	13.110071	13.48913	13.906458	12.707788	12.144495	13.860224	13.808954	12.495081	11.349817	12.629297	13.833826
3.6666667	12.695795	12.227045	12.318628	12.630701	14.012262	12.651789	13.90307	12.971186	13.770533	13.525507	12.919794	12.396387	13.332239	12.138849	13.240107	13.440821	13.691095	12.519251	12.03097	13.861902	13.672937	12.347071	11.685602	12.562098	13.567621
3.7083333	12.665369	11.936365	11.616877	12.382746	13.463404	12.492517	13.3563175	12.2113285	12.975763	13.1001835	12.659327	12.371454	13.14596	11.605951	13.241816	12.802515	13.280573	12.482294	11.499109	13.437555	13.111109	11.873682	11.768061	12.333033	13.209314
3.75	12.355219	11.673212	10.550684	12.230127	11.826532	12.18078	12.251123	10.514063	11.946344	12.506861	12.3961735	12.187006	12.64538	10.229761	13.06344	11.083796	12.751032	12.28863	10.567286	12.177271	11.308924	10.844721	11.748743	11.95727	12.982386
3.875	11.000208	11.443445	9.503687	11.750483	9.536951	11.313776	9.514795	7.7777343	10.3354435	11.41308	11.7344	11.238245	10.221491	8.288752	12.740961	8.743158	11.539087	11.750269	8.683863	9.875757	8.247858	8.910059	12.116205	10.516108	12.428827
4.0	9.400934	11.060083	8.40362	11.133539	8.986567	10.7885685	7.7782226	5.974756	9.536615	9.930384	11.171015	10.252253	7.3728576	7.165735	12.423151	7.2370543	9.953119	11.347773	6.5397887	7.2647643	6.2309813	7.1236815	12.182062	9.85174	12.11175
4.125	8.856653	10.692621	7.1559997	10.6887455	10.127069	10.121424	6.2231994	6.1400695	8.967981	8.247156	11.046137	10.39303	5.3964477	6.830377	12.26269	9.103296	9.107325	10.925837	5.1994567	7.910089	4.995294	6.182733	12.333063	9.379816	11.620905
4.25	7.5165343	10.173761	5.74859	10.560419	10.689905	9.761377	8.486383	7.4919677	8.763147	6.51806	11.014887	9.900904	5.7584167	7.321649	11.998224	10.564508	7.9763427	10.867884	4.440576	7.3528686	4.530023	5.9568114	12.5194645	8.726221	11.29925
4.375	9.749781	11.65365	9.105036	11.0515995	13.676477	11.011835	12.214289	12.474329	10.170771	10.101221	12.0342655	11.378992	11.559931	10.159327	13.23678	14.528437	10.451166	12.619837	9.131891	11.055811	9.395288	12.237635	13.173731	10.324305	11.994806
4.5	13.353296	15.517939	13.620234	12.599237	14.912928	13.305658	17.172968	17.810663	13.636042	14.589899	14.463068	13.615564	14.512537	14.189875	15.481287	18.200098	14.84115	15.443598	13.435846	14.61471	14.639429	16.692896	15.457422	14.80456	13.601557
4.625	15.840509	16.701166	15.863733	15.1719	14.468439	14.843683	18.518366	15.990717	14.722467	16.818048	14.75448	14.91897	14.47439	15.806086	16.617975	17.565393	16.685389	15.487513	15.480707	17.348322	16.791224	17.733088	16.12417	16.948969	14.829706
4.75	14.965723	13.662012	14.717676	12.628687	11.895716	12.692377	14.947443	13.104944	14.196894	15.53927	14.179438	13.938318	13.345484	13.7469425	15.417566	13.998529	15.7242985	13.571436	13.113886	15.037836	15.308435	14.095819	14.270563	16.187128	12.907129
4.875	12.81341	12.744806	12.41073	13.0030155	10.36529	10.620966	11.854578	9.874567	11.728113	13.648798	12.124811	12.795435	11.076044	11.340906	14.502741	12.298212	13.455835	13.311609	10.588068	14.084253	14.612238	11.970087	13.455439	13.670465	10.438807
5.0	12.475214	13.93841	12.78039	13.297358	8.9188175	10.107843	10.540522	7.9325805	9.494806	12.312525	9.650324	12.17132	8.539728	10.548944	12.291651	11.97323	13.019831	13.849237	10.559534	13.254694	14.390436	9.565149	11.149897	12.823755	11.617823
5.125	12.850824	12.131769	12.27508	14.036127	7.3674254	10.494043	9.498468	6.7681212	8.540857	9.809137	8.517145	11.737238	6.7792296	13.042994	10.33758	11.168451	12.355371	11.482904	10.443781	12.239405	14.414545	8.707392	12.41778	13.51034	12.411585
5.25	11.5333805	12.344568	9.904627	13.259729	6.4147887	11.701258	8.601526	5.562921	9.306299	8.628138	8.2026615	9.837091	5.8534484	13.335779	10.350611	8.826319	12.222834	9.5487	11.142694	11.242609	13.996698	7.785669	9.711298	13.752497	11.385614
5.375	11.990473	13.172327	12.184961	12.791925	10.862238	14.275599	11.9465885	10.814325	12.795465	11.971918	12.970331	13.217737	10.876062	14.199274	12.86471	11.598688	12.662836	12.251307	12.921778	11.873285	13.827082	11.475031	11.155512	15.1957035	11.31991
5.5	15.082819	15.044947	15.0576725	13.726648	14.835169	17.143244	15.406946	14.6974125	16.32638	14.878992	16.663782	16.890009	14.489557	16.642023	14.578333	15.003962	13.447901	14.809992	15.53512	14.676844	17.02624	15.392694	12.646326	17.042261	12.642237
5.625	16.061823	16.037836	15.460352	13.852503	15.224634	18.033716	15.18075	15.239466	17.87829	14.976282	17.205011	17.469782	14.898767	17.353998	16.657404	15.584345	15.29397	15.411951	17.612482	15.599085	17.938593	15.9844	12.241266	17.307367	12.986689
5.75	13.713556	14.552515	13.398432	12.154413	14.217981	16.30807	12.767694	12.22555	15.493555	13.206903	15.840174	16.16839	13.160395	15.010645	14.431879	13.07757	13.763544	13.4786625	15.297022	13.035364	15.196314	14.011744	10.876581	14.493738	12.625635
5.875	12.565088	13.957941	10.387629	10.3232975	12.29751	15.196985	9.59646	12.119745	14.244959	10.0086	14.016016	13.726557	12.999659	11.583185	11.487909	11.3189335	11.175959	12.561548	11.71023	11.379114	12.074518	11.65365	10.005396	13.420221	11.24859
6.0	11.879877	12.243586	8.346399	7.971002	11.25094	14.829523	10.097437	11.977686	14.33346	8.295252	12.992975	12.181543	12.330103	9.848902	9.793604	10.212763	8.879816	9.964502	9.83639	10.879114	10.514917	9.596155	9.470331	11.965479	9.263727
6.25	9.035822	11.739252	8.238825	7.2424865	9.3979435	12.659693	10.984064	14.878473	13.459742	8.275415	13.10412	10.261957	12.642817	8.357721	8.320795	9.161585	6.3331847	11.528437	7.9429564	10.667749	10.75091	10.828516	12.284998	7.2995543	7.0411315
6.5	16.816126	16.005793	16.111414	14.8067875	15.776453	16.045221	14.658594	16.935541	15.5368595	11.439875	16.843103	13.090876	13.2651005	14.376612	13.068079	15.578394	14.989069	13.380213	16.209192	13.989344	16.752008	16.359034	14.664118	13.285364	12.353144
6.75	14.338434	15.41073	14.328638	13.520594	13.294214	14.479242	11.372675	16.32232	13.743647	13.201868	14.621485	13.880152	10.98324	14.079462	11.631769	14.630091	13.457514	14.270411	15.280024	14.738123	14.124048	15.12826	13.982447	12.85882	12.007715
7.0	13.861689	13.660334	13.278254	10.978357	12.44079	12.872553	6.8216186	15.191492	10.089014	9.900446	12.310389	11.19668	6.593042	9.333826	9.699152	12.484095	11.817286	9.1783695	13.533228	14.131128	13.792444	15.021082	10.995386	11.150476	11.673059
7.25	10.359613	8.045893	10.804224	8.544764	7.1256347	12.062952	4.570703	13.744318	9.454462	8.798151	13.346033	10.045801	5.0940795	8.604395	7.504205	12.487574	12.828302	8.672174	13.139399	11.060663	12.303949	14.396692	9.61474	7.719995	10.392511
7.5	12.959742	12.298548	12.671778	14.1336	13.525415	12.954432	11.025202	15.753748	12.325464	10.630579	17.922052	13.806269	11.536554	16.664545	10.705286	15.196985	15.333979	13.164087	13.624903	12.070398	15.196039	13.908564	13.398279	10.917566	13.288263
7.75	11.5915165	12.213526	11.686182	13.757959	10.845362	11.122583	9.582575	16.047113	10.906549	8.310022	16.950373	12.611353	8.723658	13.801264	10.266474	13.873926	14.389765	10.815149	10.960169	10.25268	13.081873	11.466394	12.621607	9.128412	14.102747
8.0	10.5758	13.230219	8.439264	14.49386	11.424219	9.025995	6.680658	17.256372	8.050074	5.9417663	16.171686	13.741846	8.7867985	12.697626	6.4300475	12.168848	14.169733	8.654993	9.653101	6.8281493	13.597986	9.041132	13.009455	8.521845	10.600031
8.25	9.572199	15.68191	6.707788	14.602808	7.134973	9.369898	5.538324	15.465052	7.9819274	4.3134704	12.950922	10.528223	7.851373	13.411219	6.581018	11.306116	13.534082	7.181848	12.187433	4.892816	13.403284	7.723169	10.563318	8.413141	8.499964
8.5	11.751551	17.868555	12.649836	18.713343	11.64953	12.817774	11.581171	17.10003	12.684351	12.080866	20.065485	12.290522	11.683466	14.851587	12.093958	13.826075	18.240961	10.4656925	15.419306	10.944788	14.976831	12.812952	11.717432	12.330317	13.503443
8.75	9.387445	15.565424	10.432306	17.147669	9.635981	11.570581	10.002893	14.874231	10.928553	10.681574	18.997858	10.700983	8.741236	14.605341	10.326441	11.04043	17.170984	9.2304325	14.845972	9.254023	10.753687	11.374933	16.912409	10.243616	11.260584
9.0	8.548761	15.822748	7.901239	14.675409	14.295832	12.819605	6.5328918	14.125177	10.036036	8.051416	16.06347	9.047754	6.48031	14.70492	8.242395	7.687494	15.332239	5.458032	14.082544	5.630243	9.898462	8.114588	15.764765	9.338709	11.098688
9.25	6.5054564	11.436945	7.469812	12.440638	12.786127	13.9813175	4.9341674	12.926233	9.569452	7.93667	14.016413	7.8213134	7.230554	11.732782	7.030664	7.2027526	14.857416	4.5237975	12.876062	4.271814	7.8497252	6.363794	15.554102	10.552881	9.72674
9.5	10.670588	14.691706	10.054102	15.713892	13.410883	15.331903	13.93133	15.5375	13.019678	10.190607	17.82403	13.705194	11.806421	16.103754	13.812586	13.262323	15.764124	11.016626	14.236444	11.418451	13.370142	10.854975	20.671656	14.083399	14.847834
9.75	8.343653	10.531031	9.955713	12.944757	12.069574	13.8502445	11.55456	12.884516	11.812555	9.541529	15.254938	10.730616	10.813227	13.489222	11.447962	11.360376	11.92074	8.797419	13.722773	9.446131	11.532648	10.830683	17.521875	11.985956	12.096552
10.0	4.323053	8.224695	8.716059	11.180719	10.577417	10.018427	8.952997	11.46966	10.678827	7.976312	12.672449	8.249445	10.029718	11.77569	8.979914	11.606867	9.259668	6.086084	12.695917	8.610224	10.941492	8.940577	14.794519	9.65185	9.387537
10.25	2.326532	6.637628	8.596399	10.666529	9.937769	8.551905	8.48147	13.062922	9.406916	7.680261	11.725092	7.336267	7.9628844	10.9969425	9.19314	10.941645	6.6848693	6.058435	12.652857	9.079706	8.431543	8.727137	13.82284	8.990534	9.546381
10.5	9.454248	12.806391	11.517969	13.847132	12.07818	14.590326	13.328852	14.947596	13.381952	9.182611	15.192011	13.2052555	14.17367	16.860804	15.340357	14.241755	14.086603	12.250147	15.863886	14.314173	13.753107	9.542749	20.712793	14.077753	15.880884
10.75	8.405176	12.365412	10.076166	11.993891	12.597712	13.009851	11.748346	12.317652	11.583918	8.57519	13.083948	11.009851	12.587366	13.612513	12.5498905	10.994989	11.788233	10.141504	14.186548	12.919184	11.16958	12.117395	20.578974	11.247919	12.754511
11.0	7.4103026	16.251184	6.4243712	9.399469	9.774134	8.861414	11.278223	9.678339	8.2981205	7.050409	9.095301	10.316523	9.149591	11.004969	9.366846	6.3551574	8.326624	6.0062194	12.611902	11.284327	8.181726	11.681971	16.417963	8.961847	12.232416
11.25	8.437952	16.586329	4.980249	8.229822	10.203943	9.862482	11.974939	8.553583	6.898889	4.9996886	7.2445617	9.757044	8.993891	10.515497	10.843836	4.7312865	6.438318	5.9191833	10.981409	10.993128	6.66839	10.098139	12.129999	6.997064	11.331324
11.5	11.811609	16.509638	12.063868	14.058344	15.364649	12.443537	14.1887455	13.312708	14.773859	11.352961	14.592432	15.727442	12.897181	17.110712	15.4248295	11.3119755	13.731165	13.367792	14.137934	14.51861	13.369318	15.9977665	16.296991	13.603113	16.269953
11.75	15.000788	15.385309	10.105463	12.606653	13.156275	11.913843	11.55932	11.104822	12.891047	9.6063175	12.280024	13.526514	12.338251	13.788691	13.9916935	9.838861	12.304804	10.985865	12.403315	13.505945	11.884699	14.184137	14.6869755	12.058405	14.217676
12.0	11.04693	12.044153	8.581842	11.695948	10.166712	8.949091	11.417749	7.5339904	11.107935	6.8895507	11.507227	8.388453	10.516932	11.634851	11.6542	8.896936	8.047998	7.7226195	10.8927555	13.45846	7.269983	12.598322	11.601526	11.269587	12.733332
12.25	10.729609	13.740564	8.866266	11.049738	10.53274	7.2485595	12.382593	9.433039	10.047388	6.224176	10.16839	6.110925	9.92367	11.71319	9.961512	10.047815	6.3569274	7.023401	10.089594	10.276361	5.4734435	11.382044	7.9733214	11.079554	11.8997135
12.5	14.1617985	18.923365	12.948267	14.491205	15.032526	13.6071415	13.080591	14.820337	11.59643	11.357813	14.459894	14.9508	12.485041	17.81692	13.408991	11.898706	14.162928	11.945093	14.644648	15.029871	13.958307	12.600031	14.986536	12.839319	13.71203
12.75	11.917597	16.659967	10.657648	12.579554	13.720087	13.724939	11.267664	15.569605	11.045954	11.351465	13.251215	12.317957	11.367029	15.294977	13.167719	10.524347	12.905878	11.3883	11.405603	13.455591	11.568293	12.26269	14.060022	12.633783	9.925135
13.0	8.369654	15.156488	9.3172245	9.55224	10.7547245	12.248438	9.6878605	15.38833	10.493006	8.345911	13.842157	10.114435	8.265284	13.239252	11.224634	7.9508605	12.62005	10.353327	7.712152	10.2781925	7.847345	10.688593	14.009851	9.844324	6.843225
13.25	8.902216	16.04574	8.005518	9.265284	7.940393	9.9638	9.787439	13.912928	9.788019	6.497766	13.369104	9.395868	5.9528136	12.0898075	9.862421	5.8073974	14.074549	7.35177	6.3183837	8.465448	8.582483	8.597742	9.785395	8.113886	6.147302
13.5	12.470484	19.098413	12.347742	14.670618	14.426813	11.75802	13.662012	18.844263	16.34884	13.642664	18.01742	14.773951	14.506586	18.296412	15.152948	13.792475	15.878107	10.226648	12.796228	15.11059	12.495417	12.40185	13.543909	14.557825	14.495935
13.75	10.097101	16.598475	9.934565	11.713861	12.178186	11.12002	10.617853	17.512415	12.925623	11.25976	17.644922	12.791986	13.107386	14.188959	13.440058	11.804346	13.611322	9.175409	10.420496	13.498133	14.126215	12.316217	12.159906	11.775507	13.530542
14.0	9.212061	14.795465	6.120355	10.669184	8.200434	10.139063	9.138422	15.184412	10.828882	11.260218	17.225092	12.066584	13.139185	12.2807255	12.541224	10.739557	10.481287	7.0341735	8.528467	10.452417	10.723383	10.254084	8.195826	9.070856	12.374811
14.25	8.342859	12.264856	6.2714477	10.849634	7.0132995	7.4116454	9.559229	14.082636	8.650934	12.614008	14.691675	11.951258	14.9370365	12.547846	10.08346	10.763422	10.047266	5.160913	9.7365055	13.2857	8.349604	8.401239	5.766107	9.444941	11.910791
14.5	13.896875	15.302729	12.689325	13.761713	15.017633	12.116266	13.7920475	20.410547	15.617853	11.7721195	19.354975	12.946497	15.407953	17.481165	14.588373	12.621729	14.294733	11.163202	13.5221195	16.477472	13.898798	13.220667	15.949671	13.930567	13.058344
14.75	11.236567	15.855188	9.996729	11.157648	12.4526005	12.712854	12.178583	17.198786	12.799799	10.507959	17.557215	12.353296	11.387201	15.160608	12.827173	11.536737	11.852503	9.702631	11.823328	15.96615	11.014917	12.96792	15.756189	12.073389	12.719263
15.0	7.368341	13.610163	9.347559	10.656397	8.407373	12.988398	10.613184	14.591272	9.391138	13.071772	17.673395	11.627924	9.88415	12.944147	12.691614	11.773066	10.525324	7.127588	9.282618	15.082087	7.180597	10.826593	12.424311	9.218653	12.258142
